# Supplementary material for: Old genes in new places: A taxon-rich analysis of interdomain lateral gene transfer events
Source: PLoS Genet. 2022 Jun 22;18(6):e1010239. doi: 10.1371/journal.pgen.1010239 (PMC9255765; doi:10.1371/journal.pgen.1010239)
Supplement: S1 Table — Columns include: major clade (Amoebozoa (Am), Archaea (Za), Archaeplastida (Pl), Bacteria (Ba), Excavata (Ex), Opisthokonta (Op), SAR (Stramenopila, Alveolata, Rhizaria), and orphan lineages (EE)); taxon code and name, the number of putative LTGs, data type (genomic, EST or Illumina), data source (i.e. the database, institution or project from which the data was accessed), the accession numbers for the data used where applicable and taxonomy as designated by NCBI. (XLSX) [file pgen.1010239.s001.xlsx]

## Sheet: Taxa in pipeline
Major Clade	Taxon Code	Taxon	Counted as potential EGT/anaerobic	No. LTGs (including EGTs)	Data Type	Source	Accession	Taxonomy
Amoebozoa	Am_ar_edis	Entamoeba dispar SAW760	Anaerobe	16	Genome	OrthoMCL v. 5.0	OrthoMCL v. 5.0	Amoebozoa; Archamoebae; Entamoebidae; Entamoeba
Amoebozoa	Am_ar_ehis	Entamoeba histolytica HM 1IMSS	Anaerobe	16	Genome	OrthoMCL v. 5.0	OrthoMCL v. 5.0	Amoebozoa; Archamoebae; Entamoebidae; Entamoeba
Amoebozoa	Am_ar_einv	Entamoeba invadens IP1	Anaerobe	18	Genome	OrthoMCL v. 5.0	OrthoMCL v. 5.0	Amoebozoa; Archamoebae; Entamoebidae; Entamoeba
Amoebozoa	Am_ar_Enut	Entamoeba nuttalli	Anaerobe	18	Genome	RefSeq	GCA_000257125.1	Amoebozoa; Archamoebae; Entamoebidae; Entamoeba
Amoebozoa	Am_ar_Mabd	Mastigamoeba abducta	Anaerobe	8	Illumina	GenBank	SRR5396428	Amoebozoa; Archamoebae; Mastigamoebidae; Mastigamoeba
Amoebozoa	Am_ar_Mbal	Mastigamoeba balamuthi	Anaerobe	4	EST	GenBank	PRJNA12696	Amoebozoa; Archamoebae; Mastigamoebidae; Mastigamoeba
Amoebozoa	Am_ar_Meil	Mastigella eilhardi	Anaerobe	8	Illumina	GenBank	SRR5396427	Amoebozoa; Archamoebae; Mastigamoebidae; Mastigella
Amoebozoa	Am_ar_Pesp	Pelomyxa sp.	Anaerobe	6	Illumina	GenBank	SRR5396418	Amoebozoa; Archamoebae; Pelomyxidae; Pelomyxa
Amoebozoa	Am_ar_Relo	Rhizomastix elongata	Anaerobe	6	Illumina	GenBank	SRR5396411	Amoebozoa; Archamoebae; unclassified Archamoebae; Rhizomastix
Amoebozoa	Am_ar_Rlib	Rhizomastix libera	Anaerobe	6	Illumina	GenBank	SRR5396412	Amoebozoa; Archamoebae; unclassified Archamoebae; Rhizomastix
Amoebozoa	Am_di_Acas	Acanthamoeba castellanii Neff		5	Genome	GenBank	GCF_000313135.1	Amoebozoa; Discosea; Longamoebia; Centramoebida; Acanthamoebidae
Amoebozoa	Am_di_Apyr	Acanthamoeba pyriformis		3	Illumina	GenBank	SRR4242278	Amoebozoa; Discosea; Longamoebia; Centramoebida; Acanthamoebidae; Acanthamoeba
Amoebozoa	Am_di_Cmin	Cochliopodium minus		4	Illumina	GenBank	SRR5396445	Amoebozoa; Discosea; Himatismenida; Cochliopodiidae; Cochliopodium
Amoebozoa	Am_di_Cpen	Cochliopodium pentatrifurcatum		1	Illumina	GenBank	SRR5852733	Amoebozoa; Discosea; Himatismenida; Cochliopodiidae; Cochliopodium
Amoebozoa	Am_di_Endo	Endostelium		1	Illumina	GenBank	SRR4242277	Amoebozoa; Discosea; Flabellinia
Amoebozoa	Am_di_Gfon	Gocevia fonbrunei		1	Illumina	GenBank	SRR3303502	Amoebozoa; Discosea; Himatismenida; Goceviidae; Gocevia
Amoebozoa	Am_di_Lara	Luapeleamoeba arachisporum		1	Illumina	GenBank	SRR4242279	Amoebozoa; Discosea; Longamoebia; Centramoebida; Acanthamoebidae; Luapeleamoeba
Amoebozoa	Am_di_Lhul	Luapeleamoeba hula		1	Illumina	GenBank	SRR4242455	Amoebozoa; Discosea; Longamoebia; Centramoebida; Acanthamoebidae; Luapeleamoeba
Amoebozoa	Am_di_Lisp	Lingulamoeba sp.		1	Illumina	GenBank	SRR5396429	Amoebozoa; Discosea; Flabellinia; Vannellidae; Lingulamoeba
Amoebozoa	Am_di_Luap	Luapeleamoeba		1	Illumina	GenBank	SRR4242279	Amoebozoa; Discosea; Longamoebia; Centramoebida; Acanthamoebidae
Amoebozoa	Am_di_Naes	Neoparamoeba aestuarina		1	Illumina	MMETSP	MMETSP0161	Amoebozoa; Discosea; Flabellinia; Dactylopodida; Paramoebidae; Paramoeba
Amoebozoa	Am_di_Paes	Paramoeba aestuarina		1	Illumina	GenBank	SRR1296885	Amoebozoa; Discosea; Flabellinia; Dactylopodida; Paramoebidae; Paramoeba
Amoebozoa	Am_di_Patl	Paramoeba atlantica CCAP 1560 9		1	Illumina	MMETSP	MMETSP0151_2	Amoebozoa; Discosea; Flabellinia; Dactylopodida; Paramoebidae
Amoebozoa	Am_di_Pcat	Pellita catalonica		1	Illumina	GenBank	SRR4242280	Amoebozoa; Discosea; Flabellinia; Pellitidae; Pellita
Amoebozoa	Am_di_Plev	Paradermamoeba levis		0	Illumina	GenBank	SRR5396420	Amoebozoa; Discosea; Longamoebia; Dermamoebida; Paradermamoeba
Amoebozoa	Am_di_Ppem	Paramoeba pemaquidensis		1	Illumina	GenBank	SRR3930354	Amoebozoa; Discosea; Flabellinia; Dactylopodida; Paramoebidae; Paramoeba
Amoebozoa	Am_di_Vexi	Vexillifera sp.		1	Illumina	MMETSP	MMETSP0173	Amoebozoa; Discosea; Flabellinia; Dactylopodida; Vexilliferidae
Amoebozoa	Am_di_Vnsp	Vannella n sp DIVA3 517612		2	Illumina	MMETSP	MMETSP0168	Amoebozoa; Discosea; Flabellinia; Vannellidae
Amoebozoa	Am_is_Eexu	Echinamoeba exudans		1	Illumina	GenBank	SRR5396437	Amoebozoa; Tubulinea; Euamoebida; Echinamoebidae; Echinamoeba
Amoebozoa	Am_is_Fcit	Flabellula citata		1	Illumina	GenBank	SRR5396433	Amoebozoa; Tubulinea; Leptomyxida; Flabellulidae; Flabellula
Amoebozoa	Am_is_Fnol	Filamoeba nolandi ATCC50430		1	Illumina	MMETSP	MMETSP0413	Amoebozoa; Tubulinea; Euamoebida; Echinamoebidae
Amoebozoa	Am_is_Misp	Micriamoeba sp.		1	Illumina	GenBank	SRR5396425	Amoebozoa; Tubulinea; Euamoebida; Micriamoeba
Amoebozoa	Am_my_Asub	Acytostelium subglobosum		4	Genome	GenBank	GCF_000787575.1	Amoebozoa; Mycetozoa; Dictyosteliida; Acytostelium
Amoebozoa	Am_my_Capo	Cavostelium apophysatum		2	Illumina	GenBank	SRR5396449	Amoebozoa; Mycetozoa; Protosteliales; Cavosteliaceae; Cavostelium
Amoebozoa	Am_my_Cfur	Ceratiomyxa fruticulosa		1	Illumina	GenBank	SRR5396448	Amoebozoa; Mycetozoa; Protosteliales; Ceratiomyxaceae; Ceratiomyxa
Amoebozoa	Am_my_Crec	Clastostelium recurvatum		2	Illumina	GenBank	SRR5396446	Amoebozoa; Mycetozoa; Protosteliales; Protosteliaceae; Clastostelium
Amoebozoa	Am_my_ddis	Dictyostelium discoideum A		8	Genome	OrthoMCL v. 5.0	OrthoMCL v. 5.0	Amoebozoa; Mycetozoa; Dictyosteliida
Amoebozoa	Am_my_Diri	Didymium iridis		1	Illumina	GenBank	SRR6706110	Amoebozoa; Evosea; Eumycetozoa; Myxogastria; Myxogastromycetidae; Physariida; Didymiaceae
Amoebozoa	Am_my_Dpur	Dictyostelium purpureum		7	Genome	RefSeq	GCA_000190715.1	Amoebozoa; Mycetozoa; Dictyosteliida
Amoebozoa	Am_my_Eoli	Echinosteliopsis oligospora		3	Illumina	GenBank	SRR5396435	Amoebozoa; Mycetozoa; Protosteliales; Echinosteliopsidaceae; Echinosteliopsis
Amoebozoa	Am_my_Part	Protosporangium articulatum		1	Illumina	GenBank	SRR5396415	Amoebozoa; Mycetozoa; Protosteliales; Cavosteliaceae; Protosporangium
Amoebozoa	Am_my_Ppal	Polysphondylium pallidum		5	Illumina	GenBank	ERR1299058	Amoebozoa; Mycetozoa; Dictyosteliida
Amoebozoa	Am_my_Svul	Schizoplasmodiopsis vulgaris		1	Illumina	GenBank	SRR5396407	Amoebozoa; Mycetozoa; Protosteliales; Protosteliaceae; Schizoplasmodiopsis
Amoebozoa	Am_tu_Aint	Arcella intermedia		1	Illumina	GenBank	SRR5396453	Amoebozoa; Tubulinea; Elardia; Arcellinida; Sphaerothecina; Arcellidae
Amoebozoa	Am_tu_Amsp	Amphizonella sp.		1	Illumina	GenBank	SRR5396450	Amoebozoa; Tubulinea; Elardia; Arcellinida; Arcellina; Amphizonella
Amoebozoa	Am_tu_As02	Arcella sp.		1	Illumina	Katz Lab	LKH347: to be submitted	Amoebozoa; Tubulinea; Elardia; Arcellinida; Sphaerothecina; Arcellidae
Amoebozoa	Am_tu_As04	Arcella sp.		1	Illumina	Katz Lab	LKH685: to be submitted	Amoebozoa; Tubulinea; Elardia; Arcellinida; Sphaerothecina; Arcellidae
Amoebozoa	Am_tu_Cesp	Centropyxis sp.		1	Illumina	GenBank	SRR8447770	Amoebozoa; Tubulinea; Elardia; Arcellinida; Difflugina; Centropyxidae
Amoebozoa	Am_tu_Crsp	Crytodiffugia sp.		1	Illumina	GenBank	SRR5396442	Amoebozoa; Tubulinea; Elardia; Arcellinida; Phryganellina; Cryptodifflugiidae; Cryptodifflugia
Amoebozoa	Am_tu_Dbry	Difflugia bryophila		1	Illumina	GenBank	SRR5396439	Amoebozoa; Tubulinea; Elardia; Arcellinida; Difflugiidae; Difflugia
Amoebozoa	Am_tu_Dcom	Difflugia compressa		2	Illumina	GenBank	SRR8447767	Amoebozoa; Tubulinea; Elardia; Arcellinida; Difflugina; Difflugiidae
Amoebozoa	Am_tu_Dfsp	Difflugia sp		2	Illumina	GenBank	SRR8447773	Amoebozoa; Tubulinea; Elardia; Arcellinida; Difflugina; Difflugiidae
Amoebozoa	Am_tu_He04	Hyalosphenia elegans		1	Illumina	Katz Lab	SRR11962154	Amoebozoa; Tubulinea; Elardia; Arcellinida; Difflugina; Hyalospheniidae
Amoebozoa	Am_tu_He07	Hyalosphenia elegans		2	Illumina	Katz Lab	SRR11962151	Amoebozoa; Tubulinea; Elardia; Arcellinida; Difflugina; Hyalospheniidae
Amoebozoa	Am_tu_He12	Hyalosphenia elegans		1	Illumina	Katz Lab	LKH326: to be submitted	Amoebozoa; Tubulinea; Elardia; Arcellinida; Difflugina; Hyalospheniidae
Amoebozoa	Am_tu_He14	Hyalosphenia elegans		1	Illumina	Katz Lab	LKH329: to be submitted	Amoebozoa; Tubulinea; Elardia; Arcellinida; Difflugina; Hyalospheniidae
Amoebozoa	Am_tu_He16	Hyalosphenia elegans		2	Illumina	Katz Lab	LKH335: to be submitted	Amoebozoa; Tubulinea; Elardia; Arcellinida; Difflugina; Hyalospheniidae
Amoebozoa	Am_tu_He17	Hyalosphenia elegans		1	Illumina	Katz Lab	LKH336: to be submitted	Amoebozoa; Tubulinea; Elardia; Arcellinida; Difflugina; Hyalospheniidae
Amoebozoa	Am_tu_He19	Hyalosphenia elegans		3	Illumina	Katz Lab	LKH341: to be submitted	Amoebozoa; Tubulinea; Elardia; Arcellinida; Difflugina; Hyalospheniidae
Amoebozoa	Am_tu_He21	Hyalosphenia elegans		2	Illumina	Katz Lab	LKH350: to be submitted	Amoebozoa; Tubulinea; Elardia; Arcellinida; Difflugina; Hyalospheniidae
Amoebozoa	Am_tu_He24	Hyalosphenia elegans		2	Illumina	Katz Lab	LKH373: to be submitted	Amoebozoa; Tubulinea; Elardia; Arcellinida; Difflugina; Hyalospheniidae
Amoebozoa	Am_tu_He26	Hyalosphenia elegans		2	Illumina	Katz Lab	LKH391: to be submitted	Amoebozoa; Tubulinea; Elardia; Arcellinida; Difflugina; Hyalospheniidae
Amoebozoa	Am_tu_He28	Hyalosphenia elegans		3	Illumina	Katz Lab	LKH396: to be submitted	Amoebozoa; Tubulinea; Elardia; Arcellinida; Difflugina; Hyalospheniidae
Amoebozoa	Am_tu_He41	Hyalosphenia elegans dividing		2	Illumina	Katz Lab	LKH600: to be submitted	Amoebozoa; Tubulinea; Elardia; Arcellinida; Difflugina; Hyalospheniidae
Amoebozoa	Am_tu_He44	Hyalosphenia elegans dividing		2	Illumina	Katz Lab	LKH606: to be submitted	Amoebozoa; Tubulinea; Elardia; Arcellinida; Difflugina; Hyalospheniidae
Amoebozoa	Am_tu_He45	Hyalosphenia elegans dividing		3	Illumina	Katz Lab	LKH608: to be submitted	Amoebozoa; Tubulinea; Elardia; Arcellinida; Difflugina; Hyalospheniidae
Amoebozoa	Am_tu_He47	Hyalosphenia elegans		1	Illumina	Katz Lab	LKH612: to be submitted	Amoebozoa; Tubulinea; Elardia; Arcellinida; Difflugina; Hyalospheniidae
Amoebozoa	Am_tu_He48	Hyalosphenia elegans		2	Illumina	Katz Lab	LKH626: to be submitted	Amoebozoa; Tubulinea; Elardia; Arcellinida; Difflugina; Hyalospheniidae
Amoebozoa	Am_tu_He50	Hyalosphenia elegans		2	Illumina	Katz Lab	LKH628: to be submitted	Amoebozoa; Tubulinea; Elardia; Arcellinida; Difflugina; Hyalospheniidae
Amoebozoa	Am_tu_He51	Hyalosphenia elegans		2	Illumina	Katz Lab	LKH631: to be submitted	Amoebozoa; Tubulinea; Elardia; Arcellinida; Difflugina; Hyalospheniidae
Amoebozoa	Am_tu_Hele	Hyalosphenia elegans		1	Illumina	GenBank	SRR8447785	Amoebozoa; Tubulinea; Elardia; Arcellinida; Difflugina; Hyalospheniidae
Amoebozoa	Am_tu_HepA	Hyalosphenia elegans		2	Illumina	Katz Lab	SRR11962152, SRR11962153	Amoebozoa; Tubulinea; Elardia; Arcellinida; Difflugina; Hyalospheniidae
Amoebozoa	Am_tu_HepB	Hyalosphenia elegans		2	Illumina	Katz Lab	SRR11962149, SRR11962150	Amoebozoa; Tubulinea; Elardia; Arcellinida; Difflugina; Hyalospheniidae
Amoebozoa	Am_tu_Hp01	Hyalosphenia papilio		1	Illumina	Katz Lab	SRR11962156	Amoebozoa; Tubulinea; Elardia; Arcellinida; Difflugina; Hyalospheniidae
Amoebozoa	Am_tu_Hp03	Hyalosphenia papilio		3	Illumina	Katz Lab	SRR11962103	Amoebozoa; Tubulinea; Elardia; Arcellinida; Difflugina; Hyalospheniidae
Amoebozoa	Am_tu_Hp06	Hyalosphenia papilio		2	Illumina	Katz Lab	SRR11962136	Amoebozoa; Tubulinea; Elardia; Arcellinida; Difflugina; Hyalospheniidae
Amoebozoa	Am_tu_Hp07	Hyalosphenia papilio		2	Illumina	Katz Lab	SRR11962125	Amoebozoa; Tubulinea; Elardia; Arcellinida; Difflugina; Hyalospheniidae
Amoebozoa	Am_tu_Hp08	Hyalosphenia papilio		2	Illumina	Katz Lab	SRR11962114	Amoebozoa; Tubulinea; Elardia; Arcellinida; Difflugina; Hyalospheniidae
Amoebozoa	Am_tu_Hp09	Hyalosphenia papilio		3	Illumina	Katz Lab	LKH325: to be submitted	Amoebozoa; Tubulinea; Elardia; Arcellinida; Difflugina; Hyalospheniidae
Amoebozoa	Am_tu_Hp11	Hyalosphenia papilio		2	Illumina	Katz Lab	LKH334: to be submitted	Amoebozoa; Tubulinea; Elardia; Arcellinida; Difflugina; Hyalospheniidae
Amoebozoa	Am_tu_Hp12	Hyalosphenia papilio		2	Illumina	Katz Lab	LKH337: to be submitted	Amoebozoa; Tubulinea; Elardia; Arcellinida; Difflugina; Hyalospheniidae
Amoebozoa	Am_tu_Hp13	Hyalosphenia papilio		3	Illumina	Katz Lab	LKH340: to be submitted	Amoebozoa; Tubulinea; Elardia; Arcellinida; Difflugina; Hyalospheniidae
Amoebozoa	Am_tu_Hp14	Hyalosphenia papilio		3	Illumina	Katz Lab	LKH343: to be submitted	Amoebozoa; Tubulinea; Elardia; Arcellinida; Difflugina; Hyalospheniidae
Amoebozoa	Am_tu_Hp16	Hyalosphenia papilio		2	Illumina	Katz Lab	LKH348: to be submitted	Amoebozoa; Tubulinea; Elardia; Arcellinida; Difflugina; Hyalospheniidae
Amoebozoa	Am_tu_Hp17	Hyalosphenia papilio		2	Illumina	Katz Lab	LKH351: to be submitted	Amoebozoa; Tubulinea; Elardia; Arcellinida; Difflugina; Hyalospheniidae
Amoebozoa	Am_tu_Hp18	Hyalosphenia papilio		3	Illumina	Katz Lab	LKH354: to be submitted	Amoebozoa; Tubulinea; Elardia; Arcellinida; Difflugina; Hyalospheniidae
Amoebozoa	Am_tu_Hp19	Hyalosphenia papilio		2	Illumina	Katz Lab	LKH355: to be submitted	Amoebozoa; Tubulinea; Elardia; Arcellinida; Difflugina; Hyalospheniidae
Amoebozoa	Am_tu_Hp20	Hyalosphenia papilio		3	Illumina	Katz Lab	LKH358: to be submitted	Amoebozoa; Tubulinea; Elardia; Arcellinida; Difflugina; Hyalospheniidae
Amoebozoa	Am_tu_Hp22	Hyalosphenia papilio		2	Illumina	Katz Lab	LKH361: to be submitted	Amoebozoa; Tubulinea; Elardia; Arcellinida; Difflugina; Hyalospheniidae
Amoebozoa	Am_tu_Hp23	Hyalosphenia papilio		1	Illumina	Katz Lab	LKH363: to be submitted	Amoebozoa; Tubulinea; Elardia; Arcellinida; Difflugina; Hyalospheniidae
Amoebozoa	Am_tu_Hp24	Hyalosphenia papilio		2	Illumina	Katz Lab	LKH364: to be submitted	Amoebozoa; Tubulinea; Elardia; Arcellinida; Difflugina; Hyalospheniidae
Amoebozoa	Am_tu_Hp25	Hyalosphenia papilio		2	Illumina	Katz Lab	LKH367: to be submitted	Amoebozoa; Tubulinea; Elardia; Arcellinida; Difflugina; Hyalospheniidae
Amoebozoa	Am_tu_Hp27	Hyalosphenia papilio		2	Illumina	Katz Lab	LKH376: to be submitted	Amoebozoa; Tubulinea; Elardia; Arcellinida; Difflugina; Hyalospheniidae
Amoebozoa	Am_tu_Hp28	Hyalosphenia papilio		2	Illumina	Katz Lab	LKH379: to be submitted	Amoebozoa; Tubulinea; Elardia; Arcellinida; Difflugina; Hyalospheniidae
Amoebozoa	Am_tu_Hp29	Hyalosphenia papilio		3	Illumina	Katz Lab	LKH381: to be submitted	Amoebozoa; Tubulinea; Elardia; Arcellinida; Difflugina; Hyalospheniidae
Amoebozoa	Am_tu_Hp30	Hyalosphenia papilio		2	Illumina	Katz Lab	LKH382: to be submitted	Amoebozoa; Tubulinea; Elardia; Arcellinida; Difflugina; Hyalospheniidae
Amoebozoa	Am_tu_Hp31	Hyalosphenia papilio		2	Illumina	Katz Lab	LKH399: to be submitted	Amoebozoa; Tubulinea; Elardia; Arcellinida; Difflugina; Hyalospheniidae
Amoebozoa	Am_tu_Hp32	Hyalosphenia papilio		2	Illumina	Katz Lab	LKH408: to be submitted	Amoebozoa; Tubulinea; Elardia; Arcellinida; Difflugina; Hyalospheniidae
Amoebozoa	Am_tu_Hp76	Hyalosphenia papillio		3	Illumina	Katz Lab	LKH596: to be submitted	Amoebozoa; Tubulinea; Elardia; Arcellinida; Difflugina; Hyalospheniidae
Amoebozoa	Am_tu_Hp78	Hyalosphenia papillio		3	Illumina	Katz Lab	LKH599: to be submitted	Amoebozoa; Tubulinea; Elardia; Arcellinida; Difflugina; Hyalospheniidae
Amoebozoa	Am_tu_Hp79	Hyalosphenia papillio		3	Illumina	Katz Lab	LKH602: to be submitted	Amoebozoa; Tubulinea; Elardia; Arcellinida; Difflugina; Hyalospheniidae
Amoebozoa	Am_tu_Hp82	Hyalosphenia papillio		2	Illumina	Katz Lab	LKH610: to be submitted	Amoebozoa; Tubulinea; Elardia; Arcellinida; Difflugina; Hyalospheniidae
Amoebozoa	Am_tu_Hp84	Hyalosphenia papillio		2	Illumina	Katz Lab	LKH616: to be submitted	Amoebozoa; Tubulinea; Elardia; Arcellinida; Difflugina; Hyalospheniidae
Amoebozoa	Am_tu_Hp85	Hyalosphenia papillio		2	Illumina	Katz Lab	LKH617: to be submitted	Amoebozoa; Tubulinea; Elardia; Arcellinida; Difflugina; Hyalospheniidae
Amoebozoa	Am_tu_Hp86	Hyalosphenia papillio		2	Illumina	Katz Lab	LKH619: to be submitted	Amoebozoa; Tubulinea; Elardia; Arcellinida; Difflugina; Hyalospheniidae
Amoebozoa	Am_tu_Hp87	Hyalosphenia papillio		2	Illumina	Katz Lab	LKH621: to be submitted	Amoebozoa; Tubulinea; Elardia; Arcellinida; Difflugina; Hyalospheniidae
Amoebozoa	Am_tu_Hp88	Hyalosphenia papillio		2	Illumina	Katz Lab	LKH622: to be submitted	Amoebozoa; Tubulinea; Elardia; Arcellinida; Difflugina; Hyalospheniidae
Amoebozoa	Am_tu_Hp89	Hyalosphenia papillio		2	Illumina	Katz Lab	LKH623: to be submitted	Amoebozoa; Tubulinea; Elardia; Arcellinida; Difflugina; Hyalospheniidae
Amoebozoa	Am_tu_Hp90	Hyalosphenia papillio		2	Illumina	Katz Lab	LKH624: to be submitted	Amoebozoa; Tubulinea; Elardia; Arcellinida; Difflugina; Hyalospheniidae
Amoebozoa	Am_tu_Hp92	Hyalosphenia papillio		2	Illumina	Katz Lab	LKH630: to be submitted	Amoebozoa; Tubulinea; Elardia; Arcellinida; Difflugina; Hyalospheniidae
Amoebozoa	Am_tu_Hpap	Hyalosphenia papilio		2	Illumina	GenBank	SRR8447774	Amoebozoa; Tubulinea; Elardia; Arcellinida; Difflugina; Hyalospheniidae
Amoebozoa	Am_tu_Hr01	Heleopera rosea		1	Illumina	Katz Lab	LKH673: to be submitted	Amoebozoa; Tubulinea; Elardia; Arcellinida; Heleoperidae
Amoebozoa	Am_tu_Hsph	Heleopera sphagni		1	Illumina	GenBank	SRR8447776	Amoebozoa; Tubulinea; Elardia; Arcellinida; Heleoperidae
Amoebozoa	Am_tu_Ls04	Lesquereusia spiralis		1	Illumina	Katz Lab	SRR11962146	Amoebozoa; Tubulinea; Elardia; Arcellinida; Difflugina; Lesquereusiidae
Amoebozoa	Am_tu_Ls05	Lesquereusia spiralis		2	Illumina	Katz Lab	SRR11962145	Amoebozoa; Tubulinea; Elardia; Arcellinida; Difflugina; Lesquereusiidae
Amoebozoa	Am_tu_Nc01	Nebela carinata		3	Illumina	Katz Lab	LKH385: to be submitted	Amoebozoa; Tubulinea; Elardia; Arcellinida; Difflugina; Hyalospheniidae
Amoebozoa	Am_tu_Nc02	Nebela carinata		1	Illumina	Katz Lab	LKH397: to be submitted	Amoebozoa; Tubulinea; Elardia; Arcellinida; Difflugina; Hyalospheniidae
Amoebozoa	Am_tu_Nesp	Nebela sp.		2	Illumina	GenBank	SRR5396423	Amoebozoa; Tubulinea; Elardia; Arcellinida; Difflugina; Hyalospheniidae
Amoebozoa	Am_tu_Nf01	Nebela flabellulum		2	Illumina	Katz Lab	LKH394: to be submitted	Amoebozoa; Tubulinea; Elardia; Arcellinida; Difflugina; Hyalospheniidae
Amoebozoa	Am_tu_Nf02	Nebela flabellulum		1	Illumina	Katz Lab	LKH419: to be submitted	Amoebozoa; Tubulinea; Elardia; Arcellinida; Difflugina; Hyalospheniidae
Amoebozoa	Am_tu_Nf03	Nebela flabellulum		2	Illumina	Katz Lab	LKH420: to be submitted	Amoebozoa; Tubulinea; Elardia; Arcellinida; Difflugina; Hyalospheniidae
Amoebozoa	Am_tu_Nm01	Nebela militaris		2	Illumina	Katz Lab	LKH418: to be submitted	Amoebozoa; Tubulinea; Elardia; Arcellinida; Difflugina; Hyalospheniidae
Amoebozoa	Am_tu_Ns04	Nebela sp.		3	Illumina	Katz Lab	LKH369: to be submitted	Amoebozoa; Tubulinea; Elardia; Arcellinida; Difflugina; Hyalospheniidae
Amoebozoa	Am_tu_Ns05	Nebela sp. dividing		3	Illumina	Katz Lab	LKH605: to be submitted	Amoebozoa; Tubulinea; Elardia; Arcellinida; Difflugina; Hyalospheniidae
Amoebozoa	Am_tu_Ns06	Nebela sp. dividing		2	Illumina	Katz Lab	LKH609: to be submitted	Amoebozoa; Tubulinea; Elardia; Arcellinida; Difflugina; Hyalospheniidae
Amoebozoa	Am_tu_Ns07	Nebela sp. dividing		2	Illumina	Katz Lab	LKH614: to be submitted	Amoebozoa; Tubulinea; Elardia; Arcellinida; Difflugina; Hyalospheniidae
Amoebozoa	Am_tu_Ns08	Nebela sp.		1	Illumina	Katz Lab	LKH618: to be submitted	Amoebozoa; Tubulinea; Elardia; Arcellinida; Difflugina; Hyalospheniidae
Amoebozoa	Am_tu_Ns09	Nebela sp.		2	Illumina	Katz Lab	LKH625: to be submitted	Amoebozoa; Tubulinea; Elardia; Arcellinida; Difflugina; Hyalospheniidae
Amoebozoa	Am_tu_Ns10	Nebela sp. dividing		3	Illumina	Katz Lab	LKH633: to be submitted	Amoebozoa; Tubulinea; Elardia; Arcellinida; Difflugina; Hyalospheniidae
Amoebozoa	Am_tu_Ns11	Nebela sp		1	Illumina	Katz Lab	LKH672: to be submitted	Amoebozoa; Tubulinea; Elardia; Arcellinida; Difflugina; Hyalospheniidae
Amoebozoa	Am_tu_Ns12	Nebela sp		3	Illumina	Katz Lab	LKH674: to be submitted	Amoebozoa; Tubulinea; Elardia; Arcellinida; Difflugina; Hyalospheniidae
Amoebozoa	Am_tu_Ns14	Nebela sp		1	Illumina	Katz Lab	LKH676: to be submitted	Amoebozoa; Tubulinea; Elardia; Arcellinida; Difflugina; Hyalospheniidae
Amoebozoa	Am_tu_Ns15	Nebela sp		2	Illumina	Katz Lab	LKH679: to be submitted	Amoebozoa; Tubulinea; Elardia; Arcellinida; Difflugina; Hyalospheniidae
Amoebozoa	Am_tu_Ns16	Nebela sp		3	Illumina	Katz Lab	LKH680: to be submitted	Amoebozoa; Tubulinea; Elardia; Arcellinida; Difflugina; Hyalospheniidae
Amoebozoa	Am_tu_Ns17	Nebela sp		3	Illumina	Katz Lab	LKH682: to be submitted	Amoebozoa; Tubulinea; Elardia; Arcellinida; Difflugina; Hyalospheniidae
Amoebozoa	Am_tu_NspA	Nebela spp		1	Illumina	Katz Lab	SRR11962142, SRR11962143	Amoebozoa; Tubulinea; Elardia; Arcellinida; Difflugina; Hyalospheniidae
Amoebozoa	Am_tu_Nt01	Nebela tubulosa		3	Illumina	Katz Lab	LKH407: to be submitted	Amoebozoa; Tubulinea; Elardia; Arcellinida; Difflugina; Hyalospheniidae
Amoebozoa	Am_tu_Nt02	Nebela tubulosa		2	Illumina	Katz Lab	LKH412: to be submitted	Amoebozoa; Tubulinea; Elardia; Arcellinida; Difflugina; Hyalospheniidae
Amoebozoa	Am_tu_Pope	Pyxidicula operculata		0	Illumina	GenBank	SRR8447777	Amoebozoa; Tubulinea; Elardia; Arcellinida; Sphaerothecina
Amoebozoa	Am_tu_Qs01	Quadrulella symmetrica		2	Illumina	Katz Lab	SRR11962141	Amoebozoa; Tubulinea; Elardia; Arcellinida; Difflugina; Hyalospheniidae
Amoebozoa	Am_tu_Qs02	Quadrulella symmetrica		2	Illumina	Katz Lab	SRR11962140	Amoebozoa; Tubulinea; Elardia; Arcellinida; Difflugina; Hyalospheniidae
Amoebozoa	Am_tu_Qs03	Quadrulella symmetrica		1	Illumina	Katz Lab	SRR11962139	Amoebozoa; Tubulinea; Elardia; Arcellinida; Difflugina; Hyalospheniidae
Amoebozoa	Am_tu_Vver	Vermamoeba vermiformis		2	Illumina	GenBank	SRR5396399	Amoebozoa; Tubulinea; Euamoebida; Tubulinida; Hartmannellidae; Vermamoeba
Bacteria	Ba_ac_Acry	Arthrobacter crystallopoites		48	Genome	GenBank	GCF_000328305.2	Bacteria; Terrabacteria group; Actinobacteria; Actinobacteria; Micrococcales; Micrococcaceae; Arthrobacter; unclassified Arthrobacter
Bacteria	Ba_ac_Amed	Amycolatopsis mediterranei U32 uid50565		82	Genome	GenBank	GCF_000196835.1	Bacteria; Terrabacteria group; Actinobacteria; Actinobacteria; Pseudonocardiales; Pseudonocardiaceae
Bacteria	Ba_ac_Amis	Actinoplanes missouriensis 431 uid158169		75	Genome	GenBank	GCF_000284295.1	Bacteria; Terrabacteria group; Actinobacteria; Actinobacteria; Micromonosporales; Micromonosporaceae
Bacteria	Ba_ac_Blon	Bifidobacterium longum infantis ATCC 15697 uid58677		22	Genome	GenBank	GCF_000007525.1	Bacteria; Terrabacteria group; Actinobacteria; Actinobacteria; Bifidobacteriales; Bifidobacteriaceae
Bacteria	Ba_ac_Ccur	Cryptobacterium curtum DSM 15641 uid59041		28	Genome	GenBank	GCF_000023845.1	Bacteria; Terrabacteria group; Actinobacteria; Coriobacteriia; Eggerthellales; Eggerthellaceae
Bacteria	Ba_ac_Cdip	Corynebacterium diphtheriae 241 uid83607		37	Genome	GenBank	GCF_001457455.1	Bacteria; Terrabacteria group; Actinobacteria; Actinobacteria; Corynebacteriales; Corynebacteriaceae
Bacteria	Ba_ac_Cwoe	Conexibacter woesei DSM 14684 uid43467		53	Genome	GenBank	GCF_000025265.1	Bacteria; Terrabacteria group; Actinobacteria; Thermoleophilia; Solirubrobacterales; Conexibacteraceae
Bacteria	Ba_ac_Elen	Eggerthella lenta DSM 2243 uid59079		48	Genome	GenBank	GCF_000024265.1	Bacteria; Terrabacteria group; Actinobacteria; Coriobacteriia; Eggerthellales; Eggerthellaceae
Bacteria	Ba_ac_Faln	Frankia alni ACN14a uid58695		69	Genome	GenBank	GCF_000058485.1	Bacteria; Terrabacteria group; Actinobacteria; Actinobacteria; Frankiales; Frankiaceae
Bacteria	Ba_ac_Frsp	Frankia sp CpI1 P		65	Genome	GenBank	GCF_001421075.1	Bacteria; Actinobacteria; Frankiales; Frankiaceae; Frankia sp. CpI1-P
Bacteria	Ba_ac_Gpol	Gordonia polyisoprenivorans VH2 uid86651		1	Genome	GenBank	GCF_000247715.1	Bacteria; Terrabacteria group; Actinobacteria; Actinomycetia; Corynebacteriales; Gordoniaceae; Gordonia
Bacteria	Ba_ac_Ical	Intrasporangium calvum DSM 43043 uid61729		56	Genome	GenBank	GCF_000184685.1	Bacteria; Terrabacteria group; Actinobacteria; Actinobacteria; Micrococcales; Intrasporangiaceae
Bacteria	Ba_ac_Ivar	Isoptericola variabilis 225 uid67501		45	Genome	GenBank	GCF_000215105.1	Bacteria; Terrabacteria group; Actinobacteria; Actinobacteria; Micrococcales; Promicromonosporaceae
Bacteria	Ba_ac_Jden	Jonesia denitrificans DSM 20603 uid59053		30	Genome	GenBank	GCF_000024065.1	Bacteria; Terrabacteria group; Actinobacteria; Actinobacteria; Micrococcales; Jonesiaceae
Bacteria	Ba_ac_Kfla	Kribbella flavida DSM 17836 uid43465		77	Genome	GenBank	GCF_000024345.1	Bacteria; Terrabacteria group; Actinobacteria; Actinobacteria; Propionibacteriales; Nocardioidaceae
Bacteria	Ba_ac_Krhi	Kocuria rhizophila DC2201 uid59099		41	Genome	GenBank	GCF_000010285.1	Bacteria; Terrabacteria group; Actinobacteria; Actinobacteria; Micrococcales; Micrococcaceae
Bacteria	Ba_ac_Ksed	Kytococcus sedentarius DSM 20547 uid59071		36	Genome	GenBank	GCF_000023925.1	Bacteria; Terrabacteria group; Actinobacteria; Actinobacteria; Micrococcales; Dermacoccaceae
Bacteria	Ba_ac_Kset	Kitasatospora setae KM 6054 uid77027		72	Genome	GenBank	GCF_000269985.1	Bacteria; Terrabacteria group; Actinobacteria; Actinobacteria; Streptomycetales; Streptomycetaceae
Bacteria	Ba_ac_Maur	Micromonospora aurantiaca ATCC 27029 uid42501		70	Genome	GenBank	GCF_000145235.1	Bacteria; Terrabacteria group; Actinobacteria; Actinobacteria; Micromonosporales; Micromonosporaceae
Bacteria	Ba_ac_mlep	Mycobacterium leprae Br4923		34	Genome	OrthoMCL v. 5.0	OrthoMCL v. 5.0	Bacteria; Terrabacteria group; Actinobacteria; Actinobacteria; Corynebacteriales; Mycobacteriaceae; Mycobacterium; Mycobacterium leprae
Bacteria	Ba_ac_Mmar	Modestobacter marinus uid167487		64	Genome	GenBank	GCF_000306785.1	Bacteria; Terrabacteria group; Actinobacteria; Actinobacteria; Geodermatophilales; Geodermatophilaceae
Bacteria	Ba_ac_Mpar	Mycobacterium paragordonae		69	Genome	GenBank	GCF_003614435.1	Bacteria; Terrabacteria group; Actinobacteria; Corynebacteriales; Mycobacteriaceae; Mycobacterium paragordonae
Bacteria	Ba_ac_Mpho	Microlunatus phosphovorus NM 1 uid68055		57	Genome	GenBank	GCF_000270245.1	Bacteria; Terrabacteria group; Actinobacteria; Actinobacteria; Propionibacteriales; Propionibacteriaceae
Bacteria	Ba_ac_mtub	Mycobacterium tuberculosis H37Rv		65	Genome	OrthoMCL v. 5.0	OrthoMCL v. 5.0	Bacteria; Terrabacteria group; Actinobacteria; Actinobacteria; Corynebacteriales; Mycobacteriaceae; Mycobacterium; Mycobacterium tuberculosis complex; Mycobacterium tuberculosis
Bacteria	Ba_ac_Nalb	Nocardiopsis alba ATCC BAA 2165 uid174334		59	Genome	GenBank	GCF_000294515.1	Bacteria; Terrabacteria group; Actinobacteria; Actinobacteria; Streptosporangiales; Nocardiopsaceae
Bacteria	Ba_ac_Nfar	Nocardia farcinica IFM 10152 uid58203		68	Genome	GenBank	GCF_000009805.1	Bacteria; Terrabacteria group; Actinobacteria; Actinobacteria; Corynebacteriales; Nocardiaceae
Bacteria	Ba_ac_Nmul	Nakamurella multipartita DSM 44233 uid59221		60	Genome	GenBank	GCF_000024365.1	Bacteria; Terrabacteria group; Actinobacteria; Actinobacteria; Nakamurellales; Nakamurellaceae
Bacteria	Ba_ac_Paer	Pseudopropionibacterium propionicum F0230a		1	Genome	GenBank	GCF_000277715.1	Bacteria; Terrabacteria group; Actinobacteria; Actinobacteria; Propionibacteriales; Propionibacteriaceae; Pseudopropionibacterium; Pseudopropionibacterium propionicum
Bacteria	Ba_ac_Pdio	Pseudonocardia dioxanivorans CB1190 uid65087		84	Genome	GenBank	GCF_000196675.1	Bacteria; Terrabacteria group; Actinobacteria; Actinobacteria; Pseudonocardiales; Pseudonocardiaceae
Bacteria	Ba_ac_Pequ	Pseudarthrobacter equi		11	Genome	GenBank	GCF_900105535.1	Bacteria; Terrabacteria group; Actinobacteria; Micrococcales; Micrococcaceae; Pseudarthrobacter equi
Bacteria	Ba_ac_Pnam	Propionibacterium namnetense SK182B JCVI		7	Genome	GenBank	GCF_000221145.1	Bacteria; Terrabacteria group; Actinobacteria; Propionibacteriales; Propionibacteriaceae; [Propionibacterium] namnetense SK182B-JCVI
Bacteria	Ba_ac_Pnic	Paenarthrobacter nicotinovorans 231Sha21M6		13	Genome	GenBank	GCF_000514015.1	Bacteria; Terrabacteria group; Actinobacteria; Micrococcales; Micrococcaceae; Paenarthrobacter nicotinovorans 231Sha2.1M6
Bacteria	Ba_ac_Prsp	Propionibacterium sp MB3007		31	Genome	GenBank	GCF_000685945.1	Bacteria; Terrabacteria group; Actinobacteria; Propionibacteriales; Propionibacteriaceae; Propionibacterium sp. MB3007
Bacteria	Ba_ac_Rden	Rothia dentocariosa ATCC 17931 uid49331		28	Genome	GenBank	GCF_000164695.2	Bacteria; Terrabacteria group; Actinobacteria; Actinomycetia; Micrococcales; Micrococcaceae; Rothia
Bacteria	Ba_ac_Rhsp	Rhodococcus sp WWJCD1		69	Genome	GenBank	GCF_002258735.1	Bacteria; Terrabacteria group; Actinobacteria; Corynebacteriales; Nocardiaceae; Rhodococcus sp. WWJCD1
Bacteria	Ba_ac_Sery	Saccharopolyspora erythraea NRRL 2338 uid62947		81	Genome	GenBank	GCF_000062885.1	Bacteria; Terrabacteria group; Actinobacteria; Actinobacteria; Pseudonocardiales; Pseudonocardiaceae
Bacteria	Ba_ac_Snas	Stackebrandtia nassauensis DSM 44728 uid46663		70	Genome	GenBank	GCF_000024545.1	Bacteria; Terrabacteria group; Actinobacteria; Actinobacteria; Glycomycetales; Glycomycetaceae
Bacteria	Ba_ac_Srap	Streptomyces rapamycinicus NRRL 5491		32	Genome	GenBank	GCF_003675955.1	Bacteria; Terrabacteria group; Actinobacteria; Streptomycetales; Streptomycetaceae; Streptomyces rapamycinicus NRRL 5491
Bacteria	Ba_ac_Sros	Streptosporangium roseum DSM 43021 uid42521		83	Genome	GenBank	GCF_000024865.1	Bacteria; Terrabacteria group; Actinobacteria; Actinobacteria; Streptosporangiales; Streptosporangiaceae
Bacteria	Ba_ad_Abkb	Acidobacteria bacterium KBS 146		25	Genome	GenBank	GCF_000688615.1	Bacteria; Acidobacteria; Acidobacteriales; Acidobacteria bacterium KBS 146
Bacteria	Ba_ad_Abur	Acidobacteriaceae bacterium URHE0068		13	Genome	GenBank	GCF_000620725.1	Bacteria; Acidobacteria; Acidobacteriales; Acidobacteriaceae bacterium URHE0068
Bacteria	Ba_ad_Acap	Acidobacterium capsulatum ATCC 51196		33	Genome	GenBank	GCF_000022565.1	Bacteria; Acidobacteria; Acidobacteriales; Acidobacteriaceae; Acidobacterium capsulatum ATCC 51196
Bacteria	Ba_ad_Acsp	Acidipila sp 4G K13		55	Genome	GenBank	GCF_003428625.1	Bacteria; Acidobacteria; Acidobacteriales; Acidobacteriaceae; Acidipila sp. 4G-K13
Bacteria	Ba_ad_Bagg	Bryobacter aggregatus MPL3		65	Genome	GenBank	GCF_000702445.1	Bacteria; Acidobacteria; Solibacteres; Solibacterales; Bryobacteraceae; Bryobacter aggregatus MPL3
Bacteria	Ba_ad_Belo	Bryocella elongata		1	Genome	GenBank	GCF_900108185.1	Bacteria; Acidobacteria; Acidobacteriales; Acidobacteriaceae; Bryocella elongata
Bacteria	Ba_ad_Cthe	Chloracidobacterium thermophilum B		38	Genome	GenBank	GCF_000226295.1	Bacteria; Acidobacteria; Blastocatellia; Chloracidobacterium thermophilum B
Bacteria	Ba_ad_Eagg	Edaphobacter aggregans DSM 19364		29	Genome	GenBank	GCF_000745965.1	Bacteria; Acidobacteria; Acidobacteriales; Acidobacteriaceae; Edaphobacter aggregans DSM 19364
Bacteria	Ba_ad_Gfem	Geothrix fermentans DSM 14018		54	Genome	GenBank	GCF_000428885.1	Bacteria; Acidobacteria; Holophagae; Holophagales; Holophagaceae; Geothrix fermentans DSM 14018
Bacteria	Ba_ad_Gtun	Acidobacterium MP5ACTX9 uid50551 (Granulicella tundricola)		53	Genome	GenBank	GCF_000178975.2	Bacteria; Acidobacteria; Acidobacteriia; Acidobacteriales; Acidobacteriaceae
Bacteria	Ba_ad_Hfoe	Holophaga foetida DSM 6591		58	Genome	GenBank	GCF_000242615.2	Bacteria; Acidobacteria; Holophagae; Holophagales; Holophagaceae; Holophaga foetida DSM 6591
Bacteria	Ba_ad_Lpra	Luteitalea pratensis		62	Genome	GenBank	GCF_001618865.1	Bacteria; Acidobacteria; Acidobacteria subdivision 6; Vicinamibacteraceae; Luteitalea pratensis
Bacteria	Ba_ad_Osav	Occallatibacter savannae		60	Genome	GenBank	GCF_003131205.1	Bacteria; Acidobacteria; Acidobacteriales; Acidobacteriaceae; Occallatibacter savannae
Bacteria	Ba_ad_Pmet	Pyrinomonas methylaliphatogenes		64	Genome	GenBank	GCF_000820845.2	Bacteria; Acidobacteria; Blastocatellia; Blastocatellales; Pyrinomonadaceae; Pyrinomonas methylaliphatogenes
Bacteria	Ba_ad_Sbac	Solibacteres bacterium SbA2		30	Genome	GenBank	GCF_900290345.1	Bacteria; Acidobacteria; Solibacteres bacterium SbA2
Bacteria	Ba_ad_Sboh	Silvibacterium bohemicum		64	Genome	GenBank	GCF_001006305.1	Bacteria; Acidobacteria; Acidobacteriales; Acidobacteriaceae; Silvibacterium bohemicum
Bacteria	Ba_ad_Taqu	Thermoanaerobaculum aquaticum		52	Genome	GenBank	GCF_000687145.1	Bacteria; Acidobacteria; Acidobacteria subdivision 23; Thermoanaerobaculum aquaticum
Bacteria	Ba_ad_Tgab	Terracidiphilus gabretensis		48	Genome	GenBank	GCF_001449115.1	Bacteria; Acidobacteria; Acidobacteriales; Acidobacteriaceae; Terracidiphilus gabretensis
Bacteria	Ba_ad_Tros	Terriglobus roseus DSM 18391		43	Genome	GenBank	GCF_000265425.1	Bacteria; Acidobacteria; Acidobacteriales; Acidobacteriaceae; Terriglobus roseus DSM 18391
Bacteria	Ba_aq_Aaeo	Aquifex aeolicus VF5		45	Genome	GenBank	GCF_000008625.1	Bacteria; Aquificae; Aquificae; Aquificales; Aquificaceae; Aquifex; Aquifex aeolicus
Bacteria	Ba_aq_Desp	Desulfurobacterium sp TC5 1		40	Genome	GenBank	GCF_000421485.1	Bacteria; Aquificae; Desulfurobacteriales; Desulfurobacteriaceae; Desulfurobacterium sp. TC5-1
Bacteria	Ba_aq_Hbsp	Hydrogenobaculum sp SN		38	Genome	GenBank	GCF_000348765.2	Bacteria; Aquificae; Aquificales; Aquificaceae; Hydrogenobaculum sp. SN
Bacteria	Ba_aq_Hmar	Hydrogenothermus marinus		39	Genome	GenBank	GCF_003688665.1	Bacteria; Aquificae; Aquificales; Hydrogenothermaceae; Hydrogenothermus marinus
Bacteria	Ba_aq_Hspa	Hydrogenobaculum Y04AAS1 uid58857		37	Genome	GenBank	GCF_000020785.1	Bacteria; Aquificae; Aquificae; Aquificales; Aquificaceae
Bacteria	Ba_aq_Hthe	Hydrogenobacter thermophilus TK 6		47	Genome	GenBank	GCF_000010785.1	Bacteria; Aquificae; Aquificae; Aquificales; Aquificaceae
Bacteria	Ba_aq_Hysp	Hydrogenivirga sp 128 5 R1 1		49	Genome	GenBank	GCF_000171895.1	Bacteria; Aquificae; Aquificales; Aquificaceae; Hydrogenivirga sp. 128-5-R1-1
Bacteria	Ba_aq_Pesp	Persephonella sp KM09 Lau 8		47	Genome	GenBank	GCF_000703085.1	Bacteria; Aquificae; Aquificales; Hydrogenothermaceae; Persephonella sp. KM09-Lau-8
Bacteria	Ba_aq_Pmar	Persephonella marina EX H1 uid58119		45	Genome	GenBank	GCF_000021565.1	Bacteria; Aquificae; Aquificae; Aquificales; Hydrogenothermaceae
Bacteria	Ba_aq_Ssub	Sulfurihydrogenibium subterraneum DSM 15120		3	Genome	GenBank	GCF_000619805.1	Bacteria; Aquificae; Aquificales; Hydrogenothermaceae; Sulfurihydrogenibium subterraneum DSM 15120
Bacteria	Ba_aq_Tamm	Thermovibrio ammonificans HB 1		38	Genome	GenBank	GCF_000185805.1	Bacteria; Aquificae; Aquificae; Desulfurobacteriales; Desulfurobacteriaceae
Bacteria	Ba_aq_Thsp	Thermocrinis sp GBS		41	Genome	GenBank	GCF_000702425.1	Bacteria; Aquificae; Aquificales; Aquificaceae; Thermocrinis sp. GBS
Bacteria	Ba_aq_Ttak	Thermosulfidibacter takaii ABI70S6		20	Genome	GenBank	GCF_001547735.1	Bacteria; Aquificae; Thermosulfidibacter takaii ABI70S6
Bacteria	Ba_ar_Ccal	Chthonomonas calidirosea T49 id1303518		49	Genome	GenBank	GCF_000427095.1	Bacteria; Terrabacteria group; Armatimonadetes; Chthonomonadetes; Chthonomonadales; Chthonomonadaceae
Bacteria	Ba_ba_Alsp	Alistipes sp An66		40	Genome	GenBank	GCF_002161445.1	Bacteria; FCB group; Bacteroidetes/Chlorobi group; Bacteroidetes; Bacteroidia; Bacteroidales; Rikenellaceae; Alistipes sp. An66
Bacteria	Ba_ba_Assp	Asinibacterium sp OR53		56	Genome	GenBank	GCF_000515315.1	Bacteria; FCB group; Bacteroidetes/Chlorobi group; Bacteroidetes; Chitinophagia; Chitinophagales; Chitinophagaceae; Asinibacterium sp. OR53
Bacteria	Ba_ba_Ausp	Aureispira sp CCB QB1		11	Genome	GenBank	GCF_000724545.1	Bacteria; FCB group; Bacteroidetes/Chlorobi group; Bacteroidetes; Saprospiria; Saprospirales; Saprospiraceae; Aureispira sp. CCB-QB1
Bacteria	Ba_ba_Bcae	Bacteroides caecimuris		44	Genome	GenBank	GCF_001688725.2	Bacteria; FCB group; Bacteroidetes/Chlorobi group; Bacteroidetes; Bacteroidia; Bacteroidales; Bacteroidaceae; Bacteroides caecimuris
Bacteria	Ba_ba_Bfra	Bacteroides fragilis 638R uid84217		48	Genome	GenBank	GCF_000210835.1	Bacteria; FCB group; Bacteroidetes/Chlorobi group; Bacteroidetes; Bacteroidia; Bacteroidales; Bacteroidaceae
Bacteria	Ba_ba_Blit	Bernardetia litoralis DSM 6794		32	Genome	GenBank	GCF_000265505.1	Bacteria; FCB group; Bacteroidetes/Chlorobi group; Bacteroidetes; Cytophagia; Cytophagales; Bernardetiaceae; Bernardetia litoralis DSM 6794
Bacteria	Ba_ba_Blsp	Blattabacterium sp Nauphoeta cinerea		7	Genome	GenBank	GCF_000471965.1	Bacteria; FCB group; Bacteroidetes/Chlorobi group; Bacteroidetes; Flavobacteriia; Flavobacteriales; Blattabacteriaceae; Blattabacterium sp. (Nauphoeta cinerea)
Bacteria	Ba_ba_Cazo	Candidatus Azobacteroides pseudotrichonymphae genomovar CFP2 uid59163		7	Genome	GenBank	GCF_000010645.1	Bacteria; FCB group; Bacteroidetes/Chlorobi group; Bacteroidetes; Bacteroidia; Bacteroidales; Bacteroidales incertae sedis; Candidatus Azobacteroides; Candidatus Azobacteroides pseudotrichonymphae
Bacteria	Ba_ba_Ccha	Chryseobacterium chaponense		5	Genome	GenBank	GCF_900156725.1	Bacteria; FCB group; Bacteroidetes/Chlorobi group; Bacteroidetes; Flavobacteriia; Flavobacteriales; Flavobacteriaceae; Chryseobacterium chaponense
Bacteria	Ba_ba_Coch	Capnocytophaga ochracea DSM 7271 uid59197		34	Genome	GenBank	GCF_000023285.1	Bacteria; FCB group; Bacteroidetes/Chlorobi group; Bacteroidetes; Flavobacteriia; Flavobacteriales; Flavobacteriaceae
Bacteria	Ba_ba_Csul	Candidatus Sulcia muelleri CARI uid52535		4	Genome	GenBank	GCF_000147035.1	Bacteria; FCB group; Bacteroidetes/Chlorobi group; Bacteroidetes; Flavobacteriia; Flavobacteriales; Flavobacteriales incertae sedis; Candidatus Sulcia; Candidatus Sulcia muelleri
Bacteria	Ba_ba_Eele	Eisenibacter elegans DSM 3317		36	Genome	GenBank	GCF_000430505.1	Bacteria; FCB group; Bacteroidetes/Chlorobi group; Bacteroidetes; Cytophagia; Cytophagales; Microscillaceae; Eisenibacter elegans DSM 3317
Bacteria	Ba_ba_Fbac	Flavobacteriaceae bacterium 3519 10		36	Genome	GenBank	GCF_000023725.1	Bacteria; FCB group; Bacteroidetes/Chlorobi group; Bacteroidetes; Flavobacteriia; Flavobacteriales; Flavobacteriaceae bacterium 3519-10
Bacteria	Ba_ba_Ffae	Flavobacterium faecale		53	Genome	GenBank	GCF_003076455.1	Bacteria; FCB group; Bacteroidetes/Chlorobi group; Bacteroidetes; Flavobacteriia; Flavobacteriales; Flavobacteriaceae; Flavobacterium faecale
Bacteria	Ba_ba_Flsp	Flavimarina sp Hel I 48		56	Genome	GenBank	GCF_000733945.1	Bacteria; FCB group; Bacteroidetes/Chlorobi group; Bacteroidetes; Flavobacteriia; Flavobacteriales; Flavobacteriaceae; Flavimarina sp. Hel_I_48
Bacteria	Ba_ba_Ftaf	Fluviicola taffensis DSM 16823 uid65271		50	Genome	GenBank	GCF_000194605.1	Bacteria; FCB group; Bacteroidetes/Chlorobi group; Bacteroidetes; Flavobacteriia; Flavobacteriales; Crocinitomicaceae
Bacteria	Ba_ba_Hhyd	Haliscomenobacter hydrossis DSM 1100 uid66777		65	Genome	GenBank	GCF_000212735.1	Bacteria; FCB group; Bacteroidetes/Chlorobi group; Bacteroidetes; Saprospiria; Saprospirales; Haliscomenobacteraceae
Bacteria	Ba_ba_Hros	Hugenholtzia roseola DSM 9546		28	Genome	GenBank	GCF_000422585.1	Bacteria; FCB group; Bacteroidetes/Chlorobi group; Bacteroidetes; Cytophagia; Cytophagales; Bernardetiaceae; Hugenholtzia roseola DSM 9546
Bacteria	Ba_ba_Hser	Hallella seregens ATCC 51272		38	Genome	GenBank	GCF_000518545.1	Bacteria; FCB group; Bacteroidetes/Chlorobi group; Bacteroidetes; Bacteroidia; Bacteroidales; Prevotellaceae; Hallella seregens ATCC 51272
Bacteria	Ba_ba_Llon	Lunatimonas lonarensis		60	Genome	GenBank	GCF_000390185.1	Bacteria; FCB group; Bacteroidetes/Chlorobi group; Bacteroidetes; Cytophagia; Cytophagales; Lunatimonas lonarensis
Bacteria	Ba_ba_Nkor	Niastella koreensis GR20 10 uid83125		67	Genome	GenBank	GCF_000246855.1	Bacteria; FCB group; Bacteroidetes/Chlorobi group; Bacteroidetes; Chitinophagia; Chitinophagales; Chitinophagaceae
Bacteria	Ba_ba_Ohon	Owenweeksia hongkongensis DSM 17368 uid82951		50	Genome	GenBank	GCF_000236705.1	Bacteria; FCB group; Bacteroidetes/Chlorobi group; Bacteroidetes; Flavobacteriia; Flavobacteriales; Cryomorphaceae
Bacteria	Ba_ba_Opac	Ochrovirga pacifica		47	Genome	GenBank	GCF_000220525.1	Bacteria; FCB group; Bacteroidetes/Chlorobi group; Bacteroidetes; Flavobacteriia; Flavobacteriales; Flavobacteriaceae; Ochrovirga pacifica
Bacteria	Ba_ba_Orhi	Ornithobacterium rhinotracheale DSM 15997 uid168256		36	Genome	GenBank	GCF_000265465.1	Bacteria; FCB group; Bacteroidetes/Chlorobi group; Bacteroidetes; Flavobacteriia; Flavobacteriales; Flavobacteriaceae
Bacteria	Ba_ba_Pbac	unclassified Porphyromonadaceae bacterium COT 184 OH4590		8	Genome	GenBank	GCF_000768855.1	Bacteria; FCB group; Bacteroidetes/Chlorobi group; Bacteroidetes; Bacteroidia; Bacteroidales; Porphyromonadaceae; unclassified Porphyromonadaceae bacterium COT-184 OH4590
Bacteria	Ba_ba_Pesp	Pedobacter sp Leaf176		62	Genome	GenBank	GCF_001424305.1	Bacteria; FCB group; Bacteroidetes/Chlorobi group; Bacteroidetes; Sphingobacteriia; Sphingobacteriales; Sphingobacteriaceae; Pedobacter sp. Leaf176
Bacteria	Ba_ba_Pgin	Porphyromonas gingivalis ATCC 33277 uid58879		38	Genome	GenBank	GCF_000010505.1	Bacteria; FCB group; Bacteroidetes/Chlorobi group; Bacteroidetes; Bacteroidia; Bacteroidales; Porphyromonadaceae
Bacteria	Ba_ba_Prsp	Prevotella sp P5 60		37	Genome	GenBank	GCF_000834035.1	Bacteria; FCB group; Bacteroidetes/Chlorobi group; Bacteroidetes; Bacteroidia; Bacteroidales; Prevotellaceae; Prevotella sp. P5-60
Bacteria	Ba_ba_Prum	Prevotella ruminicola 23 uid47507		42	Genome	GenBank	GCF_000025925.1	Bacteria; FCB group; Bacteroidetes/Chlorobi group; Bacteroidetes; Bacteroidia; Bacteroidales; Prevotellaceae
Bacteria	Ba_ba_Rsli	Runella slithyformis DSM 19594 uid68317		63	Genome	GenBank	GCF_000218895.1	Bacteria; FCB group; Bacteroidetes/Chlorobi group; Bacteroidetes; Cytophagia; Cytophagales; Cytophagaceae
Bacteria	Ba_ba_Scan	Solitalea canadensis DSM 3403 uid81783		56	Genome	GenBank	GCF_000242635.2	Bacteria; FCB group; Bacteroidetes/Chlorobi group; Bacteroidetes; Sphingobacteriia; Sphingobacteriales; Sphingobacteriaceae
Bacteria	Ba_ba_Sgra	Saprospira grandis Lewin uid89375		36	Genome	GenBank	GCF_000250635.1	Bacteria; FCB group; Bacteroidetes/Chlorobi group; Bacteroidetes; Saprospiria; Saprospirales; Saprospiraceae
Bacteria	Ba_ba_Smue	Candidatus Candidatus Sulcia muelleri		1	Genome	GenBank	GCF_001447915.1	Bacteria; FCB group; Bacteroidetes/Chlorobi group; Bacteroidetes; Flavobacteriia; Flavobacteriales; Candidatus Candidatus Sulcia muelleri
Bacteria	Ba_ba_Spol	Spirosoma linguale DSM 74 uid43413		65	Genome	GenBank	GCF_000024525.1	Bacteria; FCB group; Bacteroidetes/Chlorobi group; Bacteroidetes; Cytophagia; Cytophagales; Cytophagaceae; Spirosoma; Spirosoma linguale
Bacteria	Ba_ba_Sspa	Sphingobacterium 21 uid64755		54	Genome	GenBank	GCF_000192845.1	Bacteria; FCB group; Bacteroidetes/Chlorobi group; Bacteroidetes; Sphingobacteriia; Sphingobacteriales; Sphingobacteriaceae
Bacteria	Ba_ba_Wvir	Weeksella virosa DSM 16922		38	Genome	GenBank	GCF_000189415.1	Bacteria; FCB group; Bacteroidetes/Chlorobi group; Bacteroidetes; Flavobacteriia; Flavobacteriales; Flavobacteriaceae; Weeksella virosa DSM 16922
Bacteria	Ba_ba_Zgal	Zobellia galactanivorans uid70621		48	Genome	GenBank	GCF_000973105.1	Bacteria; FCB group; Bacteroidetes/Chlorobi group; Bacteroidetes; Flavobacteriia; Flavobacteriales; Flavobacteriaceae
Bacteria	Ba_bc_Cchl	Chlorobium chlorochromatii CaD3		41	Genome	GenBank	GCF_000012585.1	Bacteria; FCB group; Bacteroidetes/Chlorobi group; Chlorobi; Chlorobia; Chlorobiales; Chlorobiaceae; Chlorobium/Pelodictyon group; Chlorobium chlorochromatii CaD3
Bacteria	Ba_bc_Ccli	Chlorobaculum limnaeum		58	Genome	GenBank	GCF_001747405.1	Bacteria; FCB group; Bacteroidetes/Chlorobi group; Chlorobi; Chlorobia; Chlorobiales; Chlorobiaceae; Chlorobaculum limnaeum
Bacteria	Ba_bc_Cfer	Chlorobium ferrooxidans DSM 13031		57	Genome	GenBank	GCF_000168715.1	Bacteria; FCB group; Bacteroidetes/Chlorobi group; Chlorobi; Chlorobia; Chlorobiales; Chlorobiaceae; Chlorobium/Pelodictyon group; Chlorobium ferrooxidans DSM 13031
Bacteria	Ba_bc_Chsp	Chlorobium sp KB01		59	Genome	GenBank	GCF_001975465.1	Bacteria; FCB group; Bacteroidetes/Chlorobi group; Chlorobi; Chlorobia; Chlorobiales; Chlorobiaceae; Chlorobium/Pelodictyon group; Chlorobium sp. KB01
Bacteria	Ba_bc_Clim	Chlorobium limicola DSM 245		61	Genome	GenBank	GCF_000020465.1	Bacteria; FCB group; Bacteroidetes/Chlorobi group; Chlorobi; Chlorobia; Chlorobiales; Chlorobiaceae; Chlorobium/Pelodictyon group; Chlorobium limicola DSM 245
Bacteria	Ba_bc_Clut	Chlorobium luteolum DSM 273		52	Genome	GenBank	GCF_000012485.1	Bacteria; FCB group; Bacteroidetes/Chlorobi group; Chlorobi; Chlorobia; Chlorobiales; Chlorobiaceae; Chlorobium/Pelodictyon group; Chlorobium luteolum DSM 273
Bacteria	Ba_bc_Cpar	Chlorobaculum parvum NCIB 8327		58	Genome	GenBank	GCF_000020505.1	Bacteria; FCB group; Bacteroidetes/Chlorobi group; Chlorobi; Chlorobia; Chlorobiales; Chlorobiaceae; Chlorobaculum parvum NCIB 8327
Bacteria	Ba_bc_Cpha	Chlorobium phaeobacteroides DSM 266		59	Genome	GenBank	GCF_000015125.1	Bacteria; FCB group; Bacteroidetes/Chlorobi group; Chlorobi; Chlorobia; Chlorobiales; Chlorobiaceae; Chlorobium/Pelodictyon group; Chlorobium phaeobacteroides DSM 266
Bacteria	Ba_bc_Cphv	Chlorobium phaeovibrioides DSM 265		49	Genome	GenBank	GCF_000016085.1	Bacteria; FCB group; Bacteroidetes/Chlorobi group; Chlorobi; Chlorobia; Chlorobiales; Chlorobiaceae; Chlorobium/Pelodictyon group; Chlorobium phaeovibrioides DSM 265
Bacteria	Ba_bc_Ctep	Chlorobium tepidum TLS		57	Genome	GenBank	GCF_000006985.1	Bacteria; FCB group; Bacteroidetes/Chlorobi group; Chlorobi; Chlorobia; Chlorobiales; Chlorobiaceae; Chlorobaculum; Chlorobaculum tepidum
Bacteria	Ba_bc_Ctha	Chloroherpeton thalassium ATCC 35110		61	Genome	GenBank	GCF_000020525.1	Bacteria; FCB group; Bacteroidetes/Chlorobi group; Chlorobi; Chlorobia; Chlorobiales; Chlorobiaceae
Bacteria	Ba_bc_Paes	Prosthecochloris aestuarii DSM 271		57	Genome	GenBank	GCF_000020625.1	Bacteria; FCB group; Bacteroidetes/Chlorobi group; Chlorobi; Chlorobia; Chlorobiales; Chlorobiaceae
Bacteria	Ba_bc_Ppha	Pelodictyon phaeoclathratiforme BU 1		53	Genome	GenBank	GCF_000020645.1	Bacteria; FCB group; Bacteroidetes/Chlorobi group; Chlorobi; Chlorobia; Chlorobiales; Chlorobiaceae; Chlorobium/Pelodictyon group; Pelodictyon phaeoclathratiforme BU-1
Bacteria	Ba_bc_Pspa	Prosthecochloris sp CIB 2401		45	Genome	GenBank	GCF_001687065.1	Bacteria; FCB group; Bacteroidetes/Chlorobi group; Chlorobi; Chlorobia; Chlorobiales; Chlorobiaceae; Prosthecochloris sp. CIB 2401
Bacteria	Ba_bc_Pspb	Prosthecochloris sp GSB1		62	Genome	GenBank	GCF_002240205.1	Bacteria; FCB group; Bacteroidetes/Chlorobi group; Chlorobi; Chlorobia; Chlorobiales; Chlorobiaceae; Prosthecochloris sp. GSB1
Bacteria	Ba_bc_Pspc	Prosthecochloris sp HL 130 GSB		44	Genome	GenBank	GCF_002113825.1	Bacteria; FCB group; Bacteroidetes/Chlorobi group; Chlorobi; Chlorobia; Chlorobiales; Chlorobiaceae; Prosthecochloris sp. HL-130-GSB
Bacteria	Ba_bc_Pspd	Prosthecochloris sp V1		58	Genome	GenBank	GCF_003182595.1	Bacteria; FCB group; Bacteroidetes/Chlorobi group; Chlorobi; Chlorobia; Chlorobiales; Chlorobiaceae; Prosthecochloris sp. V1
Bacteria	Ba_bc_Pspe	Prosthecochloris sp ZM		58	Genome	GenBank	GCF_003344375.1	Bacteria; FCB group; Bacteroidetes/Chlorobi group; Chlorobi; Chlorobia; Chlorobiales; Chlorobiaceae; Prosthecochloris sp. ZM
Bacteria	Ba_bc_Pspf	Prosthecochloris sp ZM 2		56	Genome	GenBank	GCF_003344365.2	Bacteria; FCB group; Bacteroidetes/Chlorobi group; Chlorobi; Chlorobia; Chlorobiales; Chlorobiaceae; Prosthecochloris sp. ZM_2
Bacteria	Ba_bi_Ialb	Ignavibacterium album JCM 16511 uid162097		57	Genome	GenBank	GCF_000258405.1	Bacteria; FCB group; Bacteroidetes/Chlorobi group; Ignavibacteriae; Ignavibacteria; Ignavibacteriales; Ignavibacteriaceae
Bacteria	Ba_bi_Mros	Melioribacter roseus P3M uid170941		63	Genome	GenBank	GCF_000279145.1	Bacteria; FCB group; Bacteroidetes/Chlorobi group; Ignavibacteriae; Ignavibacteria; Ignavibacteriales; Melioribacteraceae
Bacteria	Ba_ca_Cbaa	Caldiserica bacterium SMC1		36	Genome	GenBank	GCF_003570995.1	Bacteria; Caldiserica bacterium SMC1
Bacteria	Ba_ca_Cbab	Caldiserica bacterium SMC2		36	Genome	GenBank	GCF_003571105.1	Bacteria; Caldiserica bacterium SMC2
Bacteria	Ba_ca_Cbac	Caldiserica bacterium SMC3		52	Genome	GenBank	GCF_003570985.1	Bacteria; Caldiserica bacterium SMC3
Bacteria	Ba_ca_Cbad	Caldiserica bacterium SMC4		36	Genome	GenBank	GCF_003570965.1	Bacteria; Caldiserica bacterium SMC4
Bacteria	Ba_ca_Cbae	Caldiserica bacterium SMC5		28	Genome	GenBank	GCF_003570935.1	Bacteria; Caldiserica bacterium SMC5
Bacteria	Ba_ca_Cbaf	Caldiserica bacterium SMC6		34	Genome	GenBank	GCF_003572785.1	Bacteria; Caldiserica bacterium SMC6
Bacteria	Ba_ca_Cbag	Caldiserica bacterium SMC7		32	Genome	GenBank	GCF_003570925.1	Bacteria; Caldiserica bacterium SMC7
Bacteria	Ba_ca_Cexi	Caldisericum exile AZM16c01		39	Genome	GenBank	GCF_000284335.1	Bacteria; Caldiserica; Caldisericia; Caldisericales; Caldisericaceae
Bacteria	Ba_cd_Cavi	Chlamydia avium 10DC88		28	Genome	GenBank	GCF_000583875.1	Bacteria; PVC group; Chlamydiae; Chlamydiales; Chlamydiaceae; Chlamydia/Chlamydophila group; Chlamydia avium 10DC88
Bacteria	Ba_cd_Cmur	Chlamydia muridarum Nigg uid57785		27	Genome	GenBank	GCF_000006685.1	Bacteria; PVC group; Chlamydiae; Chlamydiia; Chlamydiales; Chlamydiaceae; Chlamydia/Chlamydophila group
Bacteria	Ba_cd_Cpec	Chlamydophila pecorum E58		29	Genome	GenBank	GCF_000204135.1	Bacteria; PVC group; Chlamydiae; Chlamydiales; Chlamydiaceae; Chlamydia/Chlamydophila group; Chlamydophila pecorum E58
Bacteria	Ba_cd_cpne	Chlamydophila pneumoniae CWL029		27	Genome	OrthoMCL v. 5.0	OrthoMCL v. 5.0	Bacteria; PVC group; Chlamydiae; Chlamydiia; Chlamydiales; Chlamydiaceae; Chlamydia/Chlamydophila group; Chlamydia; Chlamydia pneumoniae
Bacteria	Ba_cd_Cpro	Candidatus Protochlamydia amoebophila UWE25 uid58079		15	Genome	GenBank	GCF_000011565.2	Bacteria; PVC group; Chlamydiae; Chlamydiia; Parachlamydiales; Parachlamydiaceae; Candidatus Protochlamydia; Candidatus Protochlamydia amoebophila
Bacteria	Ba_cd_Cseq	Criblamydia sequanensis CRIB 18		25	Genome	GenBank	GCF_000750955.1	Bacteria; PVC group; Chlamydiae; Parachlamydiales; Criblamydiaceae; Criblamydia sequanensis CRIB-18
Bacteria	Ba_cd_Elau	Estrella lausannensis		33	Genome	GenBank	GCF_900000175.1	Bacteria; PVC group; Chlamydiae; Parachlamydiales; Criblamydiaceae; Estrella lausannensis
Bacteria	Ba_cd_Nesp	Neochlamydia sp EPS4		28	Genome	GenBank	GCF_000813665.1	Bacteria; PVC group; Chlamydiae; Parachlamydiales; Parachlamydiaceae; Neochlamydia sp. EPS4
Bacteria	Ba_cd_Paca	Parachlamydia acanthamoebae str Halls coccus		30	Genome	GenBank	GCF_000176075.1	Bacteria; PVC group; Chlamydiae; Chlamydiia; Parachlamydiales; Parachlamydiaceae
Bacteria	Ba_cd_Pbac	Parachlamydiaceae bacterium HS T3		30	Genome	GenBank	GCF_000829755.1	Bacteria; PVC group; Chlamydiae; Parachlamydiales; Parachlamydiaceae bacterium HS-T3
Bacteria	Ba_cd_Sneg	Simkania negevensis Z		30	Genome	GenBank	GCF_000237205.1	Bacteria; PVC group; Chlamydiae; Chlamydiia; Parachlamydiales; Simkaniaceae
Bacteria	Ba_cd_Wcho	Waddlia chondrophila WSU 86 1044		25	Genome	GenBank	GCF_000092785.1	Bacteria; PVC group; Chlamydiae; Chlamydiia; Parachlamydiales; Waddliaceae
Bacteria	Ba_ch_Abac	Anaerolineaceae bacterium oral taxon 439		7	Genome	GenBank	GCF_001717545.1	Bacteria; Terrabacteria group; Chloroflexi; Anaerolineae; Anaerolineales; Anaerolineaceae bacterium oral taxon 439
Bacteria	Ba_ch_Athe	Anaerolinea thermophila UNI 1		55	Genome	GenBank	GCF_000199675.1	Bacteria; Terrabacteria group; Chloroflexi; Anaerolineae; Anaerolineales; Anaerolineaceae
Bacteria	Ba_ch_Bcal	Bellilinea caldifistulae		56	Genome	GenBank	GCF_001306055.1	Bacteria; Terrabacteria group; Chloroflexi; Anaerolineae; Anaerolineales; Anaerolineaceae; Bellilinea caldifistulae
Bacteria	Ba_ch_Bfer	Brevefilum fermentans		47	Genome	GenBank	GCF_900184705.1	Bacteria; Terrabacteria group; Chloroflexi; Anaerolineae; Anaerolineales; Anaerolineaceae; Brevefilum fermentans
Bacteria	Ba_ch_Caur	Chloroflexus aurantiacus J 10 fl uid57657		60	Genome	GenBank	GCF_000018865.1	Bacteria; Terrabacteria group; Chloroflexi; Chloroflexia; Chloroflexales; Chloroflexineae; Chloroflexaceae
Bacteria	Ba_ch_Chsp	Chloroflexus sp MS G		155	Genome	GenBank	GCF_000735195.1	Bacteria; Terrabacteria group; Chloroflexi; Chloroflexia; Chloroflexales; Chloroflexineae; Chloroflexaceae; Chloroflexus sp. MS-G
Bacteria	Ba_ch_deth	Dehalococcoides ethenogenes 195		38	Genome	OrthoMCL v. 5.0	OrthoMCL v. 5.0	Bacteria; Terrabacteria group; Chloroflexi; Dehalococcoidia; Dehalococcoidales; Dehalococcoidaceae; Dehalococcoides; Dehalococcoides mccartyi
Bacteria	Ba_ch_Dlyk	Dehalogenimonas lykanthroporepellens BL DC 9		42	Genome	GenBank	GCF_000143165.1	Bacteria; Terrabacteria group; Chloroflexi; Dehalococcoidia
Bacteria	Ba_ch_Fflo	Flexilinea flocculi		48	Genome	GenBank	GCF_001192795.1	Bacteria; Terrabacteria group; Chloroflexi; Anaerolineae; Anaerolineales; Anaerolineaceae; Flexilinea flocculi
Bacteria	Ba_ch_Hesp	Herpetosiphon sp CA052B		63	Genome	GenBank	GCF_003205875.1	Bacteria; Terrabacteria group; Chloroflexi; Chloroflexia; Herpetosiphonales; Herpetosiphonaceae; Herpetosiphon sp. CA052B
Bacteria	Ba_ch_Hlla	Herpetosiphon aurantiacus DSM 785 uid58599		13	Genome	GenBank	GCF_000018565.1	Bacteria; Terrabacteria group; Chloroflexi; Chloroflexia; Herpetosiphonales; Herpetosiphonaceae; Herpetosiphon; Herpetosiphon aurantiacus
Bacteria	Ba_ch_Larv	Longilinea arvoryzae		60	Genome	GenBank	GCF_001050235.1	Bacteria; Terrabacteria group; Chloroflexi; Anaerolineae; Anaerolineales; Anaerolineaceae; Longilinea arvoryzae
Bacteria	Ba_ch_Lsac	Levilinea saccharolytica		53	Genome	GenBank	GCF_001306035.1	Bacteria; Terrabacteria group; Chloroflexi; Anaerolineae; Anaerolineales; Anaerolineaceae; Levilinea saccharolytica
Bacteria	Ba_ch_Ltar	Leptolinea tardivitalis		54	Genome	GenBank	GCF_001050275.1	Bacteria; Terrabacteria group; Chloroflexi; Anaerolineae; Anaerolineales; Anaerolineaceae; Leptolinea tardivitalis
Bacteria	Ba_ch_Oapp	Ornatilinea apprima		53	Genome	GenBank	GCF_001306115.1	Bacteria; Terrabacteria group; Chloroflexi; Anaerolineae; Anaerolineales; Anaerolineaceae; Ornatilinea apprima
Bacteria	Ba_ch_Pbre	Candidatus Candidatus Promineofilum breve		31	Genome	GenBank	GCF_900066015.1	Bacteria; Terrabacteria group; Chloroflexi; Ardenticatenia; Ardenticatenales; Ardenticatenaceae; Candidatus Candidatus Promineofilum breve
Bacteria	Ba_ch_Psub	Pelolinea submarina		52	Genome	GenBank	GCF_003385075.1	Bacteria; Terrabacteria group; Chloroflexi; Anaerolineae; Anaerolineales; Anaerolineaceae; Pelolinea submarina
Bacteria	Ba_ch_Rcas	Roseiflexus castenholzii DSM 13941 uid58287		64	Genome	GenBank	GCF_000017805.1	Bacteria; Terrabacteria group; Chloroflexi; Chloroflexia; Chloroflexales; Roseiflexineae; Roseiflexaceae
Bacteria	Ba_ch_Sthe	Sphaerobacter thermophilus DSM 20745 uid41997		31	Genome	GenBank	GCF_000024985.1	Bacteria; Terrabacteria group; Chloroflexi; Thermomicrobia; Sphaerobacteridae; Sphaerobacterales; Sphaerobacterineae; Sphaerobacteraceae
Bacteria	Ba_ch_Tdax	Thermanaerothrix daxensis		51	Genome	GenBank	GCF_001306145.1	Bacteria; Terrabacteria group; Chloroflexi; Anaerolineae; Anaerolineales; Anaerolineaceae; Thermanaerothrix daxensis
Bacteria	Ba_ch_Thaz	Thermosporothrix hazakensis		72	Genome	GenBank	GCF_003253565.1	Bacteria; Terrabacteria group; Chloroflexi; Ktedonobacteria; Ktedonobacterales; Thermosporotrichaceae; Thermosporothrix hazakensis
Bacteria	Ba_ch_Toni	Thermogemmatispora onikobensis		35	Genome	GenBank	GCF_001748285.1	Bacteria; Terrabacteria group; Chloroflexi; Ktedonobacteria; Thermogemmatisporales; Thermogemmatisporaceae; Thermogemmatispora onikobensis
Bacteria	Ba_ch_Tros	Thermomicrobium roseum DSM 5159 uid59341		53	Genome	GenBank	GCF_000021685.1	Bacteria; Terrabacteria group; Chloroflexi; Thermomicrobia; Thermomicrobiales; Thermomicrobiaceae
Bacteria	Ba_ch_Tter	Thermobaculum terrenum ATCC BAA 798 uid42011		55	Genome	GenBank	GCF_000025005.1	Bacteria; Terrabacteria group; unclassified Terrabacteria group
Bacteria	Ba_cn_Gasp	Gastranaerophilus sp		15	Genome	GenBank	GCF_002933735.1	Bacteria; Candidatus Melainabacteria; Candidatus Gastranaerophilales; Candidatus Candidatus Gastranaerophilus sp. (ex Termes propinquus)
Bacteria	Ba_cp_Assp	Acetothermia bacterium 64 32		4	Genome	GenBank	GCA_001508155.1	Bacteria; unclassified Bacteria; Bacteria candidate phyla; Candidatus Acetothermia; unclassified Acetothermia
Bacteria	Ba_cp_Bssp	Berkelbacteria bacterium GW2011 GWA1 36 9		1	Genome	GenBank	GCA_000991925.1	Bacteria; unclassified Bacteria; Bacteria candidate phyla; Candidatus Berkelbacteria
Bacteria	Ba_cp_Dwwe	candidate division WWE3 bacterium GW2011 GWA1 41 8		1	Genome	GenBank	GCA_000997575.1	Bacteria; unclassified Bacteria; Bacteria candidate phyla; candidate division WWE3
Bacteria	Ba_cp_Falk	Candidatus Falkowbacteria bacterium CG1 02 37 44		9	Genome	GenBank	GCA_001871205.1	Bacteria; unclassified Bacteria; Bacteria candidate phyla; Patescibacteria group; Parcubacteria group; Candidatus Falkowbacteria
Bacteria	Ba_cp_Maga	Candidatus Magasanikbacteria bacterium CG1 02 41 34		12	Genome	GenBank	GCA_001871445.1	Bacteria; unclassified Bacteria; Bacteria candidate phyla; Patescibacteria group; Parcubacteria group; Candidatus Magasanikbacteria
Bacteria	Ba_cp_Nomu	Candidatus Nomurabacteria bacterium CG1 02 47 685		12	Genome	GenBank	GCA_001871775.1	Bacteria; unclassified Bacteria; Bacteria candidate phyla; Patescibacteria group; Parcubacteria group; Candidatus Nomurabacteria
Bacteria	Ba_cp_Parc	Parcubacteria bacterium 32 520		5	Genome	GenBank	GCA_001508635.1	Bacteria; unclassified Bacteria; Bacteria candidate phyla; Patescibacteria group; Parcubacteria group; Candidatus Parcubacteria; unclassified Parcubacteria
Bacteria	Ba_cp_Sgwa	Candidatus Schekmanbacteria bacterium GWA2 38 11		41	Genome	GenBank	GCA_001790645.1	Bacteria; unclassified Bacteria; Bacteria candidate phyla; Candidatus Schekmanbacteria
Bacteria	Ba_cp_Tayl	Candidatus Taylorbacteria bacterium RIFCSPHIGHO2 01 FULL 43 47		12	Genome	GenBank	GCA_001822505.1	Bacteria; unclassified Bacteria; Bacteria candidate phyla; Patescibacteria group; Parcubacteria group; Candidatus Taylorbacteria
Bacteria	Ba_cr_Cars	Chrysiogenes arsenatis DSM 11915		15	Genome	GenBank	GCF_000469585.1	Bacteria; Chrysiogenetes; Chrysiogenales; Chrysiogenaceae; Chrysiogenes arsenatis DSM 11915
Bacteria	Ba_cr_Dind	Desulfurispirillum indicum S5		51	Genome	GenBank	GCF_000177635.2	Bacteria; Chrysiogenetes; Chrysiogenetes; Chrysiogenales; Chrysiogenaceae
Bacteria	Ba_cv_Amuc	Akkermansia muciniphila ATCC BAA 835		45	Genome	GenBank	GCF_000020225.1	Bacteria; PVC group; Verrucomicrobia; Verrucomicrobiae; Verrucomicrobiales; Akkermansiaceae
Bacteria	Ba_cv_Caka	Coraliomargarita akajimensis DSM 45221 uid47079		28	Genome	GenBank	GCF_000025905.1	Bacteria; PVC group; Verrucomicrobia; Opitutae; Puniceicoccales; Puniceicoccaceae
Bacteria	Ba_cv_Ccap	Cephaloticoccus capnophilus		31	Genome	GenBank	GCF_001580045.1	Bacteria; PVC group; Verrucomicrobia; Opitutae; Opitutales; Opitutaceae; Cephaloticoccus capnophilus
Bacteria	Ba_cv_Cfla	Chthoniobacter flavus Ellin428		50	Genome	GenBank	GCF_000173075.1	Bacteria; PVC group; Verrucomicrobia; Spartobacteria; Chthoniobacterales; Chthoniobacteraceae; Chthoniobacter flavus Ellin428
Bacteria	Ba_cv_Cosp	Coraliomargarita sp WN38		34	Genome	GenBank	GCF_003185655.1	Bacteria; PVC group; Verrucomicrobia; Opitutae; Puniceicoccales; Puniceicoccaceae; Coraliomargarita sp. WN38
Bacteria	Ba_cv_Elut	Ereboglobus luteus		40	Genome	GenBank	GCF_003096195.1	Bacteria; PVC group; Verrucomicrobia; Opitutae; Opitutales; Opitutaceae; Ereboglobus luteus
Bacteria	Ba_cv_Gcol	Geminisphaera colitermitum TAV2		37	Genome	GenBank	GCF_000171235.2	Bacteria; PVC group; Verrucomicrobia; Opitutae; Opitutales; Opitutaceae; Geminisphaera colitermitum TAV2
Bacteria	Ba_cv_Hasp	Haloferula sp BvORR071		50	Genome	GenBank	GCF_000739615.1	Bacteria; PVC group; Verrucomicrobia; Verrucomicrobiae; Verrucomicrobiales; Verrucomicrobiaceae; Haloferula sp. BvORR071
Bacteria	Ba_cv_Llim	Lacunisphaera limnophila		48	Genome	GenBank	GCF_001746835.1	Bacteria; PVC group; Verrucomicrobia; Opitutae; Opitutales; Opitutaceae; Lacunisphaera limnophila
Bacteria	Ba_cv_Minf	Methylacidiphilum infernorum V4 uid59161		38	Genome	GenBank	GCF_000019665.1	Bacteria; PVC group; Verrucomicrobia; Methylacidiphilae; Methylacidiphilales; Methylacidiphilaceae
Bacteria	Ba_cv_Mkam	Methylacidiphilum kamchatkense Kam1		34	Genome	GenBank	GCF_000817245.1	Bacteria; PVC group; Verrucomicrobia; Methylacidiphilae; Methylacidiphilales; Methylacidiphilaceae; Methylacidiphilum kamchatkense Kam1
Bacteria	Ba_cv_Obac	Opitutaceae bacterium TAV1		53	Genome	GenBank	GCF_000243495.2	Bacteria; PVC group; Verrucomicrobia; Opitutae; Opitutales; Opitutaceae bacterium TAV1
Bacteria	Ba_cv_Oter	Opitutus terrae PB90 1		60	Genome	GenBank	GCF_000019965.1	Bacteria; PVC group; Verrucomicrobia; Opitutae; Opitutales; Opitutaceae
Bacteria	Ba_cv_Pdeb	Prosthecobacter debontii		11	Genome	GenBank	GCF_900167535.1	Bacteria; PVC group; Verrucomicrobia; Verrucomicrobiae; Verrucomicrobiales; Verrucomicrobiaceae; Prosthecobacter debontii
Bacteria	Ba_cv_Ppar	Pedosphaera parvula Ellin514		61	Genome	GenBank	GCF_000172555.1	Bacteria; PVC group; Verrucomicrobia; Verrucomicrobiae; Verrucomicrobiales; Verrucomicrobia subdivision 3; Pedosphaera parvula Ellin514
Bacteria	Ba_cv_Rgel	Roseimicrobium gellanilyticum		56	Genome	GenBank	GCF_003315205.1	Bacteria; PVC group; Verrucomicrobia; Verrucomicrobiae; Verrucomicrobiales; Verrucomicrobiaceae; Roseimicrobium gellanilyticum
Bacteria	Ba_cv_Rmar	Rubritalea marina DSM 17716		34	Genome	GenBank	GCF_000378105.1	Bacteria; PVC group; Verrucomicrobia; Verrucomicrobiae; Verrucomicrobiales; Rubritaleaceae; Rubritalea marina DSM 17716
Bacteria	Ba_cv_Sbac	Spartobacteria bacterium LR76		42	Genome	GenBank	GCF_003054655.1	Bacteria; PVC group; Verrucomicrobia; Spartobacteria bacterium LR76
Bacteria	Ba_cv_Tsac	Terrimicrobium sacchariphilum		40	Genome	GenBank	GCF_001613545.1	Bacteria; PVC group; Verrucomicrobia; Spartobacteria; Terrimicrobium sacchariphilum
Bacteria	Ba_cv_Uver	unclassified Verrucomicrobia bacterium IMCC26134		7	Genome	GenBank	GCF_000972765.1	Bacteria; PVC group; Verrucomicrobia; unclassified Verrucomicrobia bacterium IMCC26134
Bacteria	Ba_cv_Vesp	Verrucomicrobium sp BvORR106		64	Genome	GenBank	GCF_000739655.1	Bacteria; PVC group; Verrucomicrobia; Verrucomicrobiae; Verrucomicrobiales; Verrucomicrobiaceae; Verrucomicrobium sp. BvORR106
Bacteria	Ba_cv_Xisp	Candidatus Candidatus Xiphinematobacter sp Idaho Grape		7	Genome	GenBank	GCF_001318295.1	Bacteria; PVC group; Verrucomicrobia; Spartobacteria; Candidatus Candidatus Xiphinematobacter sp. Idaho Grape
Bacteria	Ba_cy_Aatl	Aliterella atlantica CENA595		140	Genome	GenBank	GCF_000952155.1	Bacteria; Terrabacteria group; Cyanobacteria/Melainabacteria group; Cyanobacteria; Chroococcidiopsidales; Chroococcidiopsidaceae; Aliterella atlantica CENA595
Bacteria	Ba_cy_Acir	Anabaenopsis circularis NIES 21		150	Genome	GenBank	GCF_002367975.1	Bacteria; Terrabacteria group; Cyanobacteria/Melainabacteria group; Cyanobacteria; Nostocales; Aphanizomenonaceae; Anabaenopsis circularis NIES-21
Bacteria	Ba_cy_Acyl	Anabaena cylindrica PCC 7122 id272123		140	Genome	GenBank	GCF_000317695.1	Bacteria; Terrabacteria group; Cyanobacteria/Melainabacteria group; Cyanobacteria; Nostocales; Nostocaceae
Bacteria	Ba_cy_Aheg	Aphanothece hegewaldii CCALA 016		126	Genome	GenBank	GCF_003007785.1	Bacteria; Terrabacteria group; Cyanobacteria/Melainabacteria group; Cyanobacteria; Oscillatoriophycideae; Chroococcales; Aphanothecaceae; Aphanothece hegewaldii CCALA 016
Bacteria	Ba_cy_Alax	Aulosira laxa NIES 50		153	Genome	GenBank	GCF_002368055.1	Bacteria; Terrabacteria group; Cyanobacteria/Melainabacteria group; Cyanobacteria; Nostocales; Fortieaceae; Aulosira laxa NIES-50
Bacteria	Ba_cy_Amar	Acaryochloris marina MBIC11017		160	Genome	GenBank	GCF_000018105.1	Bacteria; Terrabacteria group; Cyanobacteria/Melainabacteria group; Cyanobacteria; Synechococcales; Acaryochloridaceae
Bacteria	Ba_cy_Ansp	Anabaena sp WA102		133	Genome	GenBank	GCF_001277295.1	Bacteria; Terrabacteria group; Cyanobacteria/Melainabacteria group; Cyanobacteria; Nostocales; Nostocaceae; Anabaena sp. WA102
Bacteria	Ba_cy_Arsp	Arthrospira sp TJSD091		125	Genome	GenBank	GCF_000974245.1	Bacteria; Terrabacteria group; Cyanobacteria/Melainabacteria group; Cyanobacteria; Oscillatoriophycideae; Oscillatoriales; Microcoleaceae; Arthrospira sp. TJSD091
Bacteria	Ba_cy_Aspa	Acaryochloris sp CCMEE 5410		136	Genome	GenBank	GCF_000238775.1	Bacteria; Terrabacteria group; Cyanobacteria/Melainabacteria group; Cyanobacteria; Synechococcales; Acaryochloridaceae; Acaryochloris sp. CCMEE 5410
Bacteria	Ba_cy_Aspb	Acaryochloris sp RCC1774		135	Genome	GenBank	GCF_003231495.1	Bacteria; Terrabacteria group; Cyanobacteria/Melainabacteria group; Cyanobacteria; Synechococcales; Acaryochloridaceae; Acaryochloris sp. RCC1774
Bacteria	Ba_cy_Atha	Candidatus Candidatus Atelocyanobacterium thalassa isolate ALOHA		13	Genome	GenBank	GCF_000025125.1	Bacteria; Terrabacteria group; Cyanobacteria/Melainabacteria group; Cyanobacteria; Oscillatoriophycideae; Chroococcales; Aphanothecaceae; Candidatus Candidatus Atelocyanobacterium thalassa isolate ALOHA
Bacteria	Ba_cy_Capo	Cyanobacterium aponinum PCC 10605		122	Genome	GenBank	GCF_000317675.1	Bacteria; Terrabacteria group; Cyanobacteria/Melainabacteria group; Cyanobacteria; Oscillatoriophycideae; Chroococcales; Cyanobacteriaceae
Bacteria	Ba_cy_Casp	Calothrix sp 3363		143	Genome	GenBank	GCF_000734895.2	Bacteria; Terrabacteria group; Cyanobacteria/Melainabacteria group; Cyanobacteria; Nostocales; Rivulariaceae; Calothrix sp. 336/3
Bacteria	Ba_cy_Cbur	Cyanosarcina cf burmensis CCALA 770		127	Genome	GenBank	GCF_003004015.1	Bacteria; Terrabacteria group; Cyanobacteria/Melainabacteria group; Cyanobacteria; Oscillatoriophycideae; Chroococcales; Chroococcaceae; Cyanosarcina cf. burmensis CCALA 770
Bacteria	Ba_cy_Ccht	Coleofasciculus chthonoplastes PCC 7420		132	Genome	GenBank	GCF_000155555.1	Bacteria; Terrabacteria group; Cyanobacteria/Melainabacteria group; Cyanobacteria; Oscillatoriophycideae; Oscillatoriales; Coleofasciculaceae; Coleofasciculus; Coleofasciculus chthonoplastes
Bacteria	Ba_cy_Ccip	Chroococcales cyanobacterium IPPAS B 1203		3	Genome	GenBank	GCF_002749975.1	Bacteria; Terrabacteria group; Cyanobacteria/Melainabacteria group; Cyanobacteria; Oscillatoriophycideae; Chroococcales
Bacteria	Ba_cy_Ccub	Chroococcidiopsis cubana CCALA 043		101	Genome	GenBank	GCF_003003835.1	Bacteria; Terrabacteria group; Cyanobacteria/Melainabacteria group; Cyanobacteria; Chroococcidiopsidales; Chroococcidiopsidaceae; Chroococcidiopsis cubana CCALA 043
Bacteria	Ba_cy_Cepi	Crinalium epipsammum PCC 9333		141	Genome	GenBank	GCF_000317495.1	Bacteria; Terrabacteria group; Cyanobacteria/Melainabacteria group; Cyanobacteria; Oscillatoriophycideae; Oscillatoriales; Gomontiellaceae; Crinalium; Crinalium epipsammum
Bacteria	Ba_cy_Cfri	Chlorogloeopsis fritschii PCC 9212		25	Genome	GenBank	GCF_000317265.1	Bacteria; Terrabacteria group; Cyanobacteria/Melainabacteria group; Cyanobacteria; Nostocales; Chlorogloeopsidaceae; Chlorogloeopsis fritschii PCC 9212
Bacteria	Ba_cy_Cgra	Cyanobium gracile PCC 6307		142	Genome	GenBank	GCF_000316515.1	Bacteria; Terrabacteria group; Cyanobacteria/Melainabacteria group; Cyanobacteria; Synechococcales; Synechococcaceae
Bacteria	Ba_cy_Cgsp	Chlorogloea sp CCALA 695		143	Genome	GenBank	GCF_003003885.1	Bacteria; Terrabacteria group; Cyanobacteria/Melainabacteria group; Cyanobacteria; Oscillatoriophycideae; Chroococcales; Entophysalidaceae; Chlorogloea sp. CCALA 695
Bacteria	Ba_cy_Cmin	Chamaesiphon minutus PCC 6605		137	Genome	GenBank	GCF_000317145.1	Bacteria; Terrabacteria group; Cyanobacteria/Melainabacteria group; Cyanobacteria; Synechococcales; Chamaesiphonaceae
Bacteria	Ba_cy_Cpol	Chamaesiphon polymorphus CCALA 037		101	Genome	GenBank	GCF_003003845.1	Bacteria; Terrabacteria group; Cyanobacteria/Melainabacteria group; Cyanobacteria; Synechococcales; Chamaesiphonaceae; Chamaesiphon polymorphus CCALA 037
Bacteria	Ba_cy_Crac	Cylindrospermopsis raciborskii CS 505		87	Genome	GenBank	GCF_000175835.1	Bacteria; Terrabacteria group; Cyanobacteria/Melainabacteria group; Cyanobacteria; Nostocales; Aphanizomenonaceae; Cylindrospermopsis raciborskii CS-505
Bacteria	Ba_cy_Csid	Chroogloeocystis siderophila 52 sc1		143	Genome	GenBank	GCF_001904655.1	Bacteria; Terrabacteria group; Cyanobacteria/Melainabacteria group; Cyanobacteria; Oscillatoriophycideae; Chroococcales; Chroococcaceae; Chroogloeocystis siderophila 5.2 s.c.1
Bacteria	Ba_cy_Cspa	Calothrix sp PCC 6303 id1170562		151	Genome	GenBank	GCF_000317435.1	Bacteria; Terrabacteria group; Cyanobacteria/Melainabacteria group; Cyanobacteria; Nostocales; Rivulariaceae
Bacteria	Ba_cy_Cspb	Cyanothece ATCC 51142 uid59013		148	Genome	GenBank	GCF_000017845.1	Bacteria; Terrabacteria group; Cyanobacteria/Melainabacteria group; Cyanobacteria; Oscillatoriophycideae; Oscillatoriales; Cyanothecaceae
Bacteria	Ba_cy_Cspc	Cyanothece PCC 7424 uid59025 (Cyanothece sp. PCC 7425)		101	Genome	GenBank	GCF_000022045.1	Bacteria; Terrabacteria group; Cyanobacteria/Melainabacteria group; Cyanobacteria; Oscillatoriophycideae; Oscillatoriales; Cyanothecaceae
Bacteria	Ba_cy_Csta	Cylindrospermum stagnale PCC 7417		142	Genome	GenBank	GCF_000317535.1	Bacteria; Terrabacteria group; Cyanobacteria/Melainabacteria group; Cyanobacteria; Nostocales; Nostocaceae
Bacteria	Ba_cy_Cthe	Chroococcidiopsis thermalis PCC 7203		150	Genome	GenBank	GCF_000317125.1	Bacteria; Terrabacteria group; Cyanobacteria/Melainabacteria group; Cyanobacteria; Chroococcidiopsidales; Chroococcidiopsidaceae
Bacteria	Ba_cy_Ctsp	Cyanothece sp ATCC 51472		142	Genome	GenBank	GCF_000231425.2	Bacteria; Terrabacteria group; Cyanobacteria/Melainabacteria group; Cyanobacteria; Oscillatoriophycideae; Oscillatoriales; Cyanothecaceae; Cyanothece sp. ATCC 51472
Bacteria	Ba_cy_Cwat	Crocosphaera watsonii WH 8501		129	Genome	GenBank	GCF_000167195.1	Bacteria; Terrabacteria group; Cyanobacteria/Melainabacteria group; Cyanobacteria; Oscillatoriophycideae; Chroococcales; Aphanothecaceae; Crocosphaera watsonii WH 8501
Bacteria	Ba_cy_Cysp	Cyanobacterium sp IPPAS B 1200		96	Genome	GenBank	GCF_001747005.1	Bacteria; Terrabacteria group; Cyanobacteria/Melainabacteria group; Cyanobacteria; Oscillatoriophycideae; Chroococcales; Cyanobacteriaceae; Cyanobacterium sp. IPPAS B-1200
Bacteria	Ba_cy_Dcir	Dolichospermum Dolichospermum circinale AWQC131C		22	Genome	GenBank	GCF_000426905.1	Bacteria; Terrabacteria group; Cyanobacteria/Melainabacteria group; Cyanobacteria; Nostocales; Aphanizomenonaceae; Dolichospermum; Dolichospermum Dolichospermum circinale AWQC131C
Bacteria	Ba_cy_Desp	Desertifilum sp IPPAS B 1220		95	Genome	GenBank	GCF_001746915.1	Bacteria; Terrabacteria group; Cyanobacteria/Melainabacteria group; Cyanobacteria; Oscillatoriophycideae; Oscillatoriales; Desertifilaceae; Desertifilum sp. IPPAS B-1220
Bacteria	Ba_cy_Dsal	Dactylococcopsis salina PCC 8305		45	Genome	GenBank	GCF_000317615.1	Bacteria; Terrabacteria group; Cyanobacteria/Melainabacteria group; Cyanobacteria; Synechococcales; Synechococcaceae; Dactylococcopsis salina PCC 8305
Bacteria	Ba_cy_Fcon	Fortiea contorta PCC 7126		142	Genome	GenBank	GCF_000332295.1	Bacteria; Terrabacteria group; Cyanobacteria/Melainabacteria group; Cyanobacteria; Nostocales; Fortieaceae; Fortiea contorta PCC 7126
Bacteria	Ba_cy_Fdip	Fremyella diplosiphon NIES 3275		135	Genome	GenBank	GCF_002368275.1	Bacteria; Terrabacteria group; Cyanobacteria/Melainabacteria group; Cyanobacteria; Nostocales; Rivulariaceae; Fremyella diplosiphon NIES-3275
Bacteria	Ba_cy_Fisp	Fischerella sp PCC 9605		148	Genome	GenBank	GCF_000517105.1	Bacteria; Terrabacteria group; Cyanobacteria/Melainabacteria group; Cyanobacteria; Nostocales; Hapalosiphonaceae; Fischerella sp. PCC 9605
Bacteria	Ba_cy_Gher	Geminocystis herdmanii PCC 6308		119	Genome	GenBank	GCF_000332235.1	Bacteria; Terrabacteria group; Cyanobacteria/Melainabacteria group; Cyanobacteria; Oscillatoriophycideae; Chroococcales; Chroococcaceae
Bacteria	Ba_cy_Gkil	Gloeobacter kilaueensis JS1		93	Genome	GenBank	GCF_000484535.1	Bacteria; Terrabacteria group; Cyanobacteria/Melainabacteria group; Cyanobacteria; Gloeobacteria; Gloeobacterales; Gloeobacteraceae
Bacteria	Ba_cy_Glit	Gloeomargarita lithophora Alchichica D10		1	Genome	GenBank	GCF_001870225.1	Bacteria; Terrabacteria group; Cyanobacteria/Melainabacteria group; Cyanobacteria; Gloeoemargaritales; Gloeomargaritaceae; Gloeomargarita lithophora Alchichica-D10
Bacteria	Ba_cy_Glsp	Gloeocapsopsis sp AAB1 1H9		108	Genome	GenBank	GCF_002964865.1	Bacteria; Terrabacteria group; Cyanobacteria/Melainabacteria group; Cyanobacteria; Oscillatoriophycideae; Chroococcales; Chroococcaceae; Gloeocapsopsis sp. AAB1 = 1H9
Bacteria	Ba_cy_Gspa	Geitlerinema sp PCC 7105		136	Genome	GenBank	GCF_000332355.1	Bacteria; Terrabacteria group; Cyanobacteria/Melainabacteria group; Cyanobacteria; Oscillatoriophycideae; Oscillatoriales; Coleofasciculaceae; Geitlerinema
Bacteria	Ba_cy_Gspb	Geitlerinema sp PCC 7407		141	Genome	GenBank	GCF_000317045.1	Bacteria; Terrabacteria group; Cyanobacteria/Melainabacteria group; Cyanobacteria; Oscillatoriophycideae; Oscillatoriales; Coleofasciculaceae; Geitlerinema sp. PCC 7407
Bacteria	Ba_cy_Gspc	Geitlerinema sp PCC 9228		132	Genome	GenBank	GCF_001870905.1	Bacteria; Terrabacteria group; Cyanobacteria/Melainabacteria group; Cyanobacteria; Oscillatoriophycideae; Oscillatoriales; Coleofasciculaceae; Geitlerinema sp. PCC 9228
Bacteria	Ba_cy_Gvio	Gloeobacter violaceus PCC 7421		99	Genome	GenBank	GCF_000011385.1	Bacteria; Terrabacteria group; Cyanobacteria/Melainabacteria group; Cyanobacteria; Gloeobacteria; Gloeobacterales; Gloeobacteraceae
Bacteria	Ba_cy_Hhon	Halomicronema hongdechloris C2206		63	Genome	GenBank	GCF_002075285.2	Bacteria; Terrabacteria group; Cyanobacteria/Melainabacteria group; Cyanobacteria; Synechococcales; Leptolyngbyaceae; Halomicronema hongdechloris C2206
Bacteria	Ba_cy_Hlsp	Halothece sp PCC 7418		136	Genome	GenBank	GCF_000317635.1	Bacteria; Terrabacteria group; Cyanobacteria/Melainabacteria group; Cyanobacteria; Oscillatoriophycideae; Chroococcales; Aphanothecaceae; Halothece cluster; Halothece sp. PCC 7418
Bacteria	Ba_cy_Hpsp	Hapalosiphon sp MRB220		152	Genome	GenBank	GCF_001275395.1	Bacteria; Terrabacteria group; Cyanobacteria/Melainabacteria group; Cyanobacteria; Nostocales; Hapalosiphonaceae; Hapalosiphon sp. MRB220
Bacteria	Ba_cy_Hriv	Hydrococcus rivularis NIES 593		108	Genome	GenBank	GCF_001904635.1	Bacteria; Terrabacteria group; Cyanobacteria/Melainabacteria group; Cyanobacteria; Pleurocapsales; Hydrococcaceae; Hydrococcus rivularis NIES-593
Bacteria	Ba_cy_Hspa	Halothece sp PCC 7418 id65093		136	Genome	GenBank	GCA_000317635.1	Bacteria; Terrabacteria group; Cyanobacteria/Melainabacteria group; Cyanobacteria; Oscillatoriophycideae; Chroococcales; Aphanothecaceae; Halothece cluster
Bacteria	Ba_cy_Hysp	Hydrocoleum sp CS 953		117	Genome	GenBank	GCF_002260545.1	Bacteria; Terrabacteria group; Cyanobacteria/Melainabacteria group; Cyanobacteria; Oscillatoriophycideae; Oscillatoriales; Microcoleaceae; Hydrocoleum sp. CS-953
Bacteria	Ba_cy_Lcon	Lyngbya confervoides BDU141951		149	Genome	GenBank	GCF_000817775.1	Bacteria; Terrabacteria group; Cyanobacteria/Melainabacteria group; Cyanobacteria; Oscillatoriophycideae; Oscillatoriales; Oscillatoriaceae; Lyngbya confervoides BDU141951
Bacteria	Ba_cy_Lesp	Leptolyngbya sp KIOST 1		139	Genome	GenBank	GCF_000763385.1	Bacteria; Terrabacteria group; Cyanobacteria/Melainabacteria group; Cyanobacteria; Synechococcales; Leptolyngbyaceae; Leptolyngbya sp. KIOST-1
Bacteria	Ba_cy_Lisp	Limnothrix sp PR1529		121	Genome	GenBank	GCF_002742025.1	Bacteria; Terrabacteria group; Cyanobacteria/Melainabacteria group; Cyanobacteria; Synechococcales; Pseudanabaenaceae; Limnothrix sp. PR1529
Bacteria	Ba_cy_Lrob	Limnoraphis robusta CS 951		122	Genome	GenBank	GCF_000972705.2	Bacteria; Terrabacteria group; Cyanobacteria/Melainabacteria group; Cyanobacteria; Oscillatoriophycideae; Oscillatoriales; Oscillatoriaceae; Limnoraphis robusta CS-951
Bacteria	Ba_cy_Maer	Microcystis aeruginosa NIES 843		132	Genome	GenBank	GCF_000010625.1	Bacteria; Terrabacteria group; Cyanobacteria/Melainabacteria group; Cyanobacteria; Oscillatoriophycideae; Chroococcales; Microcystaceae
Bacteria	Ba_cy_Mgla	Merismopedia glauca CCAP 14483		76	Genome	GenBank	GCF_003003775.1	Bacteria; Terrabacteria group; Cyanobacteria/Melainabacteria group; Cyanobacteria; Synechococcales; Merismopediaceae; Merismopedia glauca CCAP 1448/3
Bacteria	Ba_cy_Mlam	Mastigocladus laminosus UU774		121	Genome	GenBank	GCF_000934435.1	Bacteria; Terrabacteria group; Cyanobacteria/Melainabacteria group; Cyanobacteria; Nostocales; Hapalosiphonaceae; Mastigocladus laminosus UU774
Bacteria	Ba_cy_Mrep	Mastigocladopsis repens PCC 10914		145	Genome	GenBank	GCF_000315565.1	Bacteria; Terrabacteria group; Cyanobacteria/Melainabacteria group; Cyanobacteria; Nostocales; Symphyonemataceae; Mastigocladopsis repens PCC 10914
Bacteria	Ba_cy_Mspa	Microcystis sp 0824		130	Genome	GenBank	GCF_003112475.1	Bacteria; Terrabacteria group; Cyanobacteria/Melainabacteria group; Cyanobacteria; Oscillatoriophycideae; Oscillatoriales; Microcoleaceae
Bacteria	Ba_cy_Mspb	Microcystis sp MC19		132	Genome	GenBank	GCF_003019735.1	Bacteria; Terrabacteria group; Cyanobacteria/Melainabacteria group; Cyanobacteria; Oscillatoriophycideae; Chroococcales; Microcystaceae; Microcystis sp. MC19
Bacteria	Ba_cy_Mspc	Microcystis sp T1 4		131	Genome	GenBank	GCF_000297435.1	Bacteria; Terrabacteria group; Cyanobacteria/Melainabacteria group; Cyanobacteria; Oscillatoriophycideae; Chroococcales; Microcystaceae; Microcystis sp. T1-4
Bacteria	Ba_cy_Mtes	Mastigocoleus testarum BC008		150	Genome	GenBank	GCF_001456025.1	Bacteria; Terrabacteria group; Cyanobacteria/Melainabacteria group; Cyanobacteria; Nostocales; Hapalosiphonaceae; Mastigocoleus testarum BC008
Bacteria	Ba_cy_Mysp	Myxosarcina sp GI1		147	Genome	GenBank	GCF_000756305.1	Bacteria; Terrabacteria group; Cyanobacteria/Melainabacteria group; Cyanobacteria; Pleurocapsales; Hyellaceae; Myxosarcina sp. GI1
Bacteria	Ba_cy_Nazo	Nostoc azollae 0708		130	Genome	GenBank	GCF_000196515.1	Bacteria; Terrabacteria group; Cyanobacteria/Melainabacteria group; Cyanobacteria; Nostocales; Nostocaceae
Bacteria	Ba_cy_Ncht	Nostocales cyanobacterium HT 58 2		127	Genome	GenBank	GCF_002163975.1	Bacteria; Terrabacteria group; Cyanobacteria/Melainabacteria group; Cyanobacteria; Nostocales
Bacteria	Ba_cy_Nnod	Nodosilinea nodulosa PCC 7104		140	Genome	GenBank	GCF_000309385.1	Bacteria; Terrabacteria group; Cyanobacteria/Melainabacteria group; Cyanobacteria; Synechococcales; Leptolyngbyaceae; Nodosilinea nodulosa PCC 7104
Bacteria	Ba_cy_Nosp	Nostoc sp 3335mG		72	Genome	GenBank	GCF_003185865.1	Bacteria; Terrabacteria group; Cyanobacteria/Melainabacteria group; Cyanobacteria; Nostocales; Nostocaceae; Nostoc sp. 3335mG
Bacteria	Ba_cy_Npun	Nostoc punctiforme PCC 73102 uid57767		152	Genome	GenBank	GCF_000020025.1	Bacteria; Terrabacteria group; Cyanobacteria/Melainabacteria group; Cyanobacteria; Nostocales; Nostocaceae
Bacteria	Ba_cy_Nsph	Neosynechococcus sphagnicola sy1		41	Genome	GenBank	GCF_000775285.1	Bacteria; Terrabacteria group; Cyanobacteria/Melainabacteria group; Cyanobacteria; Synechococcales; Leptolyngbyaceae; Neosynechococcus sphagnicola sy1
Bacteria	Ba_cy_Nspu	Nodularia spumigena CCY9414		136	Genome	GenBank	GCF_000169135.1	Bacteria; Terrabacteria group; Cyanobacteria/Melainabacteria group; Cyanobacteria; Nostocales; Aphanizomenonaceae; Nodularia; Nodularia spumigena
Bacteria	Ba_cy_Ocmt	unclassified Oscillatoriales cyanobacterium MTP1		3	Genome	GenBank	GCF_001482745.2	Bacteria; Terrabacteria group; Cyanobacteria/Melainabacteria group; Cyanobacteria; Oscillatoriophycideae; Oscillatoriales; unclassified Oscillatoriales
Bacteria	Ba_cy_Onig	Oscillatoria nigroviridis PCC 7112 id179408		24	Genome	GenBank	GCF_000317475.1	Bacteria; Terrabacteria group; Cyanobacteria/Melainabacteria group; Cyanobacteria; Oscillatoriophycideae; Oscillatoriales; Oscillatoriaceae
Bacteria	Ba_cy_Ossp	Oscillatoria sp PCC 10802		140	Genome	GenBank	GCF_000332335.1	Bacteria; Terrabacteria group; Cyanobacteria/Melainabacteria group; Cyanobacteria; Oscillatoriophycideae; Oscillatoriales; Oscillatoriaceae; Oscillatoria sp. PCC 10802
Bacteria	Ba_cy_Pbic	Pseudanabaena biceps PCC 7429		113	Genome	GenBank	GCF_000332215.1	Bacteria; Terrabacteria group; Cyanobacteria/Melainabacteria group; Cyanobacteria; Synechococcales; Pseudanabaenaceae; Pseudanabaena biceps PCC 7429
Bacteria	Ba_cy_Phsp	Phormidium sp HE10JO		126	Genome	GenBank	GCF_900149785.1	Bacteria; Terrabacteria group; Cyanobacteria/Melainabacteria group; Cyanobacteria; Oscillatoriophycideae; Oscillatoriales; Oscillatoriaceae; Phormidium sp. HE10JO
Bacteria	Ba_cy_Plsp	Planktothricoides sp SR001		134	Genome	GenBank	GCF_001276715.1	Bacteria; Terrabacteria group; Cyanobacteria/Melainabacteria group; Cyanobacteria; Oscillatoriophycideae; Oscillatoriales; Microcoleaceae; Planktothricoides sp. SR001
Bacteria	Ba_cy_Ppri	Phormidesmis priestleyi BC1401		90	Genome	GenBank	GCF_001650195.1	Bacteria; Terrabacteria group; Cyanobacteria/Melainabacteria group; Cyanobacteria; Synechococcales; Leptolyngbyaceae; Phormidesmis priestleyi BC1401
Bacteria	Ba_cy_Prma	Prochlorococcus marinus MIT 9313		1	Genome	GenBank	GCF_000011485.1	Bacteria; Terrabacteria group; Cyanobacteria/Melainabacteria group; Cyanobacteria; Synechococcales; Prochloraceae
Bacteria	Ba_cy_Prsp	Prochlorococcus sp RS04		108	Genome	GenBank	GCF_001989455.1	Bacteria; Terrabacteria group; Cyanobacteria/Melainabacteria group; Cyanobacteria; Synechococcales; Prochloraceae; Prochlorococcus sp. RS04
Bacteria	Ba_cy_Prub	Planktothrix rubescens NIVA CYA 407		89	Genome	GenBank	GCF_000464785.1	Bacteria; Terrabacteria group; Cyanobacteria/Melainabacteria group; Cyanobacteria; Oscillatoriophycideae; Oscillatoriales; Microcoleaceae; Planktothrix rubescens NIVA-CYA 407
Bacteria	Ba_cy_Pspa	Pleurocapsa sp CCALA 161		140	Genome	GenBank	GCF_003003995.1	Bacteria; Terrabacteria group; Cyanobacteria/Melainabacteria group; Cyanobacteria; Pleurocapsales; Hyellaceae
Bacteria	Ba_cy_Pspb	Pleurocapsa sp PCC 7319		144	Genome	GenBank	GCF_000332195.1	Bacteria; Terrabacteria group; Cyanobacteria/Melainabacteria group; Cyanobacteria; Synechococcales; Pseudanabaenaceae
Bacteria	Ba_cy_Pspc	Pleurocapsa sp PCC 7327		153	Genome	GenBank	GCF_000317025.1	Bacteria; Terrabacteria group; Cyanobacteria/Melainabacteria group; Cyanobacteria; Pleurocapsales; Hyellaceae; Pleurocapsa sp. PCC 7327
Bacteria	Ba_cy_Rint	Richelia intracellularis HH01		105	Genome	GenBank	GCF_000350105.1	Bacteria; Terrabacteria group; Cyanobacteria/Melainabacteria group; Cyanobacteria; Nostocales; Nostocaceae; Richelia; Richelia intracellularis
Bacteria	Ba_cy_Risp	Rivularia sp PCC 7116		156	Genome	GenBank	GCF_000316665.1	Bacteria; Terrabacteria group; Cyanobacteria/Melainabacteria group; Cyanobacteria; Nostocales; Rivulariaceae; Rivularia sp. PCC 7116
Bacteria	Ba_cy_Rlac	Rubidibacter lacunae KORDI 51 2		132	Genome	GenBank	GCF_000473895.1	Bacteria; Terrabacteria group; Cyanobacteria/Melainabacteria group; Cyanobacteria; Oscillatoriophycideae; Chroococcales; Aphanothecaceae; Rubidibacter lacunae KORDI 51-2
Bacteria	Ba_cy_Rspa	Rivularia sp PCC 7116 id73994		156	Genome	GenBank	GCF_000316665.1	Bacteria; Terrabacteria group; Cyanobacteria/Melainabacteria group; Cyanobacteria; Nostocales; Rivulariaceae
Bacteria	Ba_cy_Scya	Stanieria cyanosphaera PCC 7437		144	Genome	GenBank	GCF_000317575.1	Bacteria; Terrabacteria group; Cyanobacteria/Melainabacteria group; Cyanobacteria; Pleurocapsales; Dermocarpellaceae
Bacteria	Ba_cy_Shof	Scytonema hofmanni		37	Genome	GenBank	GCF_000346485.2	Bacteria; Terrabacteria group; Cyanobacteria/Melainabacteria group; Cyanobacteria; Nostocales; Scytonemataceae; Scytonema
Bacteria	Ba_cy_Shop	Scytonema hofmannii PCC 7110		159	Genome	GenBank	GCF_000346485.2	Bacteria; Terrabacteria group; Cyanobacteria/Melainabacteria group; Cyanobacteria; Nostocales; Scytonemataceae; Scytonema hofmannii PCC 7110
Bacteria	Ba_cy_Shou	Scytonema hofmanni UTEX 2349		146	Genome	GenBank	GCF_000582685.1	Bacteria; Terrabacteria group; Cyanobacteria/Melainabacteria group; Cyanobacteria; Nostocales; Tolypothrichaceae; [Scytonema hofmanni] UTEX 2349
Bacteria	Ba_cy_Skis	Sphaerospermopsis Sphaerospermopsis kisseleviana NIES 73		3	Genome	GenBank	GCF_002368075.1	Bacteria; Terrabacteria group; Cyanobacteria/Melainabacteria group; Cyanobacteria; Nostocales; Aphanizomenonaceae; Sphaerospermopsis; Sphaerospermopsis Sphaerospermopsis kisseleviana NIES-73
Bacteria	Ba_cy_Smaj	Spirulina major PCC 6313		125	Genome	GenBank	GCF_001890765.1	Bacteria; Terrabacteria group; Cyanobacteria/Melainabacteria group; Cyanobacteria; Spirulinales; Spirulinaceae; Spirulina major PCC 6313
Bacteria	Ba_cy_Smil	Scytonema millei VB511283		99	Genome	GenBank	GCF_000817735.2	Bacteria; Terrabacteria group; Cyanobacteria/Melainabacteria group; Cyanobacteria; Nostocales; Scytonemataceae; Scytonema millei VB511283
Bacteria	Ba_cy_Sspa	Synechocystis sp IPPAS B 1465		129	Genome	GenBank	GCF_003015225.1	Bacteria; Terrabacteria group; Cyanobacteria/Melainabacteria group; Cyanobacteria; Synechococcales; Synechococcaceae
Bacteria	Ba_cy_Sspb	Synechocystis sp PCC 6714		126	Genome	GenBank	GCF_000478825.2	Bacteria; Terrabacteria group; Cyanobacteria/Melainabacteria group; Cyanobacteria; Synechococcales; Merismopediaceae; Synechocystis
Bacteria	Ba_cy_Sspc	Synechocystis sp PCC 6803		128	Genome	GenBank	GCF_000009725.1	Bacteria; Terrabacteria group; Cyanobacteria/Melainabacteria group; Cyanobacteria; Synechococcales; Merismopediaceae; Synechocystis sp. PCC 6803
Bacteria	Ba_cy_Sspd	Synechocystis sp PCC 7509		137	Genome	GenBank	GCF_000332075.2	Bacteria; Terrabacteria group; Cyanobacteria/Melainabacteria group; Cyanobacteria; Synechococcales; Merismopediaceae; Synechocystis sp. PCC 7509
Bacteria	Ba_cy_Ssph	Scytonema sp HK 05		154	Genome	GenBank	GCF_001904675.1	Bacteria; Terrabacteria group; Cyanobacteria/Melainabacteria group; Cyanobacteria; Nostocales; Scytonemataceae; Scytonema sp. HK-05
Bacteria	Ba_cy_Sspn	Scytonema sp NIES 4073		154	Genome	GenBank	GCF_002368435.1	Bacteria; Terrabacteria group; Cyanobacteria/Melainabacteria group; Cyanobacteria; Nostocales; Scytonemataceae; Scytonema sp. NIES-4073
Bacteria	Ba_cy_Sspo	Candidatus Synechococcus spongiarum SH4		53	Genome	GenBank	GCF_000586015.1	Bacteria; Terrabacteria group; Cyanobacteria/Melainabacteria group; Cyanobacteria; Synechococcales; Synechococcaceae; Candidatus Synechococcus spongiarum SH4
Bacteria	Ba_cy_Ssub	Spirulina subsalsa PCC 9445		129	Genome	GenBank	GCF_000314005.1	Bacteria; Terrabacteria group; Cyanobacteria/Melainabacteria group; Cyanobacteria; Spirulinales; Spirulinaceae; Spirulina subsalsa PCC 9445
Bacteria	Ba_cy_Stol	Scytonema tolypothrichoides VB 61278		109	Genome	GenBank	GCF_000828085.2	Bacteria; Terrabacteria group; Cyanobacteria/Melainabacteria group; Cyanobacteria; Nostocales; Scytonemataceae; Scytonema tolypothrichoides VB-61278
Bacteria	Ba_cy_Stsp	Stanieria sp NIES 3757		141	Genome	GenBank	GCF_002355455.1	Bacteria; Terrabacteria group; Cyanobacteria/Melainabacteria group; Cyanobacteria; Pleurocapsales; Dermocarpellaceae; Stanieria sp. NIES-3757
Bacteria	Ba_cy_Syel	Synechococcus elongatus PCC 6301		116	Genome	GenBank	GCF_000010065.1	Bacteria; Terrabacteria group; Cyanobacteria/Melainabacteria group; Cyanobacteria; Synechococcales; Synechococcaceae; Synechococcus; Synechococcus elongatus
Bacteria	Ba_cy_syne	Synechococcus sp WH 8102		143	Genome	OrthoMCL v. 5.0	OrthoMCL v. 5.0	Bacteria; Terrabacteria group; Cyanobacteria/Melainabacteria group; Cyanobacteria; Synechococcales; Synechococcaceae; Synechococcus
Bacteria	Ba_cy_Sysp	Synechococcus sp MW101C3		141	Genome	GenBank	GCF_002252635.1	Bacteria; Terrabacteria group; Cyanobacteria/Melainabacteria group; Cyanobacteria; Synechococcales; Synechococcaceae; Synechococcus sp. MW101C3
Bacteria	Ba_cy_Tcam	Tolypothrix campylonemoides VB511288		111	Genome	GenBank	GCF_000828075.2	Bacteria; Terrabacteria group; Cyanobacteria/Melainabacteria group; Cyanobacteria; Nostocales; Tolypothrichaceae; Tolypothrix campylonemoides VB511288
Bacteria	Ba_cy_Telo	Thermosynechococcus elongatus BP 1 uid57907		106	Genome	GenBank	GCF_000011345.1	Bacteria; Terrabacteria group; Cyanobacteria/Melainabacteria group; Cyanobacteria; Synechococcales; Synechococcaceae
Bacteria	Ba_cy_Tery	Trichodesmium erythraeum IMS101		135	Genome	GenBank	GCF_000014265.1	Bacteria; Terrabacteria group; Cyanobacteria/Melainabacteria group; Cyanobacteria; Oscillatoriophycideae; Oscillatoriales; Microcoleaceae
Bacteria	Ba_cy_Thsp	Thermosynechococcus sp NK55a		104	Genome	GenBank	GCF_000505665.1	Bacteria; Terrabacteria group; Cyanobacteria/Melainabacteria group; Cyanobacteria; Synechococcales; Synechococcaceae; Thermosynechococcus sp. NK55a
Bacteria	Ba_cy_Tvar	Trichormus variabilis NIES 23		114	Genome	GenBank	GCF_002368015.1	Bacteria; Terrabacteria group; Cyanobacteria/Melainabacteria group; Cyanobacteria; Nostocales; Nostocaceae; Trichormus variabilis NIES-23
Bacteria	Ba_cy_Ufce	unclassified filamentous cyanobacterium ESFC 1		11	Genome	GenBank	GCF_000380225.1	Bacteria; Terrabacteria group; Cyanobacteria/Melainabacteria group; Cyanobacteria; Oscillatoriophycideae; Oscillatoriales; unclassified Oscillatoriales
Bacteria	Ba_cy_Xesp	Xenococcus sp PCC 7305		141	Genome	GenBank	GCF_000332055.1	Bacteria; Terrabacteria group; Cyanobacteria/Melainabacteria group; Cyanobacteria; Pleurocapsales; Xenococcaceae; Xenococcus sp. PCC 7305
Bacteria	Ba_de_drad	Deinococcus radiodurans R1		76	Genome	OrthoMCL v. 5.0	OrthoMCL v. 5.0	Bacteria; Terrabacteria group; Deinococcus-Thermus; Deinococci; Deinococcales; Deinococcaceae; Deinococcus; Deinococcus radiodurans
Bacteria	Ba_de_Dswu	Deinococcus swuensis		69	Genome	GenBank	GCF_000800395.1	Bacteria; Terrabacteria group; Deinococcus-Thermus; Deinococci; Deinococcales; Deinococcaceae; Deinococcus swuensis
Bacteria	Ba_de_Mcer	Meiothermus cerbereus DSM 11376		65	Genome	GenBank	GCF_000620065.1	Bacteria; Terrabacteria group; Deinococcus-Thermus; Deinococci; Thermales; Thermaceae; Meiothermus cerbereus DSM 11376
Bacteria	Ba_de_Mhyd	Marinithermus hydrothermalis DSM 14884		66	Genome	GenBank	GCF_000195335.1	Bacteria; Terrabacteria group; Deinococcus-Thermus; Deinococci; Thermales; Thermaceae
Bacteria	Ba_de_Mrub	Meiothermus ruber DSM 1279 uid46661		66	Genome	GenBank	GCF_000024425.1	Bacteria; Terrabacteria group; Deinococcus-Thermus; Deinococci; Thermales; Thermaceae
Bacteria	Ba_de_Msil	Meiothermus silvanus DSM 9946 uid49485		68	Genome	GenBank	GCF_000092125.1	Bacteria; Terrabacteria group; Deinococcus-Thermus; Deinococci; Thermales; Thermaceae
Bacteria	Ba_de_Opro	Oceanithermus profundus DSM 14977		56	Genome	GenBank	GCF_000183745.1	Bacteria; Terrabacteria group; Deinococcus-Thermus; Deinococci; Thermales; Thermaceae
Bacteria	Ba_de_Trad	Truepera radiovictrix DSM 17093		64	Genome	GenBank	GCF_000092425.1	Bacteria; Terrabacteria group; Deinococcus-Thermus; Deinococci; Deinococcales; Trueperaceae
Bacteria	Ba_de_Tten	Thermus tenuipuniceus		64	Genome	GenBank	GCF_002964845.1	Bacteria; Terrabacteria group; Deinococcus-Thermus; Deinococci; Thermales; Thermaceae; Thermus tenuipuniceus
Bacteria	Ba_de_Tthe	Thermus thermophilus HB27 uid58033		63	Genome	GenBank	GCF_000008125.1	Bacteria; Terrabacteria group; Deinococcus-Thermus; Deinococci; Thermales; Thermaceae
Bacteria	Ba_df_Cnit	Calditerrivibrio nitroreducens DSM 19672		1	Genome	GenBank	GCF_000183405.1	Bacteria; Deferribacteres; Deferribacterales; Calditerrivibrio nitroreducens DSM 19672
Bacteria	Ba_df_Dace	Denitrovibrio acetiphilus DSM 12809		52	Genome	GenBank	GCF_000025725.1	Bacteria; Deferribacteres; Deferribacteres; Deferribacterales; Deferribacteraceae
Bacteria	Ba_df_Ddes	Deferribacter desulfuricans SSM1		51	Genome	GenBank	GCF_000010985.1	Bacteria; Deferribacteres; Deferribacteres; Deferribacterales; Deferribacteraceae
Bacteria	Ba_df_Fsin	Flexistipes sinusarabici DSM 4947		38	Genome	GenBank	GCF_000218625.1	Bacteria; Deferribacteres; Deferribacterales; Deferribacteraceae; Flexistipes sinusarabici DSM 4947
Bacteria	Ba_df_Gesp	Geovibrio sp L21 Ace BES		59	Genome	GenBank	GCF_000421105.1	Bacteria; Deferribacteres; Deferribacterales; Deferribacteraceae; Geovibrio sp. L21-Ace-BES
Bacteria	Ba_di_Dthe	Dictyoglomus thermophilum H 6 12		47	Genome	GenBank	GCF_000020965.1	Bacteria; Dictyoglomi; Dictyoglomia; Dictyoglomales; Dictyoglomaceae
Bacteria	Ba_di_Dtur	Dictyoglomus turgidum DSM 6724		46	Genome	GenBank	GCF_000021645.1	Bacteria; Dictyoglomi; Dictyoglomia; Dictyoglomales; Dictyoglomaceae
Bacteria	Ba_el_Elsp	Elusimicrobium sp An273		31	Genome	GenBank	GCF_002159705.1	Bacteria; Elusimicrobia; Elusimicrobia; Elusimicrobiales; Elusimicrobiaceae; Elusimicrobium sp. An273
Bacteria	Ba_el_Emin	Elusimicrobium minutum Pei191		36	Genome	GenBank	GCF_000020145.1	Bacteria; Elusimicrobia; Elusimicrobia; Elusimicrobiales; Elusimicrobiaceae
Bacteria	Ba_el_Epro	Endomicrobium proavitum		32	Genome	GenBank	GCF_001027545.1	Bacteria; Elusimicrobia; Endomicrobia; Endomicrobiales; Endomicrobiaceae; Endomicrobium proavitum
Bacteria	Ba_el_Ersd	environmental uncultured Termite group 1 bacterium phylotype Rs D17		8	Genome	GenBank	GCF_000146025.2	Bacteria; Elusimicrobia; environmental uncultured Termite group 1 bacterium phylotype Rs-D17
Bacteria	Ba_fb_bant	Bacillus anthracis str Ames Ancestor		87	Genome	OrthoMCL v. 5.0	OrthoMCL v. 5.0	Bacteria; Terrabacteria group; Firmicutes; Bacilli; Bacillales; Bacillaceae; Bacillus; Bacillus cereus group; Bacillus anthracis
Bacteria	Ba_fb_Bbre	Brevibacillus brevis NBRC 100599 uid59175		90	Genome	GenBank	GCF_000010165.1	Bacteria; Terrabacteria group; Firmicutes; Bacilli; Bacillales; Paenibacillaceae
Bacteria	Ba_fb_Esib	Exiguobacterium sibiricum 255 15 uid58053		60	Genome	GenBank	GCF_000019905.1	Bacteria; Terrabacteria group; Firmicutes; Bacilli; Bacillales; Bacillales incertae sedis; Bacillales Family XII. Incertae Sedis
Bacteria	Ba_fb_Gkau	Geobacillus kaustophilus HTA426 uid58227		70	Genome	GenBank	GCF_000009785.1	Bacteria; Terrabacteria group; Firmicutes; Bacilli; Bacillales; Bacillaceae
Bacteria	Ba_fb_Hhal	Halobacillus halophilus DSM 2266 uid162033		70	Genome	GenBank	GCF_000284515.1	Bacteria; Terrabacteria group; Firmicutes; Bacilli; Bacillales; Bacillaceae
Bacteria	Ba_fb_Ktus	Kyrpidia tusciae DSM 2912 uid48361		75	Genome	GenBank	GCF_000092905.1	Bacteria; Terrabacteria group; Firmicutes; Bacilli; Bacillales; Alicyclobacillaceae
Bacteria	Ba_fb_Lcas	Lactobacillus casei ATCC 334 uid57985		45	Genome	GenBank	GCF_000014525.1	Bacteria; Terrabacteria group; Firmicutes; Bacilli; Lactobacillales; Lactobacillaceae
Bacteria	Ba_fb_Lkim	Leuconostoc kimchii IMSNU 11154 uid48589		41	Genome	GenBank	GCF_000092505.1	Bacteria; Terrabacteria group; Firmicutes; Bacilli; Lactobacillales; Leuconostocaceae
Bacteria	Ba_fb_Llac	Lactococcus lactis CV56 uid160253		50	Genome	GenBank	GCF_000192705.1	Bacteria; Terrabacteria group; Firmicutes; Bacilli; Lactobacillales; Streptococcaceae
Bacteria	Ba_fb_lmon	Listeria monocytogenes EGD e		72	Genome	OrthoMCL v. 5.0	OrthoMCL v. 5.0	Bacteria; Terrabacteria group; Firmicutes; Bacilli; Bacillales; Listeriaceae; Listeria; Listeria monocytogenes
Bacteria	Ba_fb_Lque	Lactobacillus quenuiae		36	Genome	GenBank	GCF_002994005.1	Bacteria; Terrabacteria group; Firmicutes; Bacilli; Lactobacillales; Lactobacillaceae; Lactobacillus quenuiae
Bacteria	Ba_fb_Lsph	Lysinibacillus sphaericus C3 41 uid58945		18	Genome	GenBank	GCF_000017965.1	Bacteria; Terrabacteria group; Firmicutes; Bacilli; Bacillales; Bacillaceae
Bacteria	Ba_fb_Oihe	Oceanobacillus iheyensis HTE831 uid57867		64	Genome	GenBank	GCF_000011245.1	Bacteria; Terrabacteria group; Firmicutes; Bacilli; Bacillales; Bacillaceae
Bacteria	Ba_fb_Pasp	Parageobacillus genomosp 1		72	Genome	GenBank	GCF_000632515.1	Bacteria; Terrabacteria group; Firmicutes; Bacilli; Bacillales; Bacillaceae; Parageobacillus genomosp. 1
Bacteria	Ba_fb_Pcla	Pediococcus claussenii ATCC BAA 344 uid81103		51	Genome	GenBank	GCF_000237995.1	Bacteria; Terrabacteria group; Firmicutes; Bacilli; Lactobacillales; Lactobacillaceae
Bacteria	Ba_fb_Pmuc	Paenibacillus mucilaginosus 3016 uid89377		81	Genome	GenBank	GCF_000250655.1	Bacteria; Terrabacteria group; Firmicutes; Bacilli; Bacillales; Paenibacillaceae
Bacteria	Ba_fb_saur	Staphylococcus aureus subsp aureus Mu50		68	Genome	OrthoMCL v. 5.0	OrthoMCL v. 5.0	Bacteria; Terrabacteria group; Firmicutes; Bacilli; Bacillales; Staphylococcaceae; Staphylococcus; Staphylococcus aureus; Staphylococcus aureus subsp. aureus
Bacteria	Ba_fb_spne	Streptococcus pneumoniae TIGR4		41	Genome	OrthoMCL v. 5.0	OrthoMCL v. 5.0	Bacteria; Terrabacteria group; Firmicutes; Bacilli; Lactobacillales; Streptococcaceae; Streptococcus; Streptococcus pneumoniae
Bacteria	Ba_fc_Amet	Alkaliphilus metalliredigens QYMF uid58171		69	Genome	GenBank	GCF_000016985.1	Bacteria; Terrabacteria group; Firmicutes; Clostridia; Clostridiales; Clostridiaceae
Bacteria	Ba_fc_Bpro	Butyrivibrio proteoclasticus B316 uid51489		57	Genome	GenBank	GCF_000145035.1	Bacteria; Terrabacteria group; Firmicutes; Clostridia; Clostridiales; Lachnospiraceae
Bacteria	Ba_fc_Cbac	Clostridiales Family XIII Incertae Clostridiales bacterium S5 A14a		5	Genome	GenBank	GCF_000758905.1	Bacteria; Terrabacteria group; Firmicutes; Clostridia; Clostridiales; Clostridiales Family XIII. Incertae Clostridiales bacterium S5-A14a
Bacteria	Ba_fc_Cbes	Caldicellulosiruptor bescii DSM 6725 uid59201		56	Genome	GenBank	GCF_000022325.1	Bacteria; Terrabacteria group; Firmicutes; Clostridia; Thermoanaerobacterales; Thermoanaerobacterales Family III. Incertae Sedis
Bacteria	Ba_fc_cbot	Clostridium botulinum A3 str Loch Maree		75	Genome	OrthoMCL v. 5.0	OrthoMCL v. 5.0	Bacteria; Terrabacteria group; Firmicutes; Clostridia; Clostridiales; Clostridiaceae; Clostridium; Clostridium botulinum; Clostridium botulinum A
Bacteria	Ba_fc_Ccel	Clostridium cellulosi		50	Genome	GenBank	GCF_000953215.1	Bacteria; Terrabacteria group; Firmicutes; Clostridia; Clostridiales; Ruminococcaceae; [Clostridium] cellulosi
Bacteria	Ba_fc_cper	Clostridium perfringens str 13		69	Genome	OrthoMCL v. 5.0	OrthoMCL v. 5.0	Bacteria; Terrabacteria group; Firmicutes; Clostridia; Clostridiales; Clostridiaceae; Clostridium; Clostridium perfringens
Bacteria	Ba_fc_Darc	Desulfotomaculum arcticum DSM 17038		13	Genome	GenBank	GCF_900113335.1	Bacteria; Terrabacteria group; Firmicutes; Clostridia; Clostridiales; Peptococcaceae; Desulfotomaculum arcticum DSM 17038
Bacteria	Ba_fc_Dhaf	Desulfitobacterium hafniense DCB 2 uid57749		74	Genome	GenBank	GCF_000021925.1	Bacteria; Terrabacteria group; Firmicutes; Clostridia; Clostridiales; Peptococcaceae
Bacteria	Ba_fc_Dori	Desulfosporosinus orientis DSM 765 uid82939		76	Genome	GenBank	GCF_000235605.1	Bacteria; Terrabacteria group; Firmicutes; Clostridia; Clostridiales; Peptococcaceae
Bacteria	Ba_fc_Drum	Desulfotomaculum ruminis DSM 2154 uid67507		70	Genome	GenBank	GCF_000215085.1	Bacteria; Terrabacteria group; Firmicutes; Clostridia; Clostridiales; Peptococcaceae
Bacteria	Ba_fc_Elim	Eubacterium limosum KIST612 uid59777		17	Genome	GenBank	GCA_000152245.2	Bacteria; Terrabacteria group; Firmicutes; Clostridia; Clostridiales; Eubacteriaceae
Bacteria	Ba_fc_Hhyd	Halanaerobium hydrogeniformans uid60191		58	Genome	GenBank	GCF_000166415.1	Bacteria; Terrabacteria group; Firmicutes; Clostridia; Halanaerobiales; Halanaerobiaceae
Bacteria	Ba_fc_Hmod	Heliobacterium modesticaldum Ice1		56	Genome	GenBank	GCF_000019165.1	Bacteria; Terrabacteria group; Firmicutes; Clostridia; Clostridiales; Heliobacteriaceae; Heliobacterium modesticaldum Ice1
Bacteria	Ba_fc_Hstr	Hungateiclostridium straminisolvens JCM 21531		11	Genome	GenBank	GCF_000521465.1	Bacteria; Terrabacteria group; Firmicutes; Clostridia; Clostridiales; Hungateiclostridiaceae; Hungateiclostridium straminisolvens JCM 21531
Bacteria	Ba_fc_Lbac	Lachnospiraceae bacterium TF01 11		43	Genome	GenBank	GCF_001414325.1	Bacteria; Terrabacteria group; Firmicutes; Clostridia; Clostridiales; Lachnospiraceae bacterium TF01-11
Bacteria	Ba_fc_Mthe	Moorella thermoacetica ATCC 39073 uid58051		59	Genome	GenBank	GCF_000013105.1	Bacteria; Terrabacteria group; Firmicutes; Clostridia; Thermoanaerobacterales; Thermoanaerobacteraceae; Moorella group
Bacteria	Ba_fc_Oval	Oscillibacter valericigenes uid73895		59	Genome	GenBank	GCF_000283575.1	Bacteria; Terrabacteria group; Firmicutes; Clostridia; Clostridiales; Oscillospiraceae
Bacteria	Ba_fc_Ralb	Ruminococcus albus 7 uid51721		54	Genome	GenBank	GCF_000179635.2	Bacteria; Terrabacteria group; Firmicutes; Clostridia; Clostridiales; Ruminococcaceae
Bacteria	Ba_fc_Rbac	unclassified Ruminococcaceae bacterium HV4 5 B5C		5	Genome	GenBank	GCF_900184925.1	Bacteria; Terrabacteria group; Firmicutes; Clostridia; Clostridiales; Ruminococcaceae; unclassified Ruminococcaceae bacterium HV4-5-B5C
Bacteria	Ba_fc_Rsuf	Ruminiclostridium sufflavum DSM 19573		3	Genome	GenBank	GCF_003208175.1	Bacteria; Terrabacteria group; Firmicutes; Clostridia; Clostridiales; Hungateiclostridiaceae; Ruminiclostridium sufflavum DSM 19573
Bacteria	Ba_fe_Absp	Absiella sp AM27 20		54	Genome	GenBank	GCF_003480975.1	Bacteria; Terrabacteria group; Firmicutes; Erysipelotrichia; Erysipelotrichales; Erysipelotrichaceae; Absiella sp. AM27-20
Bacteria	Ba_fn_Aint	Acidaminococcus intestini RyC MR95 uid74445		53	Genome	GenBank	GCF_000230275.1	Bacteria; Terrabacteria group; Firmicutes; Negativicutes; Acidaminococcales; Acidaminococcaceae
Bacteria	Ba_ft_Calk	Chitinivibrio alkaliphilus ACht1		35	Genome	GenBank	GCF_000474745.1	Bacteria; Fibrobacteres; Chitinivibrionia; Chitinivibrionales; Chitinivibrionaceae; Chitinivibrio alkaliphilus ACht1
Bacteria	Ba_ft_Fisp	Fibrobacter sp NR9		40	Genome	GenBank	GCF_002300465.1	Bacteria; Fibrobacteres; Fibrobacterales; Fibrobacteraceae; Fibrobacter sp. NR9
Bacteria	Ba_fu_Cabs	Caviibacter abscessus		29	Genome	GenBank	GCF_001517835.1	Bacteria; Fusobacteria; Fusobacteriales; Leptotrichiaceae; Caviibacter abscessus
Bacteria	Ba_fu_Csom	Cetobacterium somerae ATCC BAA 474		48	Genome	GenBank	GCF_000479045.1	Bacteria; Fusobacteria; Fusobacteriales; Fusobacteriaceae; Cetobacterium somerae ATCC BAA-474
Bacteria	Ba_fu_Fnec	Fusobacterium necrophorum subsp funduliforme		1	Genome	GenBank	GCF_001596475.1	Bacteria; Fusobacteria; Fusobacteriales; Fusobacteriaceae; Fusobacterium necrophorum subsp. funduliforme
Bacteria	Ba_fu_Ipol	Ilyobacter polytropus DSM 2926		58	Genome	GenBank	GCF_000165505.1	Bacteria; Fusobacteria; Fusobacteriia; Fusobacteriales; Fusobacteriaceae
Bacteria	Ba_fu_Lbuc	Leptotrichia buccalis C 1013 b uid59211		48	Genome	GenBank	GCF_000023905.1	Bacteria; Fusobacteria; Fusobacteriia; Fusobacteriales; Leptotrichiaceae
Bacteria	Ba_fu_Ltre	Leptotrichia trevisanii DSM 22070		45	Genome	GenBank	GCF_000482505.1	Bacteria; Fusobacteria; Fusobacteriales; Leptotrichiaceae; Leptotrichia trevisanii DSM 22070
Bacteria	Ba_fu_Osal	Oceanivirga salmonicida		31	Genome	GenBank	GCF_001517915.1	Bacteria; Fusobacteria; Fusobacteriales; Leptotrichiaceae; Oceanivirga salmonicida
Bacteria	Ba_fu_Patl	Psychrilyobacter atlanticus DSM 19335		50	Genome	GenBank	GCF_000426625.1	Bacteria; Fusobacteria; Fusobacteriales; Fusobacteriaceae; Psychrilyobacter atlanticus DSM 19335
Bacteria	Ba_fu_Smon	Streptobacillus moniliformis DSM 12112		28	Genome	GenBank	GCF_000024565.1	Bacteria; Fusobacteria; Fusobacteriia; Fusobacteriales; Leptotrichiaceae
Bacteria	Ba_fu_Ssan	Sneathia sanguinegens		30	Genome	GenBank	GCF_001517935.1	Bacteria; Fusobacteria; Fusobacteriales; Leptotrichiaceae; Sneathia sanguinegens
Bacteria	Ba_fu_Ster	Sebaldella termitidis ATCC 33386		62	Genome	GenBank	GCF_000024405.1	Bacteria; Fusobacteria; Fusobacteriia; Fusobacteriales; Leptotrichiaceae
Bacteria	Ba_ge_Gaur	Gemmatimonas aurantiaca T 27		53	Genome	GenBank	GCF_000010305.1	Bacteria; FCB group; Gemmatimonadetes; Gemmatimonadetes; Gemmatimonadales; Gemmatimonadaceae
Bacteria	Ba_ge_Gkal	Gemmatirosa kalamazoonesis		67	Genome	GenBank	GCF_000522985.1	Bacteria; FCB group; Gemmatimonadetes; Gemmatimonadales; Gemmatimonadaceae; Gemmatirosa kalamazoonesis
Bacteria	Ba_ge_Gpho	Gemmatimonas phototrophica		57	Genome	GenBank	GCF_000695095.2	Bacteria; FCB group; Gemmatimonadetes; Gemmatimonadales; Gemmatimonadaceae; Gemmatimonas phototrophica
Bacteria	Ba_is_Cmet	Candidatus Methylomirabilis oxyfera uid161981		3	Genome	GenBank	GCF_000091165.1	Bacteria; Bacteria incertae sedis; Bacteria candidate phyla; candidate division NC10; Candidatus Methylomirabilis
Bacteria	Ba_le_Lara	Lentisphaera araneosa HTCC2155		39	Genome	GenBank	GCF_000170755.1	Bacteria; Lentisphaerae; Lentisphaeria; Lentisphaerales; Lentisphaeraceae; Lentisphaera araneosa HTCC2155
Bacteria	Ba_le_Vbac	Victivallales bacterium CCUG 44730		30	Genome	GenBank	GCF_002998355.1	Bacteria; Lentisphaerae; Lentisphaeria; Victivallales bacterium CCUG 44730
Bacteria	Ba_le_Vvad	Victivallis vadensis		55	Genome	GenBank	GCF_003096415.1	Bacteria; Lentisphaerae; Lentisphaeria; Victivallales; Victivallaceae; Victivallis vadensis
Bacteria	Ba_me_Mesp	Melainabacteria ACD20 77133		2	Genome	GenBank	GCA_000299275.1	Bacteria; Terrabacteria group; Cyanobacteria/Melainabacteria group; Candidatus Melainabacteria; unclassified Candidatus Melainabacteria
Bacteria	Ba_ni_Lfer	Leptospirillum ferrooxidans C2 3 uid158171		39	Genome	GenBank	GCF_000284315.1	Bacteria; Nitrospirae; Nitrospira; Nitrospirales; Nitrospiraceae
Bacteria	Ba_ni_Nnit	Candidatus Nitrospira defluvii uid51175		70	Genome	GenBank	GCF_000196815.1	Bacteria; Nitrospirae; Nitrospira; Nitrospirales; Nitrospiraceae; Nitrospira
Bacteria	Ba_ni_Tyel	Thermodesulfovibrio yellowstonii DSM 11347 uid59257		52	Genome	GenBank	GCF_000020985.1	Bacteria; Nitrospirae; Nitrospira; Nitrospirales; Nitrospiraceae
Bacteria	Ba_nt_Ngra	Nitrospina gracilis 3211		60	Genome	GenBank	GCF_000341545.2	Bacteria; Nitrospinae/Tectomicrobia group; Nitrospinae; Nitrospinia; Nitrospinales; Nitrospinaceae; Nitrospina gracilis 3/211
Bacteria	Ba_pa_Abra	Azospirillum brasilense Sp245 uid162161		80	Genome	GenBank	GCF_000237365.1	Bacteria; Proteobacteria; Alphaproteobacteria; Rhodospirillales; Rhodospirillaceae
Bacteria	Ba_pa_Acry	Acidiphilium cryptum JF 5 uid58447		60	Genome	GenBank	GCF_000016725.1	Bacteria; Proteobacteria; Alphaproteobacteria; Rhodospirillales; Acetobacteraceae
Bacteria	Ba_pa_Amar	Afifella marina DSM 2698		7	Genome	GenBank	GCF_900102695.1	Bacteria; Proteobacteria; Alphaproteobacteria; Rhizobiales; Rhodobiaceae; Afifella marina DSM 2698
Bacteria	Ba_pa_Arub	Acidiphilium rubrum		2	Genome	GenBank	GCF_900156265.1	Bacteria; Proteobacteria; Alphaproteobacteria; Rhodospirillales; Acetobacteraceae; Acidiphilium rubrum
Bacteria	Ba_pa_atum	Agrobacterium tumefaciens str C58		94	Genome	OrthoMCL v. 5.0	OrthoMCL v. 5.0	Bacteria; Proteobacteria; Alphaproteobacteria; Rhizobiales; Rhizobiaceae; Rhizobium/Agrobacterium group; Agrobacterium; Agrobacterium tumefaciens complex; Agrobacterium fabrum
Bacteria	Ba_pa_Bjap	Bradyrhizobium japonicum USDA 6 uid158851		95	Genome	GenBank	AP012206.1	Bacteria; Proteobacteria; Alphaproteobacteria; Rhizobiales; Bradyrhizobiaceae
Bacteria	Ba_pa_Brsp	Bradyrhizobium sp BTAi1		89	Genome	GenBank	GCF_000015165.1	Bacteria; Proteobacteria; Alphaproteobacteria; Rhizobiales; Bradyrhizobiaceae; Bradyrhizobium sp. BTAi1
Bacteria	Ba_pa_Bshe	Bradyrhizobium shewense		15	Genome	GenBank	GCF_900094605.1	Bacteria; Proteobacteria; Alphaproteobacteria; Rhizobiales; Bradyrhizobiaceae; Bradyrhizobium shewense
Bacteria	Ba_pa_bsui	Brucella suis 1330		73	Genome	OrthoMCL v. 5.0	OrthoMCL v. 5.0	Bacteria; Proteobacteria; Alphaproteobacteria; Rhizobiales; Brucellaceae; Brucella; Brucella suis
Bacteria	Ba_pa_Btri	Bartonella tribocorum CIP 105476 uid59129		35	Genome	GenBank	GCF_000196435.1	Bacteria; Proteobacteria; Alphaproteobacteria; Rhizobiales; Bartonellaceae
Bacteria	Ba_pa_Bvir	Blastochloris viridis		65	Genome	GenBank	GCF_001402875.1	Bacteria; Proteobacteria; Alphaproteobacteria; Rhizobiales; Hyphomicrobiaceae; Blastochloris viridis
Bacteria	Ba_pa_Elut	Erythrobacter luteus		46	Genome	GenBank	GCF_001010945.1	Bacteria; Proteobacteria; Alphaproteobacteria; Sphingomonadales; Erythrobacteraceae; Erythrobacter luteus
Bacteria	Ba_pa_Hden	Hyphomicrobium denitrificans ATCC 51888 uid50325		38	Genome	GenBank	GCF_000143145.1	Bacteria; Proteobacteria; Alphaproteobacteria; Rhizobiales; Hyphomicrobiaceae
Bacteria	Ba_pa_Hpho	Hoeflea phototrophica DFL 43		72	Genome	GenBank	GCF_000154705.2	Bacteria; Proteobacteria; Alphaproteobacteria; Rhizobiales; Phyllobacteriaceae; Hoeflea phototrophica DFL-43
Bacteria	Ba_pa_Lalb	Labrenzia alba		72	Genome	GenBank	GCF_001404055.1	Bacteria; Proteobacteria; Alphaproteobacteria; Rhodobacterales; Rhodobacteraceae; Labrenzia alba
Bacteria	Ba_pa_Lale	Labrenzia alexandrii DFL 11		77	Genome	GenBank	GCF_000158095.1	Bacteria; Proteobacteria; Alphaproteobacteria; Rhodobacterales; Rhodobacteraceae; Labrenzia alexandrii DFL-11
Bacteria	Ba_pa_Mesp	Methylobacterium sp AMS5		67	Genome	GenBank	GCF_001542815.1	Bacteria; Proteobacteria; Alphaproteobacteria; Rhizobiales; Methylobacteriaceae; Methylobacterium sp. AMS5
Bacteria	Ba_pa_Mext	Methylobacterium extorquens PA1		59	Genome	GenBank	GCF_000018845.1	Bacteria; Proteobacteria; Alphaproteobacteria; Rhizobiales; Methylobacteriaceae; Methylobacterium extorquens PA1
Bacteria	Ba_pa_Mlot	Mesorhizobium loti		94	Genome	GenBank	GCF_002858745.1	Bacteria; Proteobacteria; Alphaproteobacteria; Rhizobiales; Phyllobacteriaceae
Bacteria	Ba_pa_Mrad	Methylobacterium radiotolerans JCM 2831 uid58845		46	Genome	GenBank	GCF_000019725.1	Bacteria; Proteobacteria; Alphaproteobacteria; Rhizobiales; Methylobacteriaceae
Bacteria	Ba_pa_Msal	Methylorubrum salsuginis		12	Genome	GenBank	GCF_900114375.1	Bacteria; Proteobacteria; Alphaproteobacteria; Rhizobiales; Methylobacteriaceae; Methylorubrum salsuginis
Bacteria	Ba_pa_Ncya	Niveispirillum cyanobacteriorum		31	Genome	GenBank	GCF_002868735.1	Bacteria; Proteobacteria; Alphaproteobacteria; Rhodospirillales; Rhodospirillaceae; Niveispirillum cyanobacteriorum
Bacteria	Ba_pa_Nros	Novosphingobium PP1Y uid67383		74	Genome	GenBank	GCF_000253255.1	Bacteria; Proteobacteria; Alphaproteobacteria; Sphingomonadales; Sphingomonadaceae; Novosphingobium
Bacteria	Ba_pa_Nsen	Neorickettsia sennetsu Miyayama uid57965		11	Genome	GenBank	GCF_000013165.1	Bacteria; Proteobacteria; Alphaproteobacteria; Rickettsiales; Anaplasmataceae
Bacteria	Ba_pa_Oind	Oceanibaculum indicum P24		68	Genome	GenBank	GCF_000299935.1	Bacteria; Proteobacteria; Alphaproteobacteria; Rhodospirillales; Rhodospirillaceae; Oceanibaculum indicum P24
Bacteria	Ba_pa_Pden	Paracoccus denitrificans PD1222 uid58187		86	Genome	GenBank	GCF_000203895.1	Bacteria; Proteobacteria; Alphaproteobacteria; Rhodobacterales; Rhodobacteraceae; Paracoccus; Paracoccus denitrificans
Bacteria	Ba_pa_Ppha	Anaplasma phagocytophilum HZ uid57951		16	Genome	GenBank	GCF_000013125.1	Bacteria; Proteobacteria; Alphaproteobacteria; Rickettsiales; Anaplasmataceae
Bacteria	Ba_pa_Pspb	Pseudovibrio FO BEG1 uid82373		74	Genome	GenBank	GCF_000236645.1	Bacteria; Proteobacteria; Alphaproteobacteria; Rhodobacterales; Rhodobacteraceae
Bacteria	Ba_pa_Raes	spotted fever Rickettsia aeschlimannii		3	Genome	GenBank	GCF_001051325.1	Bacteria; Proteobacteria; Alphaproteobacteria; Rickettsiales; Rickettsiaceae; Rickettsieae; Rickettsia; spotted fever Rickettsia aeschlimannii
Bacteria	Ba_pa_Rbac	Rhodobacteraceae bacterium PD 2		56	Genome	GenBank	GCF_000504185.2	Bacteria; Proteobacteria; Alphaproteobacteria; Rhodobacterales; Rhodobacteraceae bacterium PD-2
Bacteria	Ba_pa_Rleg	Rhizobium leguminosarum bv viciae 3841 uid57955		100	Genome	GenBank	GCF_000009265.1	Bacteria; Proteobacteria; Alphaproteobacteria; Rhizobiales; Rhizobiaceae; Rhizobium/Agrobacterium group
Bacteria	Ba_pa_Rlit	Roseobacter litoralis Och 149 uid54719		71	Genome	GenBank	GCF_000154785.2	Bacteria; Proteobacteria; Alphaproteobacteria; Rhodobacterales; Rhodobacteraceae
Bacteria	Ba_pa_Rpom	Ruegeria pomeroyi DSS 3 uid57863		70	Genome	GenBank	GCF_000011965.2	Bacteria; Proteobacteria; Alphaproteobacteria; Rhodobacterales; Rhodobacteraceae
Bacteria	Ba_pa_rpro	Rickettsia prowazekii str Madrid E		22	Genome	OrthoMCL v. 5.0	OrthoMCL v. 5.0	Bacteria; Proteobacteria; Alphaproteobacteria; Rickettsiales; Rickettsiaceae; Rickettsieae; Rickettsia; typhus group; Rickettsia prowazekii
Bacteria	Ba_pa_Rrub	Rhodospirillum rubrum ATCC 11170		64	Genome	GenBank	GCF_000013085.1	Bacteria; Proteobacteria; Alphaproteobacteria; Rhodospirillales; Rhodospirillaceae; Rhodospirillum rubrum ATCC 11170
Bacteria	Ba_pa_Rtru	Rhodospira trueperi		1	Genome	GenBank	GCF_900101965.1	Bacteria; Proteobacteria; Alphaproteobacteria; Rhodospirillales; Rhodospirillaceae; Rhodospira trueperi
Bacteria	Ba_pa_rtyp	Rickettsia typhi str Wilmington		22	Genome	OrthoMCL v. 5.0	OrthoMCL v. 5.0	Bacteria; Proteobacteria; Alphaproteobacteria; Rickettsiales; Rickettsiaceae; Rickettsieae; Rickettsia; typhus group; Rickettsia typhi
Bacteria	Ba_pa_Rvsp	Rhodovulum sp MB263		66	Genome	GenBank	GCF_002073975.1	Bacteria; Proteobacteria; Alphaproteobacteria; Rhodobacterales; Rhodobacteraceae; Rhodovulum sp. MB263
Bacteria	Ba_pa_Rwuz	Rhizobium wuzhouense		85	Genome	GenBank	GCF_003205195.1	Bacteria; Proteobacteria; Alphaproteobacteria; Rhizobiales; Rhizobiaceae; Rhizobium/Agrobacterium group; Rhizobium wuzhouense
Bacteria	Ba_pa_Sfre	Sinorhizobium fredii USDA 257 uid168059		91	Genome	GenBank	GCF_000265205.3	Bacteria; Proteobacteria; Alphaproteobacteria; Rhizobiales; Rhizobiaceae; Sinorhizobium/Ensifer group
Bacteria	Ba_pa_Shen	Sphingomonas hengshuiensis		63	Genome	GenBank	GCF_000935025.1	Bacteria; Proteobacteria; Alphaproteobacteria; Sphingomonadales; Sphingomonadaceae; Sphingomonas hengshuiensis
Bacteria	Ba_pa_Smuc	Salipiger mucosus DSM 16094		79	Genome	GenBank	GCF_000442255.1	Bacteria; Proteobacteria; Alphaproteobacteria; Rhodobacterales; Rhodobacteraceae; Salipiger mucosus DSM 16094
Bacteria	Ba_pa_Susp	Sulfitobacter sp CB2047		58	Genome	GenBank	GCF_000735125.1	Bacteria; Proteobacteria; Alphaproteobacteria; Rhodobacterales; Rhodobacteraceae; Sulfitobacter sp. CB2047
Bacteria	Ba_pa_Swit	Sphingomonas wittichii RW1 uid58691		57	Genome	GenBank	CP000699.1	Bacteria; Proteobacteria; Alphaproteobacteria; Sphingomonadales; Sphingomonadaceae
Bacteria	Ba_pa_wend	Wolbachia endosymbiont of Culex quinquefasciatus		22	Genome	OrthoMCL v. 5.0	OrthoMCL v. 5.0	Bacteria; Proteobacteria; Alphaproteobacteria; Rickettsiales; Anaplasmataceae; Wolbachieae; Wolbachia
Bacteria	Ba_pa_Xaut	Xanthobacter autotrophicus Py2 uid58453		74	Genome	GenBank	GCF_000017645.1	Bacteria; Proteobacteria; Alphaproteobacteria; Rhizobiales; Xanthobacteraceae
Bacteria	Ba_pa_Yros	Yoonia rosea		2	Genome	GenBank	GCF_900156505.1	Bacteria; Proteobacteria; Alphaproteobacteria; Rhodobacterales; Rhodobacteraceae; Yoonia rosea
Bacteria	Ba_pb_Acit	Acidovorax citrulli AAC00 1 uid58429		71	Genome	GenBank	GCF_000015325.1	Bacteria; Proteobacteria; Betaproteobacteria; Burkholderiales; Comamonadaceae
Bacteria	Ba_pb_Axyl	Achromobacter xylosoxidans A8 uid59899		86	Genome	GenBank	GCF_001276005.1	Bacteria; Proteobacteria; Betaproteobacteria; Burkholderiales; Alcaligenaceae
Bacteria	Ba_pb_Bbac	Burkholderiales bacterium GJ E10		53	Genome	GenBank	GCF_000828975.1	Bacteria; Proteobacteria; Betaproteobacteria; Burkholderiales bacterium GJ-E10
Bacteria	Ba_pb_bmal	Burkholderia mallei ATCC 23344		89	Genome	OrthoMCL v. 5.0	OrthoMCL v. 5.0	Bacteria; Proteobacteria; Betaproteobacteria; Burkholderiales; Burkholderiaceae; Burkholderia; pseudomallei group; Burkholderia mallei
Bacteria	Ba_pb_bpse	Burkholderia pseudomallei 1710b		98	Genome	OrthoMCL v. 5.0	OrthoMCL v. 5.0	Bacteria; Proteobacteria; Betaproteobacteria; Burkholderiales; Burkholderiaceae; Burkholderia; pseudomallei group; Burkholderia pseudomallei
Bacteria	Ba_pb_Busp	Burkholderia sp OLGA172		91	Genome	GenBank	GCF_001634365.1	Bacteria; Proteobacteria; Betaproteobacteria; Burkholderiales; Burkholderiaceae; Burkholderia sp. OLGA172
Bacteria	Ba_pb_Cnec	Cupriavidus necator N 1 uid68689		99	Genome	GenBank	GCF_000219215.1	Bacteria; Proteobacteria; Betaproteobacteria; Burkholderiales; Burkholderiaceae
Bacteria	Ba_pb_Daci	Delftia acidovorans SPH 1 uid58703		81	Genome	GenBank	GCF_000018665.1	Bacteria; Proteobacteria; Betaproteobacteria; Burkholderiales; Comamonadaceae
Bacteria	Ba_pb_Daro	Dechloromonas aromatica RCB uid58025		72	Genome	GenBank	GCF_000012425.1	Bacteria; Proteobacteria; Betaproteobacteria; Rhodocyclales; Azonexaceae
Bacteria	Ba_pb_Idsp	Ideonella sp A 288		86	Genome	GenBank	GCF_002198735.1	Bacteria; Proteobacteria; Betaproteobacteria; Burkholderiales; Ideonella sp. A 288
Bacteria	Ba_pb_Pasp	Paraburkholderia sp GV072		94	Genome	GenBank	GCF_003050715.1	Bacteria; Proteobacteria; Betaproteobacteria; Burkholderiales; Burkholderiaceae; Paraburkholderia sp. GV072
Bacteria	Ba_pb_Pdur	Polynucleobacter duraquae		55	Genome	GenBank	GCF_000973625.1	Bacteria; Proteobacteria; Betaproteobacteria; Burkholderiales; Burkholderiaceae; Polynucleobacter duraquae
Bacteria	Ba_pb_Pspd	Polaromonas JS666 uid58207		77	Genome	GenBank	GCF_900103405.1	Bacteria; Proteobacteria; Betaproteobacteria; Burkholderiales; Comamonadaceae
Bacteria	Ba_pb_Rant	Rhodoferax antarcticus ANTBR		65	Genome	GenBank	GCF_001938565.1	Bacteria; Proteobacteria; Betaproteobacteria; Burkholderiales; Comamonadaceae; Rhodoferax antarcticus ANT.BR
Bacteria	Ba_pb_Rben	Rubrivivax benzoatilyticus JA2 ATCC BAA 35		61	Genome	GenBank	GCF_000190375.1	Bacteria; Proteobacteria; Betaproteobacteria; Burkholderiales; Rubrivivax benzoatilyticus JA2 = ATCC BAA-35
Bacteria	Ba_pb_Rdep	Roseateles depolymerans		74	Genome	GenBank	GCF_001483865.1	Bacteria; Proteobacteria; Betaproteobacteria; Burkholderiales; Roseateles depolymerans
Bacteria	Ba_pb_rsol	Ralstonia solanacearum GMI1000		93	Genome	OrthoMCL v. 5.0	OrthoMCL v. 5.0	Bacteria; Proteobacteria; Betaproteobacteria; Burkholderiales; Burkholderiaceae; Ralstonia; Ralstonia solanacearum
Bacteria	Ba_pb_Tden	Thiobacillus denitrificans ATCC 25259 uid58189		55	Genome	GenBank	GCF_000012745.1	Bacteria; Proteobacteria; Betaproteobacteria; Nitrosomonadales; Thiobacillaceae
Bacteria	Ba_pb_Tequ	Taylorella equigenitalis ATCC 35865 uid170255		34	Genome	GenBank	GCF_000276685.1	Bacteria; Proteobacteria; Betaproteobacteria; Burkholderiales; Alcaligenaceae
Bacteria	Ba_pb_Tint	Thiomonas intermedia K12 uid48825		64	Genome	GenBank	GCF_000092605.1	Bacteria; Proteobacteria; Betaproteobacteria; Burkholderiales; unclassified Burkholderiales; Burkholderiales Genera incertae sedis
Bacteria	Ba_pb_Tphe	Thauera phenylacetica B4P		71	Genome	GenBank	GCF_000310225.1	Bacteria; Proteobacteria; Betaproteobacteria; Rhodocyclales; Zoogloeaceae; Thauera; Thauera phenylacetica
Bacteria	Ba_pb_Vpar	Variovorax paradoxus EPS uid62107		86	Genome	GenBank	GCF_000184745.1	Bacteria; Proteobacteria; Betaproteobacteria; Burkholderiales; Comamonadaceae
Bacteria	Ba_pd_Absp	Arcobacter sp AF1028		28	Genome	GenBank	GCF_000585175.1	Bacteria; Proteobacteria; delta/epsilon subdivisions; Epsilonproteobacteria; Campylobacterales; Campylobacteraceae; Arcobacter sp. AF1028
Bacteria	Ba_pd_Adeh	Anaeromyxobacter dehalogenans 2CP C uid58135		65	Genome	GenBank	GCF_000013385.1	Bacteria; Proteobacteria; delta/epsilon subdivisions; Deltaproteobacteria; Myxococcales; Cystobacterineae; Anaeromyxobacteraceae
Bacteria	Ba_pd_Afae	Aliiarcobacter faecis		47	Genome	GenBank	GCF_000585155.1	Bacteria; Proteobacteria; delta/epsilon subdivisions; Epsilonproteobacteria; Campylobacterales; Campylobacteraceae; Arcobacter group; Aliiarcobacter faecis
Bacteria	Ba_pd_Anit	Arcobacter nitrofigilis DSM 7299 uid49001		54	Genome	GenBank	GCF_000092245.1	Bacteria; Proteobacteria; delta/epsilon subdivisions; Epsilonproteobacteria; Campylobacterales; Campylobacteraceae
Bacteria	Ba_pd_Ansp	Anaeromyxobacter sp K		66	Genome	GenBank	GCF_000020805.1	Bacteria; Proteobacteria; delta/epsilon subdivisions; Deltaproteobacteria; Myxococcales; Cystobacterineae; Anaeromyxobacteraceae; Anaeromyxobacter sp. K
Bacteria	Ba_pd_Apor	Arcobacter porcinus		41	Genome	GenBank	GCF_001695195.1	Bacteria; Proteobacteria; delta/epsilon subdivisions; Epsilonproteobacteria; Campylobacterales; Campylobacteraceae; Arcobacter group; [Arcobacter] porcinus
Bacteria	Ba_pd_Arsp	Archangium sp Cb G35		66	Genome	GenBank	GCF_001896145.1	Bacteria; Proteobacteria; delta/epsilon subdivisions; Deltaproteobacteria; Myxococcales; Cystobacterineae; Archangiaceae; Archangium sp. Cb G35
Bacteria	Ba_pd_Bmas	Candidatus Candidatus Babela massiliensis		5	Genome	GenBank	GCF_000513475.1	Bacteria; Proteobacteria; delta/epsilon subdivisions; Deltaproteobacteria; Candidatus Candidatus Babela massiliensis
Bacteria	Ba_pd_cjej	Campylobacter jejuni subsp jejuni NCTC 11168		46	Genome	OrthoMCL v. 5.0	OrthoMCL v. 5.0	Bacteria; Proteobacteria; delta/epsilon subdivisions; Epsilonproteobacteria; Campylobacterales; Campylobacteraceae; Campylobacter; Campylobacter jejuni; Campylobacter jejuni subsp. jejuni
Bacteria	Ba_pd_Cmed	Caminibacter mediatlanticus TB 2		23	Genome	GenBank	GCF_000170735.1	Bacteria; Proteobacteria; delta/epsilon subdivisions; Epsilonproteobacteria; Nautiliales; Nautiliaceae; Caminibacter mediatlanticus TB-2
Bacteria	Ba_pd_Corn	Campylobacter ornithocola		49	Genome	GenBank	GCF_001705345.1	Bacteria; Proteobacteria; delta/epsilon subdivisions; Epsilonproteobacteria; Campylobacterales; Campylobacteraceae; Campylobacter ornithocola
Bacteria	Ba_pd_Daes	Desulfovibrio aespoeensis Aspo 2 uid42613		2	Genome	GenBank	GCF_000176915.2	Bacteria; Proteobacteria; delta/epsilon subdivisions; Deltaproteobacteria; Desulfovibrionales; Desulfovibrionaceae
Bacteria	Ba_pd_Desc	Desulfomicrobium escambiense DSM 10707		12	Genome	GenBank	GCF_000428825.1	Bacteria; Proteobacteria; delta/epsilon subdivisions; Deltaproteobacteria; Desulfovibrionales; Desulfomicrobiaceae; Desulfomicrobium escambiense DSM 10707
Bacteria	Ba_pd_Desp	Desulfosarcina sp BuS5		59	Genome	GenBank	GCF_000472805.1	Bacteria; Proteobacteria; delta/epsilon subdivisions; Deltaproteobacteria; Desulfobacterales; Desulfobacteraceae; Desulfosarcina sp. BuS5
Bacteria	Ba_pd_Dhyd	Desulfonatronovibrio hydrogenovorans DSM 9292		2	Genome	GenBank	GCF_000686525.1	Bacteria; Proteobacteria; delta/epsilon subdivisions; Deltaproteobacteria; Desulfovibrionales; Desulfohalobiaceae; Desulfonatronovibrio hydrogenovorans DSM 9292
Bacteria	Ba_pd_Dind	Desulfocarbo indianensis		60	Genome	GenBank	GCF_001184205.1	Bacteria; Proteobacteria; delta/epsilon subdivisions; Deltaproteobacteria; Desulfarculales; Desulfarculaceae; Desulfocarbo indianensis
Bacteria	Ba_pd_Dmsp	Desulfuromonas sp TF		77	Genome	GenBank	GCF_000472285.1	Bacteria; Proteobacteria; delta/epsilon subdivisions; Deltaproteobacteria; Desulfuromonadales; Desulfuromonadaceae; Desulfuromonas sp. TF
Bacteria	Ba_pd_Dsan	Dethiosulfatarculus sandiegensis		67	Genome	GenBank	GCF_000931935.2	Bacteria; Proteobacteria; delta/epsilon subdivisions; Deltaproteobacteria; Desulfarculales; Desulfarculaceae; Dethiosulfatarculus sandiegensis
Bacteria	Ba_pd_Dtep	Desulfatitalea tepidiphila		71	Genome	GenBank	GCF_001293685.1	Bacteria; Proteobacteria; delta/epsilon subdivisions; Deltaproteobacteria; Desulfobacterales; Desulfobacteraceae; Desulfatitalea tepidiphila
Bacteria	Ba_pd_Dthe	Dissulfuribacter thermophilus		20	Genome	GenBank	GCF_001687335.1	Bacteria; Proteobacteria; delta/epsilon subdivisions; Deltaproteobacteria; Dissulfuribacter thermophilus
Bacteria	Ba_pd_Dtie	Desulfomonile tiedjei DSM 6799 uid168320		62	Genome	GenBank	GCF_000266945.1	Bacteria; Proteobacteria; delta/epsilon subdivisions; Deltaproteobacteria; Syntrophobacterales; Syntrophaceae
Bacteria	Ba_pd_Dvsp	Desulfovibrio sp TomC		59	Genome	GenBank	GCF_000801335.2	Bacteria; Proteobacteria; delta/epsilon subdivisions; Deltaproteobacteria; Desulfovibrionales; Desulfovibrionaceae; Desulfovibrio sp. TomC
Bacteria	Ba_pd_Gpic	Geobacter pickeringii		79	Genome	GenBank	GCF_000817955.1	Bacteria; Proteobacteria; delta/epsilon subdivisions; Deltaproteobacteria; Desulfuromonadales; Geobacteraceae; Geobacter pickeringii
Bacteria	Ba_pd_gsul	Geobacter sulfurreducens PCA		80	Genome	OrthoMCL v. 5.0	OrthoMCL v. 5.0	Bacteria; Proteobacteria; delta/epsilon subdivisions; Deltaproteobacteria; Desulfuromonadales; Geobacteraceae; Geobacter; Geobacter sulfurreducens
Bacteria	Ba_pd_Haes	Halodesulfovibrio aestuarii DSM 17919 ATCC 29578		1	Genome	GenBank	GCF_000384815.1	Bacteria; Proteobacteria; delta/epsilon subdivisions; Deltaproteobacteria; Desulfovibrionales; Desulfovibrionaceae; Halodesulfovibrio aestuarii DSM 17919 = ATCC 29578
Bacteria	Ba_pd_Hesp	Helicobacter sp 15 1451		46	Genome	GenBank	GCF_003288845.1	Bacteria; Proteobacteria; delta/epsilon subdivisions; Epsilonproteobacteria; Campylobacterales; Helicobacteraceae; Helicobacter sp. 15-1451
Bacteria	Ba_pd_Hoch	Haliangium ochraceum DSM 14365 uid41425		57	Genome	GenBank	GCF_000024805.1	Bacteria; Proteobacteria; delta/epsilon subdivisions; Deltaproteobacteria; Myxococcales; Nannocystineae; Kofleriaceae
Bacteria	Ba_pd_Hpyl	Helicobacter pylori 2017 uid161151		32	Genome	GenBank	GCF_000192315.1	Bacteria; Proteobacteria; delta/epsilon subdivisions; Epsilonproteobacteria; Campylobacterales; Helicobacteraceae
Bacteria	Ba_pd_Hthe	Hydrogenimonas thermophila		6	Genome	GenBank	GCF_900115615.1	Bacteria; Proteobacteria; delta/epsilon subdivisions; Epsilonproteobacteria; Campylobacterales; Hydrogenimonaceae; Hydrogenimonas thermophila
Bacteria	Ba_pd_Lesp	Lebetimonas sp JS170		38	Genome	GenBank	GCF_000523355.1	Bacteria; Proteobacteria; delta/epsilon subdivisions; Epsilonproteobacteria; Nautiliales; Nautiliaceae; Lebetimonas sp. JS170
Bacteria	Ba_pd_Msti	Myxococcus stipitatus DSM 14675		37	Genome	GenBank	GCF_000331735.1	Bacteria; Proteobacteria; delta/epsilon subdivisions; Deltaproteobacteria; Myxococcales; Cystobacterineae; Myxococcaceae; Myxococcus stipitatus DSM 14675
Bacteria	Ba_pd_Mxan	Myxococcus xanthus DK 1622 uid58003		65	Genome	GenBank	GCF_000012685.1	Bacteria; Proteobacteria; delta/epsilon subdivisions; Deltaproteobacteria; Myxococcales; Cystobacterineae; Myxococcaceae
Bacteria	Ba_pd_Nisp	Nitratiruptor sp SB155 2		41	Genome	GenBank	GCF_000010325.1	Bacteria; Proteobacteria; delta/epsilon subdivisions; Epsilonproteobacteria; Nitratiruptor sp. SB155-2
Bacteria	Ba_pd_Npro	Nautilia profundicola AmH		40	Genome	GenBank	GCF_000021725.1	Bacteria; Proteobacteria; delta/epsilon subdivisions; Epsilonproteobacteria; Nautiliales; Nautiliaceae; Nautilia profundicola AmH
Bacteria	Ba_pd_Nsal	Nitratifractor salsuginis DSM 16511		23	Genome	GenBank	GCF_000186245.1	Bacteria; Proteobacteria; delta/epsilon subdivisions; Epsilonproteobacteria; Campylobacterales; Nitratifractor salsuginis DSM 16511
Bacteria	Ba_pd_Pabo	Pajaroellobacter abortibovis		17	Genome	GenBank	GCF_001931505.1	Bacteria; Proteobacteria; delta/epsilon subdivisions; Deltaproteobacteria; Myxococcales; Sorangiineae; Pajaroellobacter abortibovis
Bacteria	Ba_pd_Pcae	Pseudoarcobacter caeni		43	Genome	GenBank	GCF_003063245.1	Bacteria; Proteobacteria; delta/epsilon subdivisions; Epsilonproteobacteria; Campylobacterales; Campylobacteraceae; Arcobacter group; Pseudoarcobacter caeni
Bacteria	Ba_pd_Ppro	Pseudodesulfovibrio profundus		60	Genome	GenBank	GCF_900217235.1	Bacteria; Proteobacteria; delta/epsilon subdivisions; Deltaproteobacteria; Desulfuromonadales; Desulfuromonadaceae
Bacteria	Ba_pd_Samy	Sandaracinus amylolyticus		60	Genome	GenBank	GCF_000737325.1	Bacteria; Proteobacteria; delta/epsilon subdivisions; Deltaproteobacteria; Myxococcales; Sorangiineae; Sandaracinaceae; Sandaracinus amylolyticus
Bacteria	Ba_pd_Saur	Stigmatella aurantiaca DW4 3 1 uid158509		1	Genome	GenBank	GCF_000165485.1	Bacteria; Proteobacteria; delta/epsilon subdivisions; Deltaproteobacteria; Myxococcales; Cystobacterineae; Archangiaceae
Bacteria	Ba_pd_Saut	Sulfurimonas autotrophica DSM 16294 uid53043		42	Genome	GenBank	GCF_000147355.1	Bacteria; Proteobacteria; delta/epsilon subdivisions; Epsilonproteobacteria; Campylobacterales; Helicobacteraceae
Bacteria	Ba_pd_Scel			64	Genome	GenBank	GCF_000067165.1	Bacteria; Proteobacteria; delta/epsilon subdivisions; Deltaproteobacteria; Myxococcales; Sorangiineae; Polyangiaceae
Bacteria	Ba_pd_Sgot	Sulfurimonas gotlandica GD1		47	Genome	GenBank	GCF_000156095.1	Bacteria; Proteobacteria; delta/epsilon subdivisions; Epsilonproteobacteria; Campylobacterales; Helicobacteraceae; Sulfurimonas gotlandica GD1
Bacteria	Ba_pd_Skuj	Sulfuricurvum kujiense DSM 16994		39	Genome	GenBank	GCF_000183725.1	Bacteria; Proteobacteria; delta/epsilon subdivisions; Epsilonproteobacteria; Campylobacterales; Helicobacteraceae; Sulfuricurvum kujiense DSM 16994
Bacteria	Ba_pd_Slit	Sulfurovum lithotrophicum		40	Genome	GenBank	GCF_000987835.1	Bacteria; Proteobacteria; delta/epsilon subdivisions; Epsilonproteobacteria; Sulfurovum lithotrophicum
Bacteria	Ba_pd_Vinc	Vulgatibacter incomptus		55	Genome	GenBank	GCF_001263175.1	Bacteria; Proteobacteria; delta/epsilon subdivisions; Deltaproteobacteria; Myxococcales; Cystobacterineae; Vulgatibacteraceae; Vulgatibacter incomptus
Bacteria	Ba_pd_wsuc	Wolinella succinogenes DSM 1740		59	Genome	OrthoMCL v. 5.0	OrthoMCL v. 5.0	Bacteria; Proteobacteria; delta/epsilon subdivisions; Epsilonproteobacteria; Campylobacterales; Helicobacteraceae; Wolinella; Wolinella succinogenes
Bacteria	Ba_pg_Aact	Aggregatibacter actinomycetemcomitans D7S 1 uid46989		2	Genome	GenBank	GCF_000163615.3	Bacteria; Proteobacteria; Gammaproteobacteria; Pasteurellales; Pasteurellaceae
Bacteria	Ba_pg_Acal	Acidithiobacillus caldus SM 1 uid70791		48	Genome	GenBank	GCF_000221025.1	Bacteria; Proteobacteria; Acidithiobacillia; Acidithiobacillales; Acidithiobacillaceae
Bacteria	Ba_pg_Adie	Alcanivorax dieselolei B5 uid176364		67	Genome	GenBank	GCF_000300005.1	Bacteria; Proteobacteria; Gammaproteobacteria; Oceanospirillales; Alcanivoracaceae
Bacteria	Ba_pg_Ahyd	Aeromonas hydrophila ATCC 7966 uid58617		1	Genome	GenBank	GCF_000014805.1	Bacteria; Proteobacteria; Gammaproteobacteria; Aeromonadales; Aeromonadaceae
Bacteria	Ba_pg_Aidr	Acinetobacter idrijaensis strain MII		58	Genome	GenBank	GCF_000761495.1	Bacteria; Proteobacteria; Gammaproteobacteria; Pseudomonadales; Moraxellaceae; Acinetobacter
Bacteria	Ba_pg_Alsp	Alteromonas sp RW2A1		58	Genome	GenBank	GCF_001886475.1	Bacteria; Proteobacteria; Gammaproteobacteria; Alteromonadales; Alteromonadaceae; Alteromonas sp. RW2A1
Bacteria	Ba_pg_cbur	Coxiella burnetii RSA 493		42	Genome	OrthoMCL v. 5.0	OrthoMCL v. 5.0	Bacteria; Proteobacteria; Gammaproteobacteria; Legionellales; Coxiellaceae; Coxiella; Coxiella burnetii
Bacteria	Ba_pg_Chal	Chromatocurvus halotolerans		59	Genome	GenBank	GCF_003428685.1	Bacteria; Proteobacteria; Gammaproteobacteria; Cellvibrionales; Halieaceae; Chromatocurvus halotolerans
Bacteria	Ba_pg_Cpug	Cycloclasticus pugetii PS 1		52	Genome	GenBank	GCF_000384415.1	Bacteria; Proteobacteria; Gammaproteobacteria; Thiotrichales; Piscirickettsiaceae; Cycloclasticus; Cycloclasticus pugetii
Bacteria	Ba_pg_ecol	Escherichia coli str K 12 substr W3110		78	Genome	OrthoMCL v. 5.0	OrthoMCL v. 5.0	Bacteria; Proteobacteria; Gammaproteobacteria; Enterobacterales; Enterobacteriaceae; Escherichia; Escherichia coli; Escherichia coli K-12
Bacteria	Ba_pg_Ecsp	Ectothiorhodospira sp BSL 9		60	Genome	GenBank	GCF_001632845.1	Bacteria; Proteobacteria; Gammaproteobacteria; Chromatiales; Ectothiorhodospiraceae; Ectothiorhodospira sp. BSL-9
Bacteria	Ba_pg_Ensp	Enterobacter sp SENG 6		85	Genome	GenBank	GCF_001605945.1	Bacteria; Proteobacteria; Gammaproteobacteria; Enterobacterales; Enterobacteriaceae; Enterobacter sp. SENG-6
Bacteria	Ba_pg_ftul	Francisella tularensis subsp tularensis SCHU S4		40	Genome	OrthoMCL v. 5.0	OrthoMCL v. 5.0	Bacteria; Proteobacteria; Gammaproteobacteria; Thiotrichales; Francisellaceae; Francisella; Francisella tularensis; Francisella tularensis subsp. tularensis
Bacteria	Ba_pg_Hasp	Haemophilus sp CCUG 66565		51	Genome	GenBank	GCF_001679495.1	Bacteria; Proteobacteria; Gammaproteobacteria; Pasteurellales; Pasteurellaceae; Haemophilus sp. CCUG 66565
Bacteria	Ba_pg_Hche	Hahella chejuensis KCTC 2396 uid58483		79	Genome	GenBank	GCF_000012985.1	Bacteria; Proteobacteria; Gammaproteobacteria; Oceanospirillales; Hahellaceae
Bacteria	Ba_pg_Hhal	Halorhodospira halochloris		41	Genome	GenBank	GCF_002356555.2	Bacteria; Proteobacteria; Gammaproteobacteria; Chromatiales; Ectothiorhodospiraceae; Halorhodospira halochloris
Bacteria	Ba_pg_Hmar	Hydrogenovibrio marinus DSM 11271		50	Genome	GenBank	GCF_000711315.1	Bacteria; Proteobacteria; Gammaproteobacteria; Thiotrichales; Piscirickettsiaceae; Hydrogenovibrio marinus DSM 11271
Bacteria	Ba_pg_Iloi	Idiomarina loihiensis L2TR uid58087		54	Genome	GenBank	GCF_000008465.1	Bacteria; Proteobacteria; Gammaproteobacteria; Alteromonadales; Idiomarinaceae
Bacteria	Ba_pg_Kkor	Kangiella koreensis DSM 16069 uid59209		52	Genome	GenBank	GCF_000024085.1	Bacteria; Proteobacteria; Gammaproteobacteria; Oceanospirillales; Kangiellaceae
Bacteria	Ba_pg_Klsp	Klebsiella sp AA405		98	Genome	GenBank	GCF_001308905.1	Bacteria; Proteobacteria; Gammaproteobacteria; Enterobacterales; Enterobacteriaceae; Klebsiella sp. AA405
Bacteria	Ba_pg_Kpne	Klebsiella pneumoniae NTUH K2044 uid59073		4	Genome	GenBank	GCF_000009885.1	Bacteria; Proteobacteria; Gammaproteobacteria; Enterobacterales; Enterobacteriaceae
Bacteria	Ba_pg_Llon	Legionella longbeachae NSW150 uid46099		46	Genome	GenBank	GCF_000091785.1	Bacteria; Proteobacteria; Gammaproteobacteria; Legionellales; Legionellaceae
Bacteria	Ba_pg_Mpos	Marinomonas posidonica IVIA Po 181 uid67323		67	Genome	GenBank	GCF_000214215.1	Bacteria; Proteobacteria; Gammaproteobacteria; Oceanospirillales; Oceanospirillaceae
Bacteria	Ba_pg_Nhal	Nitrosococcus halophilus Nc4 uid46803		64	Genome	GenBank	GCF_000024725.1	Bacteria; Proteobacteria; Gammaproteobacteria; Chromatiales; Chromatiaceae
Bacteria	Ba_pg_Paer	Pseudomonas aeruginosa DK2 uid168996		91	Genome	GenBank	GCF_000271365.1	Bacteria; Proteobacteria; Gammaproteobacteria; Pseudomonadales; Pseudomonadaceae
Bacteria	Ba_pg_Patl	Pseudoalteromonas atlantica T6c uid58283		67	Genome	GenBank	GCF_000014225.1	Bacteria; Proteobacteria; Gammaproteobacteria; Alteromonadales; Pseudoalteromonadaceae
Bacteria	Ba_pg_Pspc	Pseudoxanthomonas spadix BD a59 uid75113		51	Genome	GenBank	GCF_000233915.3	Bacteria; Proteobacteria; Gammaproteobacteria; Xanthomonadales; Xanthomonadaceae
Bacteria	Ba_pg_Pwas	Pectobacterium wasabiae CFBP 3304		83	Genome	GenBank	GCF_001742185.1	Bacteria; Proteobacteria; Gammaproteobacteria; Enterobacterales; Pectobacteriaceae; Pectobacterium wasabiae CFBP 3304
Bacteria	Ba_pg_Rspb	Rahnella Y9602 uid62715		93	Genome	GenBank	GCF_000187705.1	Bacteria; Proteobacteria; Gammaproteobacteria; Enterobacterales; Yersiniaceae
Bacteria	Ba_pg_Sdeg	Saccharophagus degradans 2 40 uid57921		60	Genome	GenBank	GCF_000013665.1	Bacteria; Proteobacteria; Gammaproteobacteria; Cellvibrionales; Cellvibrionaceae
Bacteria	Ba_pg_sent	Salmonella enterica subsp enterica serovar Typhi str CT18		81	Genome	OrthoMCL v. 5.0	OrthoMCL v. 5.0	Bacteria; Proteobacteria; Gammaproteobacteria; Enterobacterales; Enterobacteriaceae; Salmonella; Salmonella enterica; Salmonella enterica subsp. enterica; Salmonella enterica subsp. enterica serovar Typhi
Bacteria	Ba_pg_sfle	Shigella flexneri 2a str 301		77	Genome	OrthoMCL v. 5.0	OrthoMCL v. 5.0	Bacteria; Proteobacteria; Gammaproteobacteria; Enterobacterales; Enterobacteriaceae; Shigella; Shigella flexneri; Shigella flexneri 2a
Bacteria	Ba_pg_Sspe	Shewanella ANA 3 uid58347		62	Genome	GenBank	GCF_000203935.1	Bacteria; Proteobacteria; Gammaproteobacteria; Alteromonadales; Shewanellaceae
Bacteria	Ba_pg_Thsp	Thiorhodovibrio sp 970		62	Genome	GenBank	GCF_000228725.2	Bacteria; Proteobacteria; Gammaproteobacteria; Chromatiales; Chromatiaceae; Thiorhodovibrio sp. 970
Bacteria	Ba_pg_Tmob	Thioflavicoccus mobilis 8321		62	Genome	GenBank	GCF_000327045.1	Bacteria; Proteobacteria; Gammaproteobacteria; Chromatiales; Chromatiaceae; Thioflavicoccus mobilis 8321
Bacteria	Ba_pg_Tpel	Thiomicrospira pelophila DSM 1534		48	Genome	GenBank	GCF_000711195.1	Bacteria; Proteobacteria; Gammaproteobacteria; Thiotrichales; Piscirickettsiaceae; Thiomicrospira pelophila DSM 1534
Bacteria	Ba_pg_Tvio	Thiocystis violascens DSM 198 uid74025		69	Genome	GenBank	GCF_000227745.2	Bacteria; Proteobacteria; Gammaproteobacteria; Chromatiales; Chromatiaceae
Bacteria	Ba_pg_vcho	Vibrio cholerae O1 biovar El Tor str N16961		75	Genome	OrthoMCL v. 5.0	OrthoMCL v. 5.0	Bacteria; Proteobacteria; Gammaproteobacteria; Vibrionales; Vibrionaceae; Vibrio; Vibrio cholerae; Vibrio cholerae O1; Vibrio cholerae O1 biovar El Tor
Bacteria	Ba_pg_Xcam	Xanthomonas campestris 8004 uid57595		3	Genome	GenBank	GCF_000012105.1	Bacteria; Proteobacteria; Gammaproteobacteria; Xanthomonadales; Xanthomonadaceae
Bacteria	Ba_pg_Xfas	Xylella fastidiosa Temecula1 uid57869		41	Genome	GenBank	GCF_000007245.1	Bacteria; Proteobacteria; Gammaproteobacteria; Xanthomonadales; Xanthomonadaceae
Bacteria	Ba_pg_Xnem	Xenorhabdus nematophila ATCC 19061 uid49133		68	Genome	GenBank	GCF_000252955.1	Bacteria; Proteobacteria; Gammaproteobacteria; Enterobacterales; Morganellaceae
Bacteria	Ba_pg_yent	Yersinia enterocolitica subsp enterocolitica 8081		77	Genome	OrthoMCL v. 5.0	OrthoMCL v. 5.0	Bacteria; Proteobacteria; Gammaproteobacteria; Enterobacterales; Yersiniaceae; Yersinia; Yersinia enterocolitica; Yersinia enterocolitica subsp. enterocolitica
Bacteria	Ba_pg_ypes	Yersinia pestis CO92		78	Genome	OrthoMCL v. 5.0	OrthoMCL v. 5.0	Bacteria; Proteobacteria; Gammaproteobacteria; Enterobacterales; Yersiniaceae; Yersinia; Yersinia pseudotuberculosis complex; Yersinia pestis
Bacteria	Ba_pl_Bmar	Blastopirellula marina DSM 3645		55	Genome	GenBank	GCF_000153105.1	Bacteria; PVC group; Planctomycetes; Planctomycetia; Planctomycetales; Planctomycetaceae; Blastopirellula marina DSM 3645
Bacteria	Ba_pl_Fmar	Fuerstia marisgermanicae		61	Genome	GenBank	GCF_001983935.1	Bacteria; PVC group; Planctomycetes; Planctomycetia; Planctomycetales; Planctomycetaceae; Fuerstia marisgermanicae
Bacteria	Ba_pl_Frub	Fimbriiglobus ruber		59	Genome	GenBank	GCF_002197845.1	Bacteria; PVC group; Planctomycetes; Planctomycetia; Planctomycetales; Gemmataceae; Fimbriiglobus ruber
Bacteria	Ba_pl_Gmar	Gimesia maris DSM 8797		63	Genome	GenBank	GCF_000181475.1	Bacteria; PVC group; Planctomycetes; Planctomycetia; Planctomycetales; Planctomycetaceae; Gimesia maris DSM 8797
Bacteria	Ba_pl_Gobs	Gemmata obscuriglobus UQM 2246		22	Genome	GenBank	GCF_000171775.1	Bacteria; PVC group; Planctomycetes; Planctomycetia; Planctomycetales; Gemmataceae; Gemmata obscuriglobus UQM 2246
Bacteria	Ba_pl_Ipal	Isosphaera pallida ATCC 43644		42	Genome	GenBank	GCF_000186345.1	Bacteria; PVC group; Planctomycetes; Planctomycetia; Planctomycetales; Isosphaeraceae
Bacteria	Ba_pl_Mfuc	Mariniblastus fucicola		52	Genome	GenBank	GCF_001642875.1	Bacteria; PVC group; Planctomycetes; Planctomycetia; Planctomycetales; Planctomycetaceae; Mariniblastus fucicola
Bacteria	Ba_pl_Pbor	Paludisphaera borealis		55	Genome	GenBank	GCF_001956985.1	Bacteria; PVC group; Planctomycetes; Planctomycetia; Planctomycetales; Isosphaeraceae; Paludisphaera borealis
Bacteria	Ba_pl_Plim	Planctopirus limnophila DSM 3776		52	Genome	GenBank	GCF_000092105.1	Bacteria; PVC group; Planctomycetes; Planctomycetia; Planctomycetales; Planctomycetaceae
Bacteria	Ba_pl_Plsp	Planctomyces sp SH PL62		56	Genome	GenBank	GCF_001610895.1	Bacteria; PVC group; Planctomycetes; Planctomycetia; Planctomycetales; Planctomycetaceae; Planctomyces sp. SH-PL62
Bacteria	Ba_pl_Pmik	Phycisphaera mikurensis NBRC 102666 uid157331		32	Genome	GenBank	GCF_000284115.1	Bacteria; PVC group; Planctomycetes; Phycisphaerae; Phycisphaerales; Phycisphaeraceae
Bacteria	Ba_pl_Psta	Pirellula staleyi DSM 6068		51	Genome	GenBank	GCF_000025185.1	Bacteria; PVC group; Planctomycetes; Planctomycetia; Planctomycetales; Planctomycetaceae
Bacteria	Ba_pl_rbal	Rhodopirellula baltica SH 1		78	Genome	OrthoMCL v. 5.0	OrthoMCL v. 5.0	Bacteria; PVC group; Planctomycetes; Planctomycetia; Planctomycetales; Planctomycetaceae; Rhodopirellula; Rhodopirellula baltica
Bacteria	Ba_pl_Rbra	Rubinisphaera brasiliensis DSM 5305		49	Genome	GenBank	GCF_000165715.2	Bacteria; PVC group; Planctomycetes; Planctomycetia; Planctomycetales; Planctomycetaceae; Rubinisphaera brasiliensis DSM 5305
Bacteria	Ba_pl_Rhsp	Rhodopirellula sp SM50		64	Genome	GenBank	GCF_002289565.1	Bacteria; PVC group; Planctomycetes; Planctomycetia; Planctomycetales; Planctomycetaceae; Rhodopirellula sp. SM50
Bacteria	Ba_pl_Robs	Rubripirellula obstinata		64	Genome	GenBank	GCF_001642955.1	Bacteria; PVC group; Planctomycetes; Planctomycetia; Planctomycetales; Planctomycetaceae; Rubripirellula obstinata
Bacteria	Ba_pl_Rulv	Roseimaritima ulvae		66	Genome	GenBank	GCF_001642915.1	Bacteria; PVC group; Planctomycetes; Planctomycetia; Planctomycetales; Planctomycetaceae; Roseimaritima ulvae
Bacteria	Ba_pl_Saci	Singulisphaera acidiphila DSM 18658		61	Genome	GenBank	GCF_000242455.2	Bacteria; PVC group; Planctomycetes; Planctomycetia; Planctomycetales; Isosphaeraceae; Singulisphaera acidiphila DSM 18658
Bacteria	Ba_pl_Spal	Schlesneria paludicola DSM 18645		50	Genome	GenBank	GCF_000255655.1	Bacteria; PVC group; Planctomycetes; Planctomycetia; Planctomycetales; Planctomycetaceae; Schlesneria paludicola DSM 18645
Bacteria	Ba_pl_Ssal	Sedimentisphaera salicampi		33	Genome	GenBank	GCF_002117005.1	Bacteria; PVC group; Planctomycetes; Phycisphaerae; Sedimentisphaerales; Sedimentisphaeraceae; Sedimentisphaera salicampi
Bacteria	Ba_sp_Aame	Alkalispirochaeta americana		9	Genome	GenBank	GCF_900156105.1	Bacteria; Spirochaetes; Spirochaetales; Spirochaetaceae; Alkalispirochaeta americana
Bacteria	Ba_sp_Balv	Brachyspira alvinipulli ATCC 51933		43	Genome	GenBank	GCF_000518245.1	Bacteria; Spirochaetes; Brachyspirales; Brachyspiraceae; Brachyspira alvinipulli ATCC 51933
Bacteria	Ba_sp_Band	Brevinema andersonii		5	Genome	GenBank	GCF_900112165.1	Bacteria; Spirochaetes; Brevinematales; Brevinemataceae; Brevinema andersonii
Bacteria	Ba_sp_Bjap	Borreliella japonica		8	Genome	GenBank	GCF_900099615.1	Bacteria; Spirochaetes; Spirochaetales; Borreliaceae; Borreliella japonica
Bacteria	Ba_sp_Bmay	Borrelia mayonii		16	Genome	GenBank	GCF_001936295.1	Bacteria; Spirochaetes; Spirochaetales; Borreliaceae; Borrelia mayonii
Bacteria	Ba_sp_Bper	Borrelia persica No12		16	Genome	GenBank	GCF_000500045.1	Bacteria; Spirochaetes; Spirochaetia; Spirochaetales; Borreliaceae; Borrelia; Borrelia persica
Bacteria	Ba_sp_Bpil	Brachyspira pilosicoli B2904 uid175255		10	Genome	GenBank	GCF_000296575.1	Bacteria; Spirochaetes; Spirochaetia; Brachyspirales; Brachyspiraceae
Bacteria	Ba_sp_Btac	Candidatus Borrelia tachyglossi		4	Genome	GenBank	GCF_003076595.1	Bacteria; Spirochaetes; Spirochaetales; Borreliaceae; Candidatus Borrelia tachyglossi
Bacteria	Ba_sp_Lbif	Leptospira biflexa serovar Patoc strain Patoc 1 Ames uid58511		30	Genome	GenBank	GCF_000017605.1	Bacteria; Spirochaetes; Spirochaetia; Leptospirales; Leptospiraceae
Bacteria	Ba_sp_Lesp	Leptospira sp ZV016		48	Genome	GenBank	GCF_001584255.1	Bacteria; Spirochaetes; Leptospirales; Leptospiraceae; Leptospira sp. ZV016
Bacteria	Ba_sp_Lill	Leptonema illini DSM 21528		44	Genome	GenBank	GCF_000243335.1	Bacteria; Spirochaetes; Leptospirales; Leptospiraceae; Leptonema illini DSM 21528
Bacteria	Ba_sp_Lint	Leptospira interrogans serovar Lai IPAV uid161957		2	Genome	GenBank	GCA_000231175.1	Bacteria; Spirochaetes; Spirochaetia; Leptospirales; Leptospiraceae
Bacteria	Ba_sp_Maes	Marispirochaeta aestuarii		51	Genome	GenBank	GCF_002087085.1	Bacteria; Spirochaetes; Spirochaetales; Spirochaetaceae; Marispirochaeta aestuarii
Bacteria	Ba_sp_Ocsp	Oceanispirochaeta sp M1		62	Genome	GenBank	GCF_003346715.1	Bacteria; Spirochaetes; Spirochaetales; Spirochaetaceae; Oceanispirochaeta sp. M1
Bacteria	Ba_sp_Safr	Spirochaeta africana DSM 8902 uid81779		37	Genome	GenBank	GCF_000242595.2	Bacteria; Spirochaetes; Spirochaetia; Spirochaetales; Spirochaetaceae
Bacteria	Ba_sp_Sbaj	Sediminispirochaeta bajacaliforniensis DSM 16054		3	Genome	GenBank	GCF_000378205.1	Bacteria; Spirochaetes; Spirochaetales; Spirochaetaceae; Sediminispirochaeta bajacaliforniensis DSM 16054
Bacteria	Ba_sp_Slut	Spirochaeta lutea		37	Genome	GenBank	GCF_000758165.1	Bacteria; Spirochaetes; Spirochaetales; Spirochaetaceae; Spirochaeta lutea
Bacteria	Ba_sp_Spac	Salinispira pacifica		38	Genome	GenBank	GCF_000507245.1	Bacteria; Spirochaetes; Spirochaetales; Spirochaetaceae; Salinispira pacifica
Bacteria	Ba_sp_Sple	Sphaerochaeta pleomorpha str Grapes		42	Genome	GenBank	GCF_000236685.1	Bacteria; Spirochaetes; Spirochaetia; Spirochaetales; Spirochaetaceae
Bacteria	Ba_sp_Tden	Treponema denticola ATCC 35405 uid57583		44	Genome	GenBank	GCF_000008185.1	Bacteria; Spirochaetes; Spirochaetia; Spirochaetales; Spirochaetaceae
Bacteria	Ba_sp_Tpal	Treponema pallidum subsp pertenue		22	Genome	GenBank	GCF_002271195.1	Bacteria; Spirochaetes; Spirochaetia; Spirochaetales; Spirochaetaceae
Bacteria	Ba_sp_Tpar	Turneriella parva DSM 21527		40	Genome	GenBank	GCF_000266885.1	Bacteria; Spirochaetes; Spirochaetia; Leptospirales; Leptospiraceae
Bacteria	Ba_sy_Abmo	Aminobacterium mobile DSM 12262		32	Genome	GenBank	GCF_000526395.1	Bacteria; Synergistetes; Synergistia; Synergistales; Synergistaceae; Aminobacterium mobile DSM 12262
Bacteria	Ba_sy_Acol	Aminobacterium colombiense DSM 12261 uid47083		44	Genome	GenBank	GCF_000025885.1	Bacteria; Synergistetes; Synergistia; Synergistales; Synergistaceae
Bacteria	Ba_sy_Amob	Acetomicrobium mobile DSM 13181		47	Genome	GenBank	GCF_000266925.1	Bacteria; Synergistetes; Synergistia; Synergistales; Synergistaceae
Bacteria	Ba_sy_Apau	Aminomonas paucivorans DSM 12260		40	Genome	GenBank	GCF_000165795.1	Bacteria; Synergistetes; Synergistia; Synergistales; Synergistaceae; Aminomonas paucivorans DSM 12260
Bacteria	Ba_sy_Cevr	Cloacibacillus evryensis DSM 19522		46	Genome	GenBank	GCF_000585335.1	Bacteria; Synergistetes; Synergistia; Synergistales; Synergistaceae; Cloacibacillus evryensis DSM 19522
Bacteria	Ba_sy_Dpep	Dethiosulfovibrio peptidovorans DSM 11002		7	Genome	GenBank	GCF_000172975.1	Bacteria; Synergistetes; Synergistia; Synergistales; Synergistaceae; Dethiosulfovibrio peptidovorans DSM 11002
Bacteria	Ba_sy_Josp	Jonquetella sp BV3C21		40	Genome	GenBank	GCF_000468895.1	Bacteria; Synergistetes; Synergistia; Synergistales; Synergistaceae; Jonquetella sp. BV3C21
Bacteria	Ba_sy_Ppis	Pyramidobacter piscolens W5455		37	Genome	GenBank	GCF_000177335.1	Bacteria; Synergistetes; Synergistia; Synergistales; Synergistaceae; Pyramidobacter piscolens W5455
Bacteria	Ba_sy_Sjon	Synergistes jonesii		47	Genome	GenBank	GCF_000712295.1	Bacteria; Synergistetes; Synergistia; Synergistales; Synergistaceae; Synergistes jonesii
Bacteria	Ba_sy_Taci	Thermanaerovibrio acidaminovorans DSM 6589 uid41925		34	Genome	GenBank	GCF_000024905.1	Bacteria; Synergistetes; Synergistia; Synergistales; Synergistaceae
Bacteria	Ba_sy_Tlie	Thermovirga lienii DSM 17291		47	Genome	GenBank	GCF_000233775.1	Bacteria; Synergistetes; Synergistia; Synergistales; Synergistaceae
Bacteria	Ba_sy_Tvel	Thermanaerovibrio velox DSM 12556		31	Genome	GenBank	GCF_000237825.1	Bacteria; Synergistetes; Synergistia; Synergistales; Synergistaceae; Thermanaerovibrio velox DSM 12556
Bacteria	Ba_te_Alai	Acholeplasma laidlawii PG 8A uid58901		22	Genome	GenBank	GCF_000018785.1	Bacteria; Terrabacteria group; Tenericutes; Mollicutes; Acholeplasmatales; Acholeplasmataceae
Bacteria	Ba_te_Cphy	Candidatus Phytoplasma australiense uid61641		7	Genome	GenBank	GCF_000069925.1	Bacteria; Terrabacteria group; Tenericutes; Mollicutes; Acholeplasmatales; Acholeplasmataceae; Candidatus Phytoplasma; 16SrXII (Stolbur group)
Bacteria	Ba_te_Cyel	Aster yellows witches broom phytoplasma AYWB uid58297		1	Genome	GenBank	GCF_000012225.1	Bacteria; Terrabacteria group; Tenericutes; Mollicutes; Acholeplasmatales; Acholeplasmataceae; Candidatus Phytoplasma; Candidatus Phytoplasma asteris
Bacteria	Ba_te_Mflo	Mesoplasma florum L1 uid58055		8	Genome	GenBank	GCF_000008305.1	Bacteria; Terrabacteria group; Tenericutes; Mollicutes; Entomoplasmatales; Entomoplasmataceae
Bacteria	Ba_te_Past	Onion yellows phytoplasma OY M uid58015		3	Genome	GenBank	GCF_000009845.1	Bacteria; Terrabacteria group; Tenericutes; Mollicutes; Acholeplasmatales; Acholeplasmataceae; Candidatus Phytoplasma; Candidatus Phytoplasma asteris; Onion yellows phytoplasma
Bacteria	Ba_th_Dtun	Defluviitoga tunisiensis		49	Genome	GenBank	GCF_000953715.1	Bacteria; Thermotogae; Petrotogales; Petrotogaceae; Defluviitoga tunisiensis
Bacteria	Ba_th_Fisl	Fervidobacterium islandicum		45	Genome	GenBank	GCF_000767275.2	Bacteria; Thermotogae; Thermotogales; Fervidobacteriaceae; Fervidobacterium islandicum
Bacteria	Ba_th_Kole	Kosmotoga olearia TBF 1951		39	Genome	GenBank	GCF_000023325.1	Bacteria; Thermotogae; Thermotogae; Kosmotogales; Kosmotogaceae
Bacteria	Ba_th_Mlau	Mesoaciditoga lauensis cd 1655R DSM 25116		2	Genome	GenBank	GCF_000745455.1	Bacteria; Thermotogae; Mesoaciditogales; Mesoaciditogaceae; Mesoaciditoga lauensis cd-1655R = DSM 25116
Bacteria	Ba_th_Mpie	Marinitoga piezophila KA3		40	Genome	GenBank	GCF_000255135.1	Bacteria; Thermotogae; Thermotogae; Petrotogales; Petrotogaceae
Bacteria	Ba_th_Mpri	Mesotoga prima MesG1Ag42		52	Genome	GenBank	GCF_000147715.2	Bacteria; Thermotogae; Thermotogae; Kosmotogales; Kosmotogaceae
Bacteria	Ba_th_Oter	Oceanotoga teriensis		44	Genome	GenBank	GCF_003148465.1	Bacteria; Thermotogae; Thermotogales; Thermotogaceae; Oceanotoga teriensis
Bacteria	Ba_th_Phyp	Pseudothermotoga hypogea DSM 11164 NBRC 106472		1	Genome	GenBank	GCF_000711815.1	Bacteria; Thermotogae; Thermotogales; Thermotogaceae; Pseudothermotoga hypogea DSM 11164 = NBRC 106472
Bacteria	Ba_th_Pmob	Petrotoga mobilis SJ95		40	Genome	GenBank	GCF_000018605.1	Bacteria; Thermotogae; Thermotogae; Petrotogales; Petrotogaceae
Bacteria	Ba_th_Tafr	Thermosipho africanus TCF52B		44	Genome	GenBank	GCF_000021285.1	Bacteria; Thermotogae; Thermotogae; Thermotogales; Fervidobacteriaceae; Thermosipho
Bacteria	Ba_th_Thsp	Thermotoga sp RQ7		58	Genome	GenBank	GCF_000832145.1	Bacteria; Thermotogae; Thermotogales; Thermotogaceae; Thermotoga sp. RQ7
Bacteria	Ba_th_tmar	Thermotoga maritima MSB8		57	Genome	OrthoMCL v. 5.0	OrthoMCL v. 5.0	Bacteria; Thermotogae; Thermotogae; Thermotogales; Thermotogaceae; Thermotoga; Thermotoga maritima
Bacteria	Ba_th_Tmel	Thermosipho melanesiensis BI429 uid58683		45	Genome	GenBank	GCF_000016905.1	Bacteria; Thermotogae; Thermotogae; Thermotogales; Fervidobacteriaceae; Thermosipho; Thermosipho melanesiensis
Bacteria	Ba_ts_Cthi	Caldimicrobium thiodismutans		26	Genome	GenBank	GCF_001548275.1	Bacteria; Thermodesulfobacteria; Thermodesulfobacteriales; Thermodesulfobacteriaceae; Caldimicrobium thiodismutans
Bacteria	Ba_ts_Tatl	Thermodesulfatator atlanticus DSM 21156		6	Genome	GenBank	GCF_000421585.1	Bacteria; Thermodesulfobacteria; Thermodesulfobacteriales; Thermodesulfobacteriaceae; Thermodesulfatator atlanticus DSM 21156
Bacteria	Ba_ts_Taut	Thermodesulfatator autotrophicus		45	Genome	GenBank	GCF_001642325.1	Bacteria; Thermodesulfobacteria; Thermodesulfobacteriales; Thermodesulfobacteriaceae; Thermodesulfatator autotrophicus
Bacteria	Ba_ts_Tcom	Thermodesulfobacterium commune DSM 2178		1	Genome	GenBank	GCF_000746435.1	Bacteria; Thermodesulfobacteria; Thermodesulfobacteriales; Thermodesulfobacteriaceae; Thermodesulfobacterium commune DSM 2178
Bacteria	Ba_ts_Tdis	Thermosulfurimonas dismutans		40	Genome	GenBank	GCF_001652585.1	Bacteria; Thermodesulfobacteria; Thermodesulfobacteriales; Thermodesulfobacteriaceae; Thermosulfurimonas dismutans
Bacteria	Ba_ts_Thve	Thermodesulfobacterium hveragerdense DSM 12571		12	Genome	GenBank	GCF_000423845.1	Bacteria; Thermodesulfobacteria; Thermodesulfobacteriales; Thermodesulfobacteriaceae; Thermodesulfobacterium hveragerdense DSM 12571
Bacteria	Ba_ts_Thyd	Thermodesulfobacterium hydrogeniphilum		1	Genome	GenBank	GCF_000746255.1	Bacteria; Thermodesulfobacteria; Thermodesulfobacteriales; Thermodesulfobacteriaceae; Thermodesulfobacterium hydrogeniphilum
Bacteria	Ba_ts_Tind	Thermodesulfatator indicus DSM 15286		56	Genome	GenBank	GCF_000217795.1	Bacteria; Thermodesulfobacteria; Thermodesulfobacteria; Thermodesulfobacteriales; Thermodesulfobacteriaceae
Bacteria	Ba_ts_Tssp	Thermodesulfobacterium sp TA1 GCF		34	Genome	GenBank	GCF_008630935.1	Bacteria; Thermodesulfobacteria; Thermodesulfobacteria; Thermodesulfobacteriales; Thermodesulfobacteriaceae; Thermodesulfobacterium; unclassified Thermodesulfobacterium
Bacteria	Ba_ts_Tthe	Thermodesulfobacterium thermophilum DSM 1276		11	Genome	GenBank	GCF_000421605.1	Bacteria; Thermodesulfobacteria; Thermodesulfobacteriales; Thermodesulfobacteriaceae; Thermodesulfobacterium thermophilum DSM 1276
Orphan lineage	EE_ap_Rram	Rigifila ramosa		1	Illumina	GenBank	SRR5997435	Apusozoa; Rigifilida; Rigifila
Orphan lineage	EE_ap_Ttra	Thecamonas		3	Genome	GenBank	GCF_000142905.1	Apusozoa; Apusomonadidae; Thecamonas
Orphan lineage	EE_ce_Acsp	Acanthocystis sp	EGT	3	Illumina	GenBank	SRR2170625	Centroheliozoa; Acanthocystidae
Orphan lineage	EE_cr_Ccur	Cryptomonas curvata CCAP97952	EGT	43	Illumina	MMETSP	MMETSP1050	Cryptophyta; Cryptomonadales; Cryptomonadaceae
Orphan lineage	EE_cr_Cpar	Cryptomonas paramecium	EGT	17	Illumina	GenBank	SRR1294407	Cryptophyta; Cryptomonadales; Cryptomonadaceae; Cryptomonas
Orphan lineage	EE_cr_Crsp	Cryptophyceae sp	EGT	84	Illumina	GenBank	SRR485952	Cryptophyta; unclassified Cryptophyta
Orphan lineage	EE_cr_Gcry	Geminigera cryophila CCMP2564	EGT	80	Illumina	MMETSP	MMETSP0799	Cryptophyta; Pyrenomonadales; Geminigeraceae; Geminigera; Geminigera cryophila
Orphan lineage	EE_cr_Gpac	Goniomonas pacifica	EGT	5	Illumina	GenBank	SRR1296724	Cryptophyta; Cryptomonadales; Goniomonadaceae; Goniomonas
Orphan lineage	EE_cr_Gspa	Geminigera sp Caron Lab Isolate	EGT	77	Illumina	MMETSP	MMETSP1102	Cryptophyta; Pyrenomonadales; Geminigeraceae
Orphan lineage	EE_cr_Gspb	Goniomonas sp	EGT	2	Illumina	MMETSP	MMETSP0114	Cryptophyta; Cryptomonadales; Goniomonadaceae; Goniomonas
Orphan lineage	EE_cr_Gthe	Guillardia theta	EGT	79	Genome	GenBank	GCF_000315625.1	Cryptophyta; Pyrenomonadales; Geminigeraceae; Guillardia
Orphan lineage	EE_cr_Hand	Hemiselmis andersenii CCMP644	EGT	72	Illumina	MMETSP	MMETSP0043	Cryptophyta; Cryptomonadales; Hemiselmidaceae
Orphan lineage	EE_cr_Hphi	Hanusia phi CCMP325	EGT	69	Illumina	MMETSP	MMETSP1048	Cryptophyta; Pyrenomonadales; Geminigeraceae
Orphan lineage	EE_cr_Htep	Hemiselmis tepida CCMP443	EGT	58	Illumina	MMETSP	MMETSP1355	Cryptophyta; Cryptomonadales; Hemiselmidaceae
Orphan lineage	EE_cr_Psul	Proteomonas sulcata CCMP704	EGT	60	Illumina	MMETSP	MMETSP1049	Cryptophyta; Pyrenomonadales; Geminigeraceae
Orphan lineage	EE_cr_Rlen	Rhodomonas lens	EGT	68	Illumina	GenBank	SRR1296874	Cryptophyta; Pyrenomonadales; Pyrenomonadaceae; Rhodomonas
Orphan lineage	EE_cr_Rsal	Rhodomonas salina	EGT	47	Illumina	GenBank	SRR1300353	Cryptophyta; Pyrenomonadales; Pyrenomonadaceae; Rhodomonas
Orphan lineage	EE_cr_Undd	Cryptophyte CCMP2293	EGT	78	Illumina	MMETSP	MMETSP0986	Cryptophyta
Orphan lineage	EE_ha_Cbre	Chrysochromulina brevifilum UTEX LB 985	EGT	64	Illumina	MMETSP	MMETSP1094	Haptophyceae; Prymnesiales; Chrysochromulinaceae
Orphan lineage	EE_ha_Clep	Calcidiscus leptoporus RCC1130	EGT	68	Illumina	MMETSP	MMETSP1334	Haptophyceae; Coccolithales; Calcidiscaceae
Orphan lineage	EE_ha_Cpol	Chrysochromulina polylepis CCMP1757	EGT	75	Illumina	MMETSP	MMETSP0143	Haptophyceae; Prymnesiales; Chrysochromulinaceae
Orphan lineage	EE_ha_Crho	Chrysoculter rhomboideus RCC1486	EGT	38	Illumina	MMETSP	MMETSP1335	Haptophyceae; Haptophyta incertae sedis
Orphan lineage	EE_ha_Crot	Chrysochromulina rotalis	EGT	75	Illumina	GenBank	SRR1296740	Haptophyceae; Prymnesiales; Chrysochromulinaceae; Chrysochromulina
Orphan lineage	EE_ha_Ehux	Emiliania huxleyi	EGT	91	Genome	RefSeq	GCF_000372725.1	Haptophyceae; Isochrysidales; Noelaerhabdaceae; Emiliania
Orphan lineage	EE_ha_Goce	Gephyrocapsa oceanica RCC1303	EGT	85	Illumina	MMETSP	MMETSP1363	Haptophyceae; Isochrysidales; Noelaerhabdaceae
Orphan lineage	EE_ha_Igal	Isochrysis galbana	EGT	16	EST	GenBank	PRJNA13065	Haptophyceae; Isochrysidales; Isochrysidaceae; Isochrysis
Orphan lineage	EE_ha_Ispa	Isochrysis sp CCMP1244	EGT	78	Illumina	MMETSP	MMETSP1090	Haptophyceae; Isochrysidales; Isochrysidaceae
Orphan lineage	EE_ha_Pant	Phaeocystis antarctica CCMP1374	EGT	70	Illumina	MMETSP	MMETSP1444	Haptophyceae; Phaeocystales; Phaeocystaceae
Orphan lineage	EE_ha_Pcar	Pleurochrysis carterae CCMP645	EGT	72	Illumina	MMETSP	MMETSP1136	Haptophyceae; Coccolithales; Pleurochrysidaceae
Orphan lineage	EE_ha_Plut	Pavlova lutheri	EGT	50	Illumina	GB SRA	SRR1300507	Haptophyceae; Pavlovales; Pavlovaceae; Pavlova
Orphan lineage	EE_ha_Ppar	Prymnesium parvum	EGT	65	Illumina	GenBank	SRR1294411	Haptophyceae; Prymnesiales; Prymnesiaceae; Prymnesium
Orphan lineage	EE_ha_Pspa	Pavlova sp CCMP459	EGT	43	Illumina	MMETSP	MMETSP1139	Haptophyceae; Pavlovales; Pavlovaceae; Pavlova
Orphan lineage	EE_ha_Saps	Scyphosphaera apsteinii RCC1455	EGT	76	Illumina	MMETSP	MMETSP1333	Haptophyceae; Coccosphaerales; Pontosphaeraceae; Scyphosphaera
Orphan lineage	EE_ha_Unid	Unidentified sp. CCMP2000	EGT	49	Illumina	MMETSP	MMETSP1178	Haptophyceae
Orphan lineage	EE_is_Smul	Spironema cf. multiciliatum	EGT	2	Illumina	GenBank	SRR6032743	Hemimastigophora; Spironemidae; Spironema
Excavata	Ex_eu_Bsal	Bodo saltans	EGT	3	Genome	GenBank	GCA_001460835.1	Euglenozoa; Kinetoplastida; Bodonidae; Bodo
Excavata	Ex_eu_Damb	Diplonema ambulator	EGT	3	Illumina	GenBank	SRR5998378	Discoba; Euglenozoa; Diplonemea; Diplonemidae
Excavata	Ex_eu_Egra	Euglena gracilis	EGT	10	EST	GenBank	SAMN00150505, SAMN00150508, SAMN00150509	Euglenozoa; Euglenida; Euglenales; Euglenaceae; Euglena
Excavata	Ex_eu_Egym	Eutreptiella gymnastica NIES381	EGT	25	Illumina	MMETSP	MMETSP0039	Euglenozoa; Euglenida; Eutreptiales
Excavata	Ex_eu_Elon	Euglena longa	EGT	7	Illumina	GenBank	SRR7188265, SRR7188266	Discoba; Euglenozoa; Euglenida; Spirocuta; Euglenophyceae; Euglenales; Euglenaceae
Excavata	Ex_eu_lbra	Leishmania braziliensis MHOMBR75M2904	Anaerobe	7	Genome	OrthoMCL v. 5.0	OrthoMCL v. 5.0	Euglenozoa; Kinetoplastida; Trypanosomatidae; Leishmaniinae; Leishmania; Viannia; Leishmania braziliensis species complex; Leishmania braziliensis
Excavata	Ex_eu_linf	Leishmania infantum JPCM5	Anaerobe	7	Genome	OrthoMCL v. 5.0	OrthoMCL v. 5.0	Euglenozoa; Kinetoplastida; Trypanosomatidae; Leishmaniinae; Leishmania; Leishmania; Leishmania donovani species complex; Leishmania infantum
Excavata	Ex_eu_lmaj	Leishmania major strain Friedlin	Anaerobe	7	Genome	OrthoMCL v. 5.0	OrthoMCL v. 5.0	Euglenozoa; Kinetoplastida; Trypanosomatidae; Leishmaniinae; Leishmania; Leishmania; Leishmania major species complex; Leishmania major
Excavata	Ex_eu_lmex	Leishmania mexicana	Anaerobe	7	Genome	OrthoMCL v. 5.0	OrthoMCL v. 5.0	Euglenozoa; Kinetoplastida; Trypanosomatidae; Leishmaniinae; Leishmania; Leishmania; Leishmania mexicana species complex
Excavata	Ex_eu_Lpyr	Leptomonas pyrrhocoris	Anaerobe	5	Genome	GenBank	GCF_001293395.1	Euglenozoa; Kinetoplastida; Trypanosomatidae; Leishmaniinae; Leptomonas
Excavata	Ex_eu_Pemi	Phytomonas sp isolate EM1		2	Genome	GenBank	GCA_000582765.1	Euglenozoa; Kinetoplastida; Trypanosomatidae; Phytomonas; unclassified Phytomonas
Excavata	Ex_eu_Scul	Strigomonas culicis		2	Genome	GenBank	GCA_000482145.1	Euglenozoa; Kinetoplastida; Trypanosomatidae; Strigomonadinae; Strigomonas
Excavata	Ex_eu_tbrg	Trypanosoma brucei gambiense	Anaerobe	2	Genome	OrthoMCL v. 5.0	OrthoMCL v. 5.0	Euglenozoa; Kinetoplastida; Trypanosomatidae; Trypanosoma; Trypanozoon; Trypanosoma brucei
Excavata	Ex_eu_tbru	Trypanosoma brucei TREU927	Anaerobe	2	Genome	OrthoMCL v. 5.0	OrthoMCL v. 5.0	Euglenozoa; Kinetoplastida; Trypanosomatidae; Trypanosoma; Trypanozoon; Trypanosoma brucei; Trypanosoma brucei brucei
Excavata	Ex_eu_tcon	Trypanosoma congolense	Anaerobe	3	Genome	OrthoMCL v. 5.0	OrthoMCL v. 5.0	Euglenozoa; Kinetoplastida; Trypanosomatidae; Trypanosoma; Nannomonas
Excavata	Ex_eu_tcru	Trypanosoma cruzi strain CL Brener	Anaerobe	5	Genome	OrthoMCL v. 5.0	OrthoMCL v. 5.0	Euglenozoa; Kinetoplastida; Trypanosomatidae; Trypanosoma; Schizotrypanum; Trypanosoma cruzi
Excavata	Ex_eu_tviv	Trypanosoma vivax	Anaerobe	3	Genome	OrthoMCL v. 5.0	OrthoMCL v. 5.0	Euglenozoa; Kinetoplastida; Trypanosomatidae; Trypanosoma; Duttonella
Excavata	Ex_fo_glab	Giardia instestinalis ATCC 50581	Anaerobe	9	Genome	OrthoMCL v. 5.0	OrthoMCL v. 5.0	Fornicata; Diplomonadida; Hexamitidae; Giardiinae; Giardia; Giardia intestinalis
Excavata	Ex_fo_glae	Giardia lamblia P15	Anaerobe	7	Genome	OrthoMCL v. 5.0	OrthoMCL v. 5.0	Fornicata; Diplomonadida; Hexamitidae; Giardiinae; Giardia; Giardia intestinalis
Excavata	Ex_fo_glam	Giardia lamblia ATCC 50803	Anaerobe	7	Genome	OrthoMCL v. 5.0	OrthoMCL v. 5.0	Fornicata; Diplomonadida; Hexamitidae; Giardiinae; Giardia; Giardia intestinalis
Excavata	Ex_fo_Ssal	Spironucleus salmonicida	Anaerobe	5	Genome	GenBank	GCA_000497125.1	Fornicata; Diplomonadida; Hexamitidae; Hexamitinae; Spironucleus
Excavata	Ex_fo_Svor	Spironucleus vortens		1	EST	GenBank	SAMN00167058	Fornicata; Diplomonadida; Hexamitidae; Hexamitinae; Spironucleus
Excavata	Ex_he_Ngru	Naegleria gruberi strain NEG M	Anaerobe	7	Genome	GenBank	GCF_000004985.1	Heterolobosea; Schizopyrenida; Vahlkampfiidae; Naegleria; Naegleria gruberi
Excavata	Ex_he_Pcos	Percolomonas cosmopolitus WS		1	Illumina	MMETSP	MMETSP0759	Heterolobosea; unclassified Heterolobosea
Excavata	Ex_ja_Sinc	Stygiella incarcerata		2	Illumina	GenBank	SRR2566811	Jakobida; Stygiella
Excavata	Ex_ox_Mono	Monocercomonoides sp.		3	Illumina	GenBank	SRR2962868	Oxymonadida; Polymastigidae
Excavata	Ex_pa_Phom	Pentatrichomonas hominis	Anaerobe	3	EST	GenBank	SRR4063859	Metamonada; Parabasalia; Trichomonadida; Trichomonadidae; Pentatrichomonas
Excavata	Ex_pa_Tfoe	Tritrichomonas foetus	Anaerobe	16	Genome	GenBank	GCA_001839685.1	Metamonada; Tritrichomonadida; Tritrichomonadidae; Tritrichomonas
Excavata	Ex_pa_tvag	Trichomonas vaginalis G3	Anaerobe	20	Genome	OrthoMCL v. 5.0	OrthoMCL v. 5.0	Metamonada; Trichomonadida; Trichomonadidae; Trichomonas; Trichomonas vaginalis
Opisthokonta	Op_ch_mbre	Monosiga brevicollis M		1	Genome	OrthoMCL v. 5.0	OrthoMCL v. 5.0	Opisthokonta; Choanoflagellata; Craspedida; Salpingoecidae
Opisthokonta	Op_fu_afum	Aspergillus fumigatus Af293		24	Genome	OrthoMCL v. 5.0	OrthoMCL v. 5.0	Opisthokonta; Fungi; Dikarya; Ascomycota; saccharomyceta; Pezizomycotina; leotiomyceta; Eurotiomycetes; Eurotiomycetidae; Eurotiales; Aspergillaceae
Opisthokonta	Op_fu_anid	Emericella nidulans		36	Genome	OrthoMCL v. 5.0	OrthoMCL v. 5.0	Opisthokonta; Fungi; Dikarya; Ascomycota; saccharomyceta; Pezizomycotina; leotiomyceta; Eurotiomycetes; Eurotiomycetidae; Eurotiales; Aspergillaceae
Opisthokonta	Op_fu_aory	Aspergillus oryzae RIB40		34	Genome	OrthoMCL v. 5.0	OrthoMCL v. 5.0	Opisthokonta; Fungi; Dikarya; Ascomycota; saccharomyceta; Pezizomycotina; leotiomyceta; Eurotiomycetes; Eurotiomycetidae; Eurotiales; Aspergillaceae
Opisthokonta	Op_fu_Bden	Batrachochytrium dendrobatidis BD		1	Genome	GenBank	GCF_000203795.1	Opisthokonta; Fungi; Fungi incertae sedis; Chytridiomycota; Chytridiomycota incertae sedis; Chytridiomycetes; Rhizophydiales; Rhizophydiales incertae sedis
Opisthokonta	Op_fu_calb	Candida albicans		11	Genome	OrthoMCL v. 5.0	OrthoMCL v. 5.0	Opisthokonta; Fungi; Dikarya; Ascomycota; saccharomyceta; Saccharomycotina; Saccharomycetes; Saccharomycetales;
Opisthokonta	Op_fu_cgla	Candida glabrata CBS 138		4	Genome	OrthoMCL v. 5.0	OrthoMCL v. 5.0	Opisthokonta; Fungi; Dikarya; Ascomycota; saccharomyceta; Saccharomycotina; Saccharomycetes; Saccharomycetales;
Opisthokonta	Op_fu_cimm	Coccidioides immitis RS		20	Genome	OrthoMCL v. 5.0	OrthoMCL v. 5.0	Opisthokonta; Fungi; Dikarya; Ascomycota; saccharomyceta; Pezizomycotina; leotiomyceta; Eurotiomycetes; Eurotiomycetidae; Onygenales; Onygenales incertae sedis
Opisthokonta	Op_fu_cneg	Cryptococcus neoformans var grubii H99		12	Genome	OrthoMCL v. 5.0	OrthoMCL v. 5.0	Opisthokonta; Fungi; Dikarya; Basidiomycota; Agaricomycotina; Tremellomycetes; Tremellales; Cryptococcaceae
Opisthokonta	Op_fu_cneo	Cryptococcus neoformans var neoformans JEC21		11	Genome	OrthoMCL v. 5.0	OrthoMCL v. 5.0	Opisthokonta; Fungi; Dikarya; Basidiomycota; Agaricomycotina; Tremellomycetes; Tremellales; Cryptococcaceae
Opisthokonta	Op_fu_cpos	Coccidioides posadasii RMSCC 3488		21	Genome	OrthoMCL v. 5.0	OrthoMCL v. 5.0	Opisthokonta; Fungi; Dikarya; Ascomycota; saccharomyceta; Pezizomycotina; leotiomyceta; Eurotiomycetes; Eurotiomycetidae; Onygenales; Onygenales incertae sedis
Opisthokonta	Op_fu_dhan	Debaryomyces hansenii CBS767		17	Genome	OrthoMCL v. 5.0	OrthoMCL v. 5.0	Opisthokonta; Fungi; Dikarya; Ascomycota; saccharomyceta; Saccharomycotina; Saccharomycetes; Saccharomycetales; Debaryomycetaceae
Opisthokonta	Op_fu_Dpri	Dacryopinax primogenitus		14	Genome	GenBank	GCF_000292625.1	Opisthokonta; Fungi; Dikarya; Basidiomycota; Agaricomycotina; Dacrymycetes; Dacrymycetales; Dacrymycetaceae
Opisthokonta	Op_fu_egos	Eremothecium gossypii		4	Genome	OrthoMCL v. 5.0	OrthoMCL v. 5.0	Opisthokonta; Fungi; Dikarya; Ascomycota; saccharomyceta; Saccharomycotina; Saccharomycetes; Saccharomycetales; Saccharomycetaceae
Opisthokonta	Op_fu_Gpro	Gonapodya prolifera		9	Genome	GenBank	GCA_001574975.1	Opisthokonta; Fungi; Fungi incertae sedis; Chytridiomycota; Chytridiomycota incertae sedis; Monoblepharidomycetes; Monoblepharidales; Gonapodyaceae
Opisthokonta	Op_fu_gzea	Gibberella zeae PH 1		35	Genome	OrthoMCL v. 5.0	OrthoMCL v. 5.0	Opisthokonta; Fungi; Dikarya; Ascomycota; saccharomyceta; Pezizomycotina; leotiomyceta; sordariomyceta; Sordariomycetes; Hypocreomycetidae; Hypocreales; Nectriaceae
Opisthokonta	Op_fu_klac	Kluyveromyces lactis NRRL Y 1140		8	Genome	OrthoMCL v. 5.0	OrthoMCL v. 5.0	Opisthokonta; Fungi; Dikarya; Ascomycota; saccharomyceta; Saccharomycotina; Saccharomycetes; Saccharomycetales; Saccharomycetaceae
Opisthokonta	Op_fu_lbic	Laccaria bicolor S238N H82		10	Genome	OrthoMCL v. 5.0	OrthoMCL v. 5.0	Opisthokonta; Fungi; Dikarya; Basidiomycota; Agaricomycotina; Agaricomycetes; Agaricomycetidae; Agaricales; Tricholomataceae
Opisthokonta	Op_fu_Lcor	Lichtheimia corymbifera		7	Genome	GenBank	GCA_000723665.1	Opisthokonta; Fungi; Fungi incertae sedis; Mucoromycota; Mucoromycotina; Mucoromycetes; Mucorales; Lichtheimiaceae
Opisthokonta	Op_fu_Mglo	Malassezia globosa		3	Genome	RefSeq	GCF_000181695.1	Opisthokonta; Fungi; Dikarya; Basidiomycota; Ustilaginomycotina; Malasseziomycetes; Malasseziales; Malasseziaceae
Opisthokonta	Op_fu_Mmel	Melampsora laricipopulina		4	Genome	GenBank	GCF_000204055.1	Opisthokonta; Fungi; Dikarya; Basidiomycota; Pucciniomycotina; Pucciniomycetes; Pucciniales; Melampsoraceae
Opisthokonta	Op_fu_ncra	Neurospora crassa OR74A		19	Genome	OrthoMCL v. 5.0	OrthoMCL v. 5.0	Opisthokonta; Fungi; Dikarya; Ascomycota; saccharomyceta; Pezizomycotina; leotiomyceta; sordariomyceta; Sordariomycetes; Sordariomycetidae; Sordariales; Sordariaceae
Opisthokonta	Op_fu_pchr	Phanerochaete chrysosporium RP 78		14	Genome	OrthoMCL v. 5.0	OrthoMCL v. 5.0	Opisthokonta; Fungi; Dikarya; Basidiomycota; Agaricomycotina; Agaricomycetes; Agaricomycetes incertae sedis; Polyporales; Phanerochaetaceae
Opisthokonta	Op_fu_Pgra	Puccinia graminis		4	Genome	RefSeq	GCF_000149925.1	Opisthokonta; Fungi; Dikarya; Basidiomycota; Pucciniomycotina; Pucciniomycetes; Pucciniales; Pucciniaceae
Opisthokonta	Op_fu_psti	Pichia stipitis CBS 6054		12	Genome	OrthoMCL v. 5.0	OrthoMCL v. 5.0	Opisthokonta; Fungi; Dikarya; Ascomycota; saccharomyceta; Saccharomycotina; Saccharomycetes; Saccharomycetales; Pichiaceae
Opisthokonta	Op_fu_Rdel	Rhizopus delemar		5	Genome	GenBank	GCA_000149305.1	Opisthokonta; Fungi; Fungi incertae sedis; Mucoromycota; Mucoromycotina; Mucoromycetes; Mucorales; Mucorineae; Rhizopodaceae
Opisthokonta	Op_fu_Rirr	Rhizophagus irregularis		3	Genome	GenBank	GCA_002897155.1	Opisthokonta; Fungi; Fungi incertae sedis; Mucoromycota; Glomeromycotina; Glomeromycetes; Glomerales; Glomeraceae; Rhizophagus
Opisthokonta	Op_fu_Rmic	Rhizopus microsporus		6	Genome	GenBank	PRJEB7409	Opisthokonta; Fungi; Fungi incertae sedis; Mucoromycota; Mucoromycotina; Mucoromycetes; Mucorales; Mucorineae; Rhizopodaceae
Opisthokonta	Op_fu_scer	Saccharomyces cerevisiae S288c		7	Genome	OrthoMCL v. 5.0	OrthoMCL v. 5.0	Opisthokonta; Fungi; Dikarya; Ascomycota; saccharomyceta; Saccharomycotina; Saccharomycetes; Saccharomycetales; Saccharomycetaceae
Opisthokonta	Op_fu_Scom	Saitoella complicata SC		14	Genome	GenBank	GCF_001661265.1	Opisthokonta; Fungi; Dikarya; Ascomycota; Taphrinomycotina; Taphrinomycotina incertae sedis
Opisthokonta	Op_fu_spom	Schizosaccharomyces pombe		3	Genome	OrthoMCL v. 5.0	OrthoMCL v. 5.0	Opisthokonta; Fungi; Dikarya; Ascomycota; Taphrinomycotina; Schizosaccharomycetes; Schizosaccharomycetales; Schizosaccharomycetaceae
Opisthokonta	Op_fu_Spun	Spizellomyces punctatus isolate AFTOL ID 182		2	Genome	GenBank	ACOE00000000.1	Opisthokonta; Fungi; Fungi incertae sedis; Chytridiomycota; Chytridiomycota incertae sedis; Chytridiomycetes; Spizellomycetales; Spizellomycetaceae
Opisthokonta	Op_fu_Trub	Trichophyton rubrum CBS 118892		20	Genome	GenBank	PRJNA38221	Opisthokonta; Fungi; Dikarya; Ascomycota; saccharomyceta; Pezizomycotina; leotiomyceta; Eurotiomycetes; Eurotiomycetidae; Onygenales; Arthrodermataceae
Opisthokonta	Op_fu_Umey	Ustilago maydis		12	Genome	RefSeq	GCF_000328475.2	Opisthokonta; Fungi; Dikarya; Basidiomycota; Ustilaginomycotina; Ustilaginomycetes; Ustilaginales; Ustilaginaceae
Opisthokonta	Op_fu_Wmel	Wallemia sebi		6	Genome	GenBank	GCF_000263375.1	Opisthokonta; Fungi; Dikarya; Basidiomycota; Wallemiomycotina; Wallemiomycetes; Wallemiales; Wallemiaceae
Opisthokonta	Op_fu_ylip	Yarrowia lipolytica CLIB122		10	Genome	OrthoMCL v. 5.0	OrthoMCL v. 5.0	Opisthokonta; Fungi; Dikarya; Ascomycota; saccharomyceta; Saccharomycotina; Saccharomycetes; Saccharomycetales; Dipodascaceae
Opisthokonta	Op_ic_Cowc	Capsaspora owczarzaki		0	Genome	GenBank	GCF_000151315.2	Opisthokonta; Filasterea; Capsaspora
Opisthokonta	Op_ic_Sarc	Sphaeroforma arctica		0	Genome	GenBank	GCF_001186125.1	Opisthokonta; Ichthyosporea; Ichthyophonida
Opisthokonta	Op_me_aaeg	Aedes aegypti		1	Genome	OrthoMCL v. 5.0	OrthoMCL v. 5.0	Opisthokonta; Metazoa; Eumetazoa; Bilateria; Protostomia; Ecdysozoa; Panarthropoda; Arthropoda; Mandibulata; Pancrustacea; Hexapoda; Insecta; Dicondylia; Pterygota; Neoptera; Holometabola; Diptera; Nematocera; Culicomorpha; Culicoidea; Culicidae; Culicinae; Aedini; Aedes; Aedes; cellular organisms; Eukaryota; Opisthokonta; Metazoa; Eumetazoa; Bilateria; Protostomia; Ecdysozoa; Panarthropoda; Arth…
Opisthokonta	Op_me_Acal	Aplysia californica		4	Genome	RefSeq	GCF_000002075.1	Opisthokonta; Metazoa; Eumetazoa; Bilateria; Protostomia; Spiralia; Lophotrochozoa; Mollusca; Gastropoda; Heterobranchia; Euthyneura; Euopisthobranchia; Aplysiida; Aplysioidea; Aplysiidae
Opisthokonta	Op_me_agam	Anopheles gambiae str PEST		1	Genome	OrthoMCL v. 5.0	OrthoMCL v. 5.0	Opisthokonta; Metazoa; Eumetazoa; Bilateria; Protostomia; Ecdysozoa; Panarthropoda; Arthropoda; Mandibulata; Pancrustacea; Hexapoda; Insecta; Dicondylia; Pterygota; Neoptera; Holometabola; Diptera; Nematocera; Culicomorpha; Culicoidea; Culicidae; Anophelinae; Anopheles; Anopheles; Angusticorn; Anopheles; cellular organisms; Eukaryota; Opisthokonta; Metazoa; Eumetazoa; Bilateria; Protostomia; Ecdy…
Opisthokonta	Op_me_amel	Apis mellifera		1	Genome	OrthoMCL v. 5.0	OrthoMCL v. 5.0	Opisthokonta; Metazoa; Eumetazoa; Bilateria; Protostomia; Ecdysozoa; Panarthropoda; Arthropoda; Mandibulata; Pancrustacea; Hexapoda; Insecta; Dicondylia; Pterygota; Neoptera; Holometabola; Hymenoptera; Apocrita; Aculeata; Apoidea; Apidae; Apinae; Apini
Opisthokonta	Op_me_apis	Acyrthosiphon pisum		2	Genome	OrthoMCL v. 5.0	OrthoMCL v. 5.0	Opisthokonta; Metazoa; Eumetazoa; Bilateria; Protostomia; Ecdysozoa; Panarthropoda; Arthropoda; Mandibulata; Pancrustacea; Hexapoda; Insecta; Dicondylia; Pterygota; Neoptera; Paraneoptera; Hemiptera; Sternorrhyncha; Aphidomorpha; Aphidoidea; Aphididae; Aphidinae; Macrosiphini
Opisthokonta	Op_me_Bflo	Branchiostoma floridae		6	Genome	RefSeq	GCF_000003815.2	Opisthokonta; Metazoa; Eumetazoa; Bilateria; Deuterostomia; Chordata; Cephalochordata; Leptocardii; Amphioxiformes; Branchiostomidae
Opisthokonta	Op_me_bmaa	Brugia malayi		2	Genome	OrthoMCL v. 5.0	OrthoMCL v. 5.0	Opisthokonta; Metazoa; Eumetazoa; Bilateria; Protostomia; Ecdysozoa; Nematoda; Chromadorea; Rhabditida; Spirurina; Spiruromorpha; Filarioidea; Onchocercidae
Opisthokonta	Op_me_bmor	Bombyx mori		2	Genome	OrthoMCL v. 5.0	OrthoMCL v. 5.0	Opisthokonta; Metazoa; Eumetazoa; Bilateria; Protostomia; Ecdysozoa; Panarthropoda; Arthropoda; Mandibulata; Pancrustacea; Hexapoda; Insecta; Dicondylia; Pterygota; Neoptera; Holometabola; Amphiesmenoptera; Lepidoptera; Glossata; Neolepidoptera; Heteroneura; Ditrysia; Obtectomera; Bombycoidea; Bombycidae; Bombycinae
Opisthokonta	Op_me_cbri	Caenorhabditis briggsae AF16		3	Genome	OrthoMCL v. 5.0	OrthoMCL v. 5.0	Opisthokonta; Metazoa; Eumetazoa; Bilateria; Protostomia; Ecdysozoa; Nematoda; Chromadorea; Rhabditida; Rhabditina; Rhabditomorpha; Rhabditoidea; Rhabditidae; Peloderinae
Opisthokonta	Op_me_cele	Caenorhabditis elegans		3	Genome	OrthoMCL v. 5.0	OrthoMCL v. 5.0	Opisthokonta; Metazoa; Eumetazoa; Bilateria; Protostomia; Ecdysozoa; Nematoda; Chromadorea; Rhabditida; Rhabditina; Rhabditomorpha; Rhabditoidea; Rhabditidae; Peloderinae
Opisthokonta	Op_me_Cgig	Crassostrea gigas		5	Genome	GenBank	GCF_000297895.1	Opisthokonta; Metazoa; Eumetazoa; Bilateria; Protostomia; Spiralia; Lophotrochozoa; Mollusca; Bivalvia; Autobranchia; Pteriomorphia; Ostreida; Ostreoidea; Ostreidae
Opisthokonta	Op_me_cint	Ciona intestinalis		3	Genome	OrthoMCL v. 5.0	OrthoMCL v. 5.0	Opisthokonta; Metazoa; Eumetazoa; Bilateria; Deuterostomia; Chordata; Tunicata; Ascidiacea; Phlebobranchia; Cionidae
Opisthokonta	Op_me_clup	Canis lupus familiaris		5	Genome	OrthoMCL v. 5.0	OrthoMCL v. 5.0	Opisthokonta; Metazoa; Eumetazoa; Bilateria; Deuterostomia; Chordata; Craniata; Vertebrata; Gnathostomata; Teleostomi; Euteleostomi; Sarcopterygii; Dipnotetrapodomorpha; Tetrapoda; Amniota; Mammalia; Theria; Eutheria; Boreoeutheria; Laurasiatheria; Carnivora; Caniformia; Canidae
Opisthokonta	Op_me_cpip	Culex pipiens		2	Genome	OrthoMCL v. 5.0	OrthoMCL v. 5.0	Opisthokonta; Metazoa; Eumetazoa; Bilateria; Protostomia; Ecdysozoa; Panarthropoda; Arthropoda; Mandibulata; Pancrustacea; Hexapoda; Insecta; Dicondylia; Pterygota; Neoptera; Holometabola; Diptera; Nematocera; Culicomorpha; Culicoidea; Culicidae; Culicinae; Culicini; Culex; Culex
Opisthokonta	Op_me_Cpul	Convoluta pulchra		1	Illumina	GenBank	DRR151142	Opisthokonta; Metazoa; Eumetazoa; Bilateria; Xenacoelomorpha; Acoelomorpha; Acoela; Convolutidae
Opisthokonta	Op_me_Ctel	Capitella teleta		2	Genome	GenBank	GCA_000328365.1	Opisthokonta; Metazoa; Eumetazoa; Bilateria; Protostomia; Spiralia; Lophotrochozoa; Annelida; Polychaeta; Sedentaria; Scolecida; Capitellidae
Opisthokonta	Op_me_dmel	Drosophila melanogaster		1	Genome	OrthoMCL v. 5.0	OrthoMCL v. 5.0	Opisthokonta; Metazoa; Eumetazoa; Bilateria; Protostomia; Ecdysozoa; Panarthropoda; Arthropoda; Mandibulata; Pancrustacea; Hexapoda; Insecta; Dicondylia; Pterygota; Neoptera; Holometabola; Diptera; Brachycera; Muscomorpha; Eremoneura; Cyclorrhapha; Schizophora; Acalyptratae; Ephydroidea; Drosophilidae; Drosophilinae; Drosophilini; Drosophila; Sophophora; melanogaster group; melanogaster subgroup
Opisthokonta	Op_me_Dpul	Daphnia pulex		1	Genome	GenBank	ACJG00000000.1	Opisthokonta; Metazoa; Eumetazoa; Bilateria; Protostomia; Ecdysozoa; Panarthropoda; Arthropoda; Mandibulata; Pancrustacea; Crustacea; Branchiopoda; Phyllopoda; Diplostraca; Cladocera; Anomopoda; Daphniidae
Opisthokonta	Op_me_drer	Danio rerio		5	Genome	OrthoMCL v. 5.0	OrthoMCL v. 5.0	Opisthokonta; Metazoa; Eumetazoa; Bilateria; Deuterostomia; Chordata; Craniata; Vertebrata; Gnathostomata; Teleostomi; Euteleostomi; Actinopterygii; Actinopteri; Neopterygii; Teleostei; Osteoglossocephalai; Clupeocephala; Otomorpha; Ostariophysi; Otophysi; Cypriniphysae; Cypriniformes; Cyprinoidei; Danionidae; Danioninae
Opisthokonta	Op_me_ecab	Equus caballus		5	Genome	OrthoMCL v. 5.0	OrthoMCL v. 5.0	Opisthokonta; Metazoa; Eumetazoa; Bilateria; Deuterostomia; Chordata; Craniata; Vertebrata; Gnathostomata; Teleostomi; Euteleostomi; Sarcopterygii; Dipnotetrapodomorpha; Tetrapoda; Amniota; Mammalia; Theria; Eutheria; Boreoeutheria; Laurasiatheria; Perissodactyla; Equidae; Equus; Equus
Opisthokonta	Op_me_ggal	Gallus gallus		4	Genome	OrthoMCL v. 5.0	OrthoMCL v. 5.0	Opisthokonta; Metazoa; Eumetazoa; Bilateria; Deuterostomia; Chordata; Craniata; Vertebrata; Gnathostomata; Teleostomi; Euteleostomi; Sarcopterygii; Dipnotetrapodomorpha; Tetrapoda; Amniota; Sauropsida; Sauria; Archelosauria; Archosauria; Dinosauria; Saurischia; Theropoda; Coelurosauria; Aves; Neognathae; Galloanserae; Galliformes; Phasianidae; Phasianinae
Opisthokonta	Op_me_Hrob	Helobdella robusta		2	Genome	GenBank	GCF_000326865.1	Opisthokonta; Metazoa; Eumetazoa; Bilateria; Protostomia; Spiralia; Lophotrochozoa; Annelida; Clitellata; Hirudinea; Hirudinida; Glossiphoniiformes; Glossiphoniidae
Opisthokonta	Op_me_hsap	Homo sapiens		5	Genome	OrthoMCL v. 5.0	OrthoMCL v. 5.0	Opisthokonta; Metazoa; Eumetazoa; Bilateria; Deuterostomia; Chordata; Craniata; Vertebrata; Gnathostomata; Teleostomi; Euteleostomi; Sarcopterygii; Dipnotetrapodomorpha; Tetrapoda; Amniota; Mammalia; Theria; Eutheria; Boreoeutheria; Euarchontoglires; Primates; Haplorrhini; Simiiformes; Catarrhini; Hominoidea; Hominidae; Homininae
Opisthokonta	Op_me_Hvul	Hydra vulgaris		1	Genome	RefSeq	GCF_000004095.1	Opisthokonta; Metazoa; Eumetazoa; Cnidaria; Hydrozoa; Hydroidolina; Anthoathecata; Aplanulata; Hydridae
Opisthokonta	Op_me_isca	Ixodes scapularis		2	Genome	OrthoMCL v. 5.0	OrthoMCL v. 5.0	Opisthokonta; Metazoa; Eumetazoa; Bilateria; Protostomia; Ecdysozoa; Panarthropoda; Arthropoda; Chelicerata; Arachnida; Acari; Parasitiformes; Ixodida; Ixodoidea; Ixodidae; Ixodinae
Opisthokonta	Op_me_mdom	Monodelphis domestica		5	Genome	OrthoMCL v. 5.0	OrthoMCL v. 5.0	Opisthokonta; Metazoa; Eumetazoa; Bilateria; Deuterostomia; Chordata; Craniata; Vertebrata; Gnathostomata; Teleostomi; Euteleostomi; Sarcopterygii; Dipnotetrapodomorpha; Tetrapoda; Amniota; Mammalia; Theria; Metatheria; Didelphimorphia; Didelphidae; Didelphinae
Opisthokonta	Op_me_mmul	Macaca mulatta		4	Genome	OrthoMCL v. 5.0	OrthoMCL v. 5.0	Opisthokonta; Metazoa; Eumetazoa; Bilateria; Deuterostomia; Chordata; Craniata; Vertebrata; Gnathostomata; Teleostomi; Euteleostomi; Sarcopterygii; Dipnotetrapodomorpha; Tetrapoda; Amniota; Mammalia; Theria; Eutheria; Boreoeutheria; Euarchontoglires; Primates; Haplorrhini; Simiiformes; Catarrhini; Cercopithecoidea; Cercopithecidae; Cercopithecinae
Opisthokonta	Op_me_mmus	Mus musculus		5	Genome	OrthoMCL v. 5.0	OrthoMCL v. 5.0	Opisthokonta; Metazoa; Eumetazoa; Bilateria; Deuterostomia; Chordata; Craniata; Vertebrata; Gnathostomata; Teleostomi; Euteleostomi; Sarcopterygii; Dipnotetrapodomorpha; Tetrapoda; Amniota; Mammalia; Theria; Eutheria; Boreoeutheria; Euarchontoglires; Glires; Rodentia; Myomorpha; Muroidea; Muridae; Murinae; Mus; Mus
Opisthokonta	Op_me_Msqu	Myxobolus squamalis		3	Illumina	GenBank	SRR7760054	Opisthokonta; Metazoa; Eumetazoa; Cnidaria; Myxozoa; Myxosporea; Bivalvulida; Platysporina; Myxobolidae
Opisthokonta	Op_me_nvec	Nematostella vectensis		3	Genome	OrthoMCL v. 5.0	OrthoMCL v. 5.0	Opisthokonta; Metazoa; Eumetazoa; Cnidaria; Anthozoa; Hexacorallia; Actiniaria; Edwardsiidae
Opisthokonta	Op_me_oana	Ornithorhynchus anatinus		4	Genome	OrthoMCL v. 5.0	OrthoMCL v. 5.0	Opisthokonta; Metazoa; Eumetazoa; Bilateria; Deuterostomia; Chordata; Craniata; Vertebrata; Gnathostomata; Teleostomi; Euteleostomi; Sarcopterygii; Dipnotetrapodomorpha; Tetrapoda; Amniota; Mammalia; Prototheria; Monotremata; Ornithorhynchidae
Opisthokonta	Op_me_Ocar	Oscarella carmela		1	EST	GenBank	SAMN00150317	Opisthokonta; Metazoa; Porifera; Homoscleromorpha; Homosclerophorida; Oscarellidae
Opisthokonta	Op_me_Odio	Oikopleura dioica		2	Genome	GenBank	GCA_000209535.1	Opisthokonta; Metazoa; Eumetazoa; Bilateria; Deuterostomia; Chordata; Tunicata; Appendicularia; Copelata; Oikopleuridae
Opisthokonta	Op_me_Opea	Oscarella pearsei		3	Illumina	GenBank	SRR1042012	Opisthokonta; Metazoa; Porifera; Homoscleromorpha; Homosclerophorida; Oscarellidae
Opisthokonta	Op_me_phum	Pediculus humanus		1	Genome	OrthoMCL v. 5.0	OrthoMCL v. 5.0	Opisthokonta; Metazoa; Eumetazoa; Bilateria; Protostomia; Ecdysozoa; Panarthropoda; Arthropoda; Mandibulata; Pancrustacea; Hexapoda; Insecta; Dicondylia; Pterygota; Neoptera; Paraneoptera; Psocodea; Phthiraptera; Anoplura; Pediculidae
Opisthokonta	Op_me_ptro	Pan troglodytes		5	Genome	OrthoMCL v. 5.0	OrthoMCL v. 5.0	Opisthokonta; Metazoa; Eumetazoa; Bilateria; Deuterostomia; Chordata; Craniata; Vertebrata; Gnathostomata; Teleostomi; Euteleostomi; Sarcopterygii; Dipnotetrapodomorpha; Tetrapoda; Amniota; Mammalia; Theria; Eutheria; Boreoeutheria; Euarchontoglires; Primates; Haplorrhini; Simiiformes; Catarrhini; Hominoidea; Hominidae; Homininae
Opisthokonta	Op_me_rnor	Rattus norvegicus		5	Genome	OrthoMCL v. 5.0	OrthoMCL v. 5.0	Opisthokonta; Metazoa; Eumetazoa; Bilateria; Deuterostomia; Chordata; Craniata; Vertebrata; Gnathostomata; Teleostomi; Euteleostomi; Sarcopterygii; Dipnotetrapodomorpha; Tetrapoda; Amniota; Mammalia; Theria; Eutheria; Boreoeutheria; Euarchontoglires; Glires; Rodentia; Myomorpha; Muroidea; Muridae; Murinae
Opisthokonta	Op_me_Skow	Saccoglossus kowalevskii		3	Genome	GenBank	GCF_000003605.2	Opisthokonta; Metazoa; Eumetazoa; Bilateria; Deuterostomia; Hemichordata; Enteropneusta; Harrimaniidae
Opisthokonta	Op_me_sman	Schistosoma mansoni		1	Genome	OrthoMCL v. 5.0	OrthoMCL v. 5.0	Opisthokonta; Metazoa; Eumetazoa; Bilateria; Protostomia; Spiralia; Lophotrochozoa; Platyhelminthes; Trematoda; Digenea; Strigeidida; Schistosomatoidea; Schistosomatidae
Opisthokonta	Op_me_tnig	Tetraodon nigroviridis		5	Genome	OrthoMCL v. 5.0	OrthoMCL v. 5.0	Opisthokonta; Metazoa; Eumetazoa; Bilateria; Deuterostomia; Chordata; Craniata; Vertebrata; Gnathostomata; Teleostomi; Euteleostomi; Actinopterygii; Actinopteri; Neopterygii; Teleostei; Osteoglossocephalai; Clupeocephala; Euteleosteomorpha; Neoteleostei; Eurypterygia; Ctenosquamata; Acanthomorphata; Euacanthomorphacea; Percomorphaceae; Eupercaria; Tetraodontiformes; Tetraodontoidei; Tetradontoide…
Opisthokonta	Op_me_trub	Takifugu rubripes		5	Genome	OrthoMCL v. 5.0	OrthoMCL v. 5.0	Opisthokonta; Metazoa; Eumetazoa; Bilateria; Deuterostomia; Chordata; Craniata; Vertebrata; Gnathostomata; Teleostomi; Euteleostomi; Actinopterygii; Actinopteri; Neopterygii; Teleostei; Osteoglossocephalai; Clupeocephala; Euteleosteomorpha; Neoteleostei; Eurypterygia; Ctenosquamata; Acanthomorphata; Euacanthomorphacea; Percomorphaceae; Eupercaria; Tetraodontiformes; Tetraodontoidei; Tetradontoide…
Opisthokonta	Op_me_Tspi	Trichinella spiralis		3	Genome	GenBank	GCF_000181795.1	Opisthokonta; Metazoa; Eumetazoa; Bilateria; Protostomia; Ecdysozoa; Nematoda; Enoplea; Dorylaimia; Trichinellida; Trichinellidae
Archaeaplastida	Pl_gl_Cglo	Cyanoptyche gloeocystis SAG497	EGT	27	Illumina	MMETSP	MMETSP1086	Glaucocystophyceae
Archaeaplastida	Pl_gl_Cpad	Coleochaete scutata	EGT	32	EST	GenBank	SRR363339	Glaucocystophyceae
Archaeaplastida	Pl_gl_Glwi	Gloeochaete witrockiana	EGT	25	Illumina	GenBank	SRR1296981	Glaucocystophyceae; Gloeochaetales; Gloeochaetaceae
Archaeaplastida	Pl_gl_Gnos	Glaucocystis nostochinearum	EGT	24	EST	GenBank	LIBEST_019782	Glaucocystophyceae; Glaucocystales; Glaucocystaceae
Archaeaplastida	Pl_gr_atha	Arabidopsis thaliana	EGT	106	Genome	OrthoMCL v. 5.0	OrthoMCL v. 5.0	Viridiplantae; Streptophyta; Streptophytina; Embryophyta; Tracheophyta; Euphyllophyta; Spermatophyta; Magnoliopsida; Mesangiospermae; eudicotyledons; Gunneridae; Pentapetalae; rosids; malvids; Brassicales; Brassicaceae; Camelineae
Archaeaplastida	Pl_gr_Atri	Amborella trichopoda	EGT	111	Genome	GenBank	GCF_000471905.2	Viridiplantae; Streptophyta; Streptophytina; Embryophyta; Tracheophyta; Euphyllophyta; Spermatophyta; Magnoliopsida; Amborellales; Amborellaceae
Archaeaplastida	Pl_gr_Bpra	Bathycoccus prasinos	EGT	73	Genome	GenBank	GCF_002220235.1	Viridiplantae; Chlorophyta; Mamiellophyceae; Mamiellales; Bathycoccaceae
Archaeaplastida	Pl_gr_Cjap	Cryptomeria japonica	EGT	90	EST	GenBank	PRJDB5511	Viridiplantae; Streptophyta; Streptophytina; Embryophyta; Tracheophyta; Euphyllophyta; Spermatophyta; Acrogymnospermae; Pinopsida; Pinidae; Cupressales; Cupressaceae
Archaeaplastida	Pl_gr_Corb	Coleochaete orbicularis	EGT	108	Illumina	GB SRA	SRR1594679	Viridiplantae; Streptophyta; Streptophytina; Coleochaetophyceae; Coleochaetales; Coleochaetaceae
Archaeaplastida	Pl_gr_crei	Chlamydomonas reinhardtii	EGT	111	Genome	OrthoMCL v. 5.0	OrthoMCL v. 5.0	Viridiplantae; Chlorophyta; core chlorophytes; Chlorophyceae; Chlamydomonadales; Chlamydomonadaceae
Archaeaplastida	Pl_gr_Csti	Crustomastix stigmata CCMP3273	EGT	78	Illumina	MMETSP	MMETSP0803	Viridiplantae; Chlorophyta; Mamiellophyceae; Dolichomastigales; Crustomastigaceae
Archaeaplastida	Pl_gr_Cvar	Chlorella variabilis	EGT	89	Genome	RefSeq	GCF_000147415.1	Viridiplantae; Chlorophyta; Trebouxiophyceae; Chlorellales; Chlorellaceae; Chlorella
Archaeaplastida	Pl_gr_Dsal	Dunaliella salina	EGT	24	EST	GenBank	LIBEST_010223	Viridiplantae; Chlorophyta; core chlorophytes; Chlorophyceae; Chlamydomonadales; Dunaliellaceae
Archaeaplastida	Pl_gr_Dten	Dolichomastix tenuilepis CCMP3274	EGT	89	Illumina	MMETSP	MMETSP0033	Viridiplantae; Chlorophyta; Mamiellophyceae; Dolichomastigales; Dolichomastigaceae
Archaeaplastida	Pl_gr_Egui	Elaeis guineensis	EGT	109	Genome	GenBank	ASJS00000000.1	Viridiplantae; Streptophyta; Streptophytina; Embryophyta; Tracheophyta; Euphyllophyta; Spermatophyta; Magnoliopsida; Mesangiospermae; Liliopsida; Petrosaviidae; commelinids; Arecales; Arecaceae; Arecoideae; Cocoseae; Elaeidinae
Archaeaplastida	Pl_gr_Gbil	Ginkgo biloba	EGT	36	EST	GenBank	EST DB, accessed 2017	Viridiplantae; Streptophyta; Streptophytina; Embryophyta; Tracheophyta; Euphyllophyta; Spermatophyta; Acrogymnospermae; Ginkgoopsida; Ginkgoidae; Ginkgoales; Ginkgoaceae; Ginkgo; Ginkgo
Archaeaplastida	Pl_gr_Hann	Helianthus annus	EGT	111	Genome	GenBank	GCF_002127325.2	Viridiplantae; Streptophyta; Streptophytina; Embryophyta; Tracheophyta; Euphyllophyta; Spermatophyta; Magnoliopsida; Mesangiospermae; eudicotyledons; Gunneridae; Pentapetalae; asterids; campanulids; Asterales; Asteraceae; Asteroideae; Heliantheae alliance; Heliantheae
Archaeaplastida	Pl_gr_Heli	Helicosporidium sp HE	EGT	13	Genome	GenBank	GCA_000690575.1	Viridiplantae; Chlorophyta; core chlorophytes; Trebouxiophyceae; Chlorellales; Chlorellaceae
Archaeaplastida	Pl_gr_Knit	Klebsormidium nitens	EGT	95	Genome	GenBank	GCA_000708835.1	Viridiplantae; Streptophyta; Klebsormidiophyceae; Klebsormidiales; Klebsormidiaceae
Archaeaplastida	Pl_gr_Lden	Laurencia dendroidea	EGT	32	Illumina	GenBank	SRR3101226	Rhodophyta; Florideophyceae; Rhodymeniophycidae; Ceramiales; Rhodomelaceae; Laurencieae
Archaeaplastida	Pl_gr_Mant	Mantoniella antarctica SL175	EGT	104	Illumina	MMETSP	MMETSP1106	Viridiplantae; Chlorophyta; Mamiellophyceae; Mamiellales; Mamiellaceae
Archaeaplastida	Pl_gr_micr	Micromonas sp RCC299 Micromonas commoda	EGT	109	Genome	OrthoMCL v. 5.0	OrthoMCL v. 5.0	Viridiplantae; Chlorophyta; Mamiellophyceae; Mamiellales; Mamiellaceae
Archaeaplastida	Pl_gr_Mpol	Marchantia polymorpha	EGT	100	Genome	GenBank	PNPG00000000.1	Viridiplantae; Streptophyta; Streptophytina; Embryophyta; Marchantiophyta; Marchantiopsida; Marchantiidae; Marchantiales; Marchantiaceae
Archaeaplastida	Pl_gr_Mpus	Micromonas pusilla	EGT	93	Genome	RefSeq	GCF_000151265.2	Viridiplantae; Chlorophyta; prasinophytes; Mamiellophyceae; Mamiellales; Mamiellaceae; Micromonas
Archaeaplastida	Pl_gr_Mspa	Mantoniella sp CCMP1436	EGT	89	Illumina	MMETSP	MMETSP1468	Viridiplantae; Chlorophyta; Mamiellophyceae; Mamiellales; Mamiellaceae
Archaeaplastida	Pl_gr_Mver	Mesostigma viride	EGT	21	EST	GenBank	SAMN00176064 + SAMN00150524	Viridiplantae; Streptophyta; Mesostigmatophyceae; Mesostigmatales; Mesostigmataceae
Archaeaplastida	Pl_gr_Npyr	Nephroselmis pyriformis CCMP717	EGT	105	Illumina	MMETSP	MMETSP0034	Viridiplantae; Chlorophyta; Nephroselmidophyceae; Nephroselmidales; Nephroselmidaceae
Archaeaplastida	Pl_gr_Oluc	Ostreococcus lucimarinus	EGT	102	Genome	GenBank	GCF_000092065.1	Viridiplantae; Chlorophyta; Mamiellophyceae; Mamiellales; Bathycoccaceae
Archaeaplastida	Pl_gr_Omed	Ostreococcus mediterraneus clade-D	EGT	76	Illumina	MMETSP	MMETSP0929, 0930, 0932, 0936, 0937, 0938	Viridiplantae; Chlorophyta; Mamiellophyceae; Mamiellales; Bathycoccaceae
Archaeaplastida	Pl_gr_osat	Oryza sativa Japonica Group	EGT	111	Genome	OrthoMCL v. 5.0	OrthoMCL v. 5.0	Viridiplantae; Streptophyta; Streptophytina; Embryophyta; Tracheophyta; Euphyllophyta; Spermatophyta; Magnoliopsida; Mesangiospermae; Liliopsida; Petrosaviidae; commelinids; Poales; Poaceae; BOP clade; Oryzoideae; Oryzeae; Oryzinae
Archaeaplastida	Pl_gr_otau	Ostreococcus tauri	EGT	105	Genome	OrthoMCL v. 5.0	OrthoMCL v. 5.0	Viridiplantae; Chlorophyta; Mamiellophyceae; Mamiellales; Bathycoccaceae
Archaeaplastida	Pl_gr_Pcap	Prasinococcus capsulatus CCMP1194	EGT	80	Illumina	MMETSP	MMETSP0941	Viridiplantae; Chlorophyta; Palmophyllophyceae; Prasinococcales; Prasinococcaceae
Archaeaplastida	Pl_gr_Pcol	Prasinoderma coloniale CCMP1413	EGT	70	Illumina	MMETSP	MMETSP0806	Viridiplantae; Chlorophyta; Palmophyllophyceae; Prasinococcales; Prasinococcaceae
Archaeaplastida	Pl_gr_Pgin	Panax ginseng	EGT	49	EST	GenBank	EST DB, accessed 2017	Viridiplantae; Streptophyta; Streptophytina; Embryophyta; Tracheophyta; Euphyllophyta; Spermatophyta; Magnoliopsida; Mesangiospermae; eudicotyledons; Gunneridae; Pentapetalae; asterids; campanulids; Apiales; Apiineae; Araliaceae
Archaeaplastida	Pl_gr_Pobo	Pyramimonas obovata CCMP722	EGT	109	Illumina	MMETSP	MMETSP1169	Viridiplantae; Chlorophyta; Pyramimonadophyceae; Pyramimonadales; Pyramimonadaceae
Archaeaplastida	Pl_gr_Pokl	Picochlorum oklahomensis CCMP2329	EGT	72	Illumina	MMETSP	MMETSP1161	Viridiplantae; Chlorophyta; core chlorophytes; Trebouxiophyceae; Trebouxiophyceae incertae sedis
Archaeaplastida	Pl_gr_Ppaa	Polytomella parva SAG 633	EGT	3	Illumina	GenBank	MMETSP0052	Viridiplantae; Chlorophyta; core chlorophytes; Chlorophyceae; Chlamydomonadales; Chlamydomonadaceae
Archaeaplastida	Pl_gr_ppat	Physcomitrella patens subsp patens	EGT	4	Genome	OrthoMCL v. 5.0	OrthoMCL v. 5.0	Viridiplantae; Streptophyta; Streptophytina; Embryophyta; Bryophyta; Bryophytina; Bryopsida; Funariidae; Funariales; Funariaceae
Archaeaplastida	Pl_gr_Prap	Unid Prasinophyte Clade VIIA2 Unid RCC1871	EGT	70	Illumina	MMETSP	MMETSP1456	Viridiplantae; Chlorophyta; prasinophyte incertae sedis
Archaeaplastida	Pl_gr_Psal	Picocystis salinarum CCMP1897	EGT	73	Illumina	MMETSP	MMETSP0807	Viridiplantae; Chlorophyta; Picocystophyceae; Picocystales; Picocystaceae
Archaeaplastida	Pl_gr_Psin	Prasinoderma singularis RCC927	EGT	68	Illumina	MMETSP	MMETSP1315	Viridiplantae; Chlorophyta; Palmophyllophyceae; Prasinococcales; Prasinococcaceae
Archaeaplastida	Pl_gr_Pspa	Picochlorum sp RCC944	EGT	78	Illumina	MMETSP	MMETSP1330	Viridiplantae; Chlorophyta; core chlorophytes; Trebouxiophyceae; Trebouxiophyceae incertae sedis
Archaeaplastida	Pl_gr_Pspd	Prasinophyte Clade VIIA5 RCC856	EGT	59	Illumina	MMETSP	MMETSP1311	Viridiplantae; Chlorophyta; prasinophyte incertae sedis
Archaeaplastida	Pl_gr_Pspf	Pycnococcus sp CCM1998	EGT	69	Illumina	MMETSP	MMETSP1085	Viridiplantae; Chlorophyta; prasinophyte incertae sedis; Pycnococcaceae
Archaeaplastida	Pl_gr_Pspg	Pterosperma sp CCMP1384	EGT	71	Illumina	MMETSP	MMETSP1438	Viridiplantae; Chlorophyta; Pyramimonadophyceae; Pyramimonadales; Pyramimonadaceae
Archaeaplastida	Pl_gr_Ptae	Pinus taeda	EGT	12	Genome	GenBank	GCA_000404065.1	Viridiplantae; Streptophyta; Streptophytina; Embryophyta; Tracheophyta; Euphyllophyta; Spermatophyta; Acrogymnospermae; Pinopsida; Pinidae; Pinales; Pinaceae
Archaeaplastida	Pl_gr_Pwic	Prototheca wickerhamii PW	EGT	4	EST	GenBank	SAMN00150411-SAMN00150414	Viridiplantae; Chlorophyta; core chlorophytes; Trebouxiophyceae; Chlorellales; Chlorellaceae
Archaeaplastida	Pl_gr_Pysp	Pyramimonas sp.	EGT	106	Illumina	GenBank	SRR4293322	Viridiplantae; Chlorophyta; Pyramimonadophyceae; Pyramimonadales; Pyramimonadaceae
Archaeaplastida	Pl_gr_rcom	Ricinus communis	EGT	110	Genome	OrthoMCL v. 5.0	OrthoMCL v. 5.0	Viridiplantae; Streptophyta; Streptophytina; Embryophyta; Tracheophyta; Euphyllophyta; Spermatophyta; Magnoliopsida; Mesangiospermae; eudicotyledons; Gunneridae; Pentapetalae; rosids; fabids; Malpighiales; Euphorbiaceae; Acalyphoideae; Acalypheae
Archaeaplastida	Pl_gr_Sobl	Scenedesmus obliquus SO	EGT	12	EST	GenBank	SAMN00150415-SAMN00150418	Viridiplantae; Chlorophyta; core chlorophytes; Chlorophyceae; Sphaeropleales; Scenedesmaceae
Archaeaplastida	Pl_gr_Tchu	Tetraselmis chuii	EGT	85	Illumina	MMETSP	MMETSP0491	Viridiplantae; Chlorophyta; core chlorophytes; Chlorodendrophyceae; Chlorodendrales; Chlorodendraceae
Archaeaplastida	Pl_gr_Tstr	Tetraselmis striata LANL1001	EGT	89	Illumina	MMETSP	MMETSP0817	Viridiplantae; Chlorophyta; core chlorophytes; Chlorodendrophyceae; Chlorodendrales; Chlorodendraceae
Archaeaplastida	Pl_gr_vcar	Volvox carteri f nagariensis	EGT	106	Genome	OrthoMCL v. 5.0	OrthoMCL v. 5.0	Viridiplantae; Chlorophyta; core chlorophytes; Chlorophyceae; Chlamydomonadales; Volvocaceae
Archaeaplastida	Pl_rh_Bfus	Bangia fuscopurpurea	EGT	55	Illumina	GenBank	SRR6027721	Rhodophyta; Bangiophyceae; Bangiales; Bangiaceae
Archaeaplastida	Pl_rh_Ccho	Chondrus crispus	EGT	41	Genome	RefSeq	GCF_000350225.1	Rhodophyta; Florideophyceae; Gigartinales; Gigartinaceae; Chondrus
Archaeaplastida	Pl_rh_Ccoe	Compsopogon caeruleus SAG 3694	EGT	45	Illumina	MMETSP	MMETSP0312	Rhodophyta; Compsopogonophyceae; Compsopogonales; Compsopogonaceae
Archaeaplastida	Pl_rh_Ckon	Ceramium kondoi	EGT	51	Illumina	GenBank	ERR2041130	Rhodophyta; Florideophyceae; Rhodymeniophycidae; Ceramiales; Ceramiaceae
Archaeaplastida	Pl_rh_cmer	Cyanidioschyzon merolae strain 10D	EGT	37	Genome	OrthoMCL v. 5.0	OrthoMCL v. 5.0	Rhodophyta; Bangiophyceae; Cyanidiales; Cyanidiaceae
Archaeaplastida	Pl_rh_Dsim	Dumontia simplex	EGT	55	Illumina	GenBank	ERR2041134	Rhodophyta; Florideophyceae; Rhodymeniophycidae; Gigartinales; Dumontiaceae
Archaeaplastida	Pl_rh_Eaus	Erythrolobus australicus CCMP3124	EGT	58	Illumina	MMETSP	MMETSP1353	Rhodophyta; Bangiophyceae; Porphyridiales; Porphyridiaceae
Archaeaplastida	Pl_rh_Emad	Erythrolobus madagascarensis CCMP3276	EGT	53	Illumina	MMETSP	MMETSP1354	Rhodophyta; Bangiophyceae; Porphyridiales; Porphyridiaceae
Archaeaplastida	Pl_rh_Gfur	Gloiopeltis furcata	EGT	52	Illumina	GenBank	SRR5974837	Rhodophyta; Florideophyceae; Rhodymeniophycidae; Gigartinales; Endocladiaceae
Archaeaplastida	Pl_rh_Gsul	Galdieria sulphuraria	EGT	67	Genome	GenBank	GCF_000341285.1	Rhodophyta; Bangiophyceae; Cyanidiales; Cyanidiaceae
Archaeaplastida	Pl_rh_Gten	Gracilaria tenuistipitata	EGT	8	EST	GenBank	SAMN00222760	Rhodophyta; Florideophyceae; Rhodymeniophycidae; Gracilariales; Gracilariaceae
Archaeaplastida	Pl_rh_Kalv	Kappaphycus alvarezii	EGT	54	Illumina	GenBank	SRR7637250	Rhodophyta; Florideophyceae; Rhodymeniophycidae; Gigartinales; Solieriaceae
Archaeaplastida	Pl_rh_Paer	Porphyridium aerugineum SAG 13802	EGT	46	Illumina	MMETSP	MMETSP0313	Rhodophyta; Bangiophyceae; Porphyridiales; Porphyridiaceae
Archaeaplastida	Pl_rh_Phai	Porphyra haitanensis	EGT	2	EST	GenBank	SAMN00176108	Rhodophyta; Bangiophyceae; Bangiales; Bangiaceae
Archaeaplastida	Pl_rh_Pyez	Porphyra yezoensis	EGT	10	EST	GenBank	EST DB, accessed 04/2017	Rhodophyta; Bangiophyceae; Bangiales; Bangiaceae
Archaeaplastida	Pl_rh_Rhod	Unid Rhodophyte sp CCMP1999	EGT	54	Illumina	MMETSP	MMETSP1475	Rhodophyta
Archaeaplastida	Pl_rh_Rmac	Rhodella maculata CCMP736	EGT	53	Illumina	MMETSP	MMETSP0314, 0167	Rhodophyta; Rhodellophyceae; Rhodellales; Rhodellaceae
Archaeaplastida	Pl_rh_Rmar	Rhodosorus marinus CCMP 769	EGT	54	Illumina	MMETSP	MMETSP0011	Rhodophyta; Stylonematophyceae; Stylonematales; Stylonemataceae
Archaeaplastida	Pl_rh_Toli	Timspurckia oligopyrenoides CCMP3278	EGT	52	Illumina	MMETSP	MMETSP1172	Rhodophyta; Bangiophyceae; Porphyridiales; Porphyridiaceae
SAR	Sr_ap_Asag	Ancora sagittata	EGT	1	Illumina	GenBank	SRR9888051	Alveolata; Apicomplexa; Conoidasida; Gregarinasina; Eugregarinorida; Lecudinidae
SAR	Sr_ap_bbov	Babesia bovis	EGT	8	Genome	OrthoMCL v. 5.0	OrthoMCL v. 5.0	Alveolata; Apicomplexa; Aconoidasida; Piroplasmida; Babesiidae; Babesia
SAR	Sr_ap_Eace	Eimeria acervulina	EGT	1	Genome	GenBank	CBUS000000000.1	Alveolata; Apicomplexa; Conoidasida; Coccidia; Eucoccidiorida; Eimeriorina; Eimeriidae; Eimeria
SAR	Sr_ap_Emax	Eimeria maxima	EGT	2	Genome	GenBank	GCF_000499605.1	Alveolata; Apicomplexa; Conoidasida; Coccidia; Eucoccidiorida; Eimeriorina; Eimeriidae; Eimeria
SAR	Sr_ap_Eten	Eimeria tenella	EGT	1	Genome	GenBank	CBUW000000000.1	Alveolata; Apicomplexa; Conoidasida; Coccidia; Eucoccidiorida; Eimeriorina; Eimeriidae; Eimeria
SAR	Sr_ap_Hham	Hammondia hammondi	EGT	2	Genome	RefSeq	GCA_000258005.2	Alveolata; Apicomplexa; Conoidasida; Coccidia; Eucoccidiorida; Eimeriorina; Sarcocystidae; Hammondia
SAR	Sr_ap_Magi	Monocystis agilis	EGT	3	Illumina	GenBank	SRR8980208	Alveolata; Apicomplexa; Conoidasida; Gregarinasina; Eugregarinorida; Monocystidae
SAR	Sr_ap_ncan	Neospora caninum	EGT	7	Genome	OrthoMCL v. 5.0	OrthoMCL v. 5.0	Alveolata; Apicomplexa; Conoidasida; Coccidia; Eucoccidiorida; Eimeriorina; Sarcocystidae; Neospora
SAR	Sr_ap_pber	Plasmodium berghei	EGT	10	Genome	OrthoMCL v. 5.0	OrthoMCL v. 5.0	Alveolata; Apicomplexa; Aconoidasida; Haemosporida; Plasmodiidae; Plasmodium; Plasmodium (Vinckeia)
SAR	Sr_ap_pcha	Plasmodium chabaudi	EGT	10	Genome	OrthoMCL v. 5.0	OrthoMCL v. 5.0	Alveolata; Apicomplexa; Aconoidasida; Haemosporida; Plasmodiidae; Plasmodium; Plasmodium (Vinckeia)
SAR	Sr_ap_pfal	Plasmodium falciparum 3D7	EGT	10	Genome	OrthoMCL v. 5.0	OrthoMCL v. 5.0	Alveolata; Apicomplexa; Aconoidasida; Haemosporida; Plasmodiidae; Plasmodium; Plasmodium (Laverania); Plasmodium falciparum
SAR	Sr_ap_pkno	Plasmodium knowlesi strain H	EGT	10	Genome	OrthoMCL v. 5.0	OrthoMCL v. 5.0	Alveolata; Apicomplexa; Aconoidasida; Haemosporida; Plasmodiidae; Plasmodium; Plasmodium (Plasmodium); Plasmodium knowlesi
SAR	Sr_ap_Psch	Pterospora schizosoma	EGT	2	Illumina	GenBank	SRR8980200	Alveolata; Apicomplexa; Conoidasida; Gregarinasina; Eugregarinorida; Urosporidae; Pterospora
SAR	Sr_ap_pviv	Plasmodium vivax SaI 1	EGT	11	Genome	OrthoMCL v. 5.0	OrthoMCL v. 5.0	Alveolata; Apicomplexa; Aconoidasida; Haemosporida; Plasmodiidae; Plasmodium; Plasmodium (Plasmodium); Plasmodium vivax
SAR	Sr_ap_pyoe	Plasmodium yoelii yoelii str 17	EGT	10	Genome	OrthoMCL v. 5.0	OrthoMCL v. 5.0	Alveolata; Apicomplexa; Aconoidasida; Haemosporida; Plasmodiidae; Plasmodium
SAR	Sr_ap_tann	Theileria annulata strain Ankara	EGT	7	Genome	OrthoMCL v. 5.0	OrthoMCL v. 5.0	Alveolata; Apicomplexa; Aconoidasida; Piroplasmida; Theileriidae; Theileria; Theileria annulata
SAR	Sr_ap_Teun	Trichotokara eunicae	EGT	2	Illumina	GenBank	SRR13215573	Alveolata; Apicomplexa; Conoidasida; Gregarinasina; Eugregarinorida; Lecudinidae
SAR	Sr_ap_tgon	Toxoplasma gondii	EGT	8	Genome	OrthoMCL v. 5.0	OrthoMCL v. 5.0	Alveolata; Apicomplexa; Conoidasida; Coccidia; Eucoccidiorida; Eimeriorina; Sarcocystidae; Toxoplasma
SAR	Sr_ap_tpar	Theileria parva strain Muguga	EGT	4	Genome	OrthoMCL v. 5.0	OrthoMCL v. 5.0	Alveolata; Apicomplexa; Aconoidasida; Piroplasmida; Theileriidae; Theileria; Theileria parva
SAR	Sr_ch_Cvel	Chromera velia	EGT	3	Genome	GenBank	GCA_000585135.1	Alveolata; Chromerida; Chromera
SAR	Sr_ch_Vbra	Vitrella brassicaformis CCMP3155	EGT	60	Genome	GenBank	GCA_001179505.1	Alveolata; Chromerida; Vitrella; Vitrella brassicaformis
SAR	Sr_ci_AN01	Anigsteinia sp		1	Illumina	Katz Lab	SRR11962138	Alveolata; Ciliophora; Postciliodesmatophora; Heterotrichea; Heterotrichida; Spirostomidae
SAR	Sr_ci_Arsp	Aristerostoma sp. ATCC 50986 - MMETSP0125		2	Illumina	GenBank	SRR1296811	Alveolata; Ciliophora; Intramacronucleata; Oligohymenophorea; Scuticociliatia; unclassified Scuticociliatia; Aristerostoma
SAR	Sr_ci_Ba03	Blepharisma americanum		1	Illumina	Katz Lab	LKH084: to be submitted	Alveolata; Ciliophora; Postciliodesmatophora; Heterotrichea; Heterotrichida; Blepharismidae
SAR	Sr_ci_Bjap	Blepharisma japonicum		2	Illumina	MMETSP	MMETSP1395	Alveolata; Ciliophora; Postciliodesmatophora; Heterotrichea; Heterotrichida; Blepharismidae
SAR	Sr_ci_Bs01	Brachonella spiralis		1	Illumina	Katz Lab	LKH056: to be submitted	Alveolata; Ciliophora; Intramacronucleata; Armophorea; Metopida; Metopidae
SAR	Sr_ci_Bt02	Bursaria truncatella		1	Illumina	Katz Lab	LKH054: to be submitted	Alveolata; Ciliophora; Intramacronucleata; Colpodea; Bursariomorphida; Bursariidae
SAR	Sr_ci_Bt03	Bursaria truncatella		2	Illumina	Katz Lab	LKH103: to be submitted	Alveolata; Ciliophora; Intramacronucleata; Colpodea; Bursariomorphida; Bursariidae
SAR	Sr_ci_Casp	Colpoda aspera		2	Illumina	GenBank	SRR1768440	Alveolata; Ciliophora; Intramacronucleata; Colpodea; Colpodida; Colpodidae
SAR	Sr_ci_Ci01	Colpoda inflata		0	Illumina	Katz Lab	SRR11962137	Alveolata; Ciliophora; Intramacronucleata; Colpodea; Colpodida; Colpodidae
SAR	Sr_ci_Cpol	Carchesium polypinum		1	Illumina	GenBank	SRR1768437	Alveolata; Ciliophora; Intramacronucleata; Oligohymenophorea; Peritrichia; Sessilida; Vorticellidae; Carchesium
SAR	Sr_ci_CR04	Cryptopharynx sp.		0	Illumina	Katz Lab	LKH178: to be submitted	Alveolata; Ciliophora; Postciliodesmatophora; Karyorelictea; Loxodida; Cryptopharyngidae
SAR	Sr_ci_CR05	Cryptopharynx sp.		0	Illumina	Katz Lab	LKH353: to be submitted	Alveolata; Ciliophora; Postciliodesmatophora; Karyorelictea; Loxodida; Cryptopharyngidae
SAR	Sr_ci_Cv01	Climacostomum virens		2	Illumina	Katz Lab	LKH129: to be submitted	Alveolata; Ciliophora; Postciliodesmatophora; Heterotrichea; Heterotrichida; Climacostomidae
SAR	Sr_ci_Cv02	Climacostomum sp.		3	Illumina	Katz Lab	LKH120: to be submitted	Alveolata; Ciliophora; Postciliodesmatophora; Heterotrichea; Heterotrichida; Climacostomidae
SAR	Sr_ci_Dder	Dysteria derouxi		1	Illumina	GenBank	SRR9841576	Alveolata; Ciliophora; Intramacronucleata; Phyllopharyngea; Phyllopharyngia; Dysteriida; Dysteriidae
SAR	Sr_ci_Dm01	Dileptus mucronatus		1	Illumina	Katz Lab	LKH093: to be submitted	Alveolata; Ciliophora; Intramacronucleata; Litostomatea; Haptoria; Haptorida; Dileptidae
SAR	Sr_ci_Dm02	Dileptus mucronatus		1	Illumina	Katz Lab	LKH108: to be submitted	Alveolata; Ciliophora; Intramacronucleata; Litostomatea; Haptoria; Haptorida; Dileptidae
SAR	Sr_ci_Ehar	Euplotes harpa FSP14		1	Illumina	MMETSP	MMETSP0213	Alveolata; Ciliophora; Intramacronucleata; Spirotrichea; Hypotrichia; Euplotida; Euplotidae
SAR	Sr_ci_Evan	Euplotes vannus		1	Illumina	GenBank	SRR7662949	Alveolata; Ciliophora; Intramacronucleata; Spirotrichea; Hypotrichia; Euplotida; Euplotidae; Euplotes
SAR	Sr_ci_Fblo	Furgasonia blochmanni		1	Illumina	GenBank	SRR6754448	Alveolata; Ciliophora; Intramacronucleata; Nassophorea; Nassulida; Furgasoniidae; Furgasonia
SAR	Sr_ci_Fehr	Favella ehrenbergii Fehren 1		1	Illumina	MMETSP	MMETSP0123	Alveolata; Ciliophora; Intramacronucleata; Spirotrichea; Choreotrichia; Tintinnida; Xystonellidae
SAR	Sr_ci_FR01	Frontonia sp		1	Illumina	Katz Lab	LKH088: to be submitted	Alveolata; Ciliophora; Intramacronucleata; Oligohymenophorea; Peniculida; Frontoniidae
SAR	Sr_ci_Fsal	Fabrea salina - MMETSP1345		2	Illumina	GenBank	SRR1300445	Alveolata; Ciliophora; Postciliodesmatophora; Heterotrichea; Heterotrichida; Fabreidae; Fabrea
SAR	Sr_ci_Ftar	Favella taraikaensis		1	Illumina	MMETSP	MMETSP0434	Alveolata; Ciliophora; Intramacronucleata; Spirotrichea; Choreotrichia; Tintinnida; Rhabdonellidae; Schmidingerella
SAR	Sr_ci_GE03	Geleia sp.1		1	Illumina	Katz Lab	LKH339: to be submitted	Alveolata; Ciliophora; Postciliodesmatophora; Karyorelictea; Protoheterotrichida; Geleiidae
SAR	Sr_ci_Hgra	Halteria grandinella		1	Illumina	GenBank	SRR5514622	Alveolata; Ciliophora; Intramacronucleata; Spirotrichea; Stichotrichia; Sporadotrichida; Halteriidae
SAR	Sr_ci_Hx09	Halteria		0	Illumina	Katz Lab	LKH545: to be submitted	Alveolata; Ciliophora; Intramacronucleata; Spirotrichea; Stichotrichia; Sporadotrichida; Halteriidae
SAR	Sr_ci_Hx16	Halteria		0	Illumina	Katz Lab	LKH555: to be submitted	Alveolata; Ciliophora; Intramacronucleata; Spirotrichea; Stichotrichia; Sporadotrichida; Halteriidae
SAR	Sr_ci_Hx26	Halteria		1	Illumina	Katz Lab	LKH576: to be submitted	Alveolata; Ciliophora; Intramacronucleata; Spirotrichea; Stichotrichia; Sporadotrichida; Halteriidae
SAR	Sr_ci_Imul	Ichthyophthirius multifiliis		2	Genome	GenBank	AEDN00000000.1	Alveolata; Ciliophora; Intramacronucleata; Oligohymenophorea; Hymenostomatida; Ophryoglenina; Ichthyophthirius
SAR	Sr_ci_KE02	Kentrophoros sp		0	Illumina	Katz Lab	LKH064: to be submitted	Alveolata; Ciliophora; Postciliodesmatophora; Karyorelictea; Protostomatida; Kentrophoridae
SAR	Sr_ci_LE01	Lembadion sp		1	Illumina	Katz Lab	SRR10512983	Alveolata; Ciliophora; Intramacronucleata; Oligohymenophorea; Peniculida; Lembadionidae
SAR	Sr_ci_LI01	Litonotus sp		0	Illumina	Katz Lab	SRR10512988	Alveolata; Ciliophora; Intramacronucleata; Litostomatea; Haptoria; Pleurostomatida; Litonotidae
SAR	Sr_ci_ME01	Metopus sp		1	Illumina	Katz Lab	SRR10513011	Alveolata; Ciliophora; Intramacronucleata; Armophorea; Metopida; Metopidae
SAR	Sr_ci_Otri	Oxytricha trifallax		1	Genome	Ciliate.org	AMCR00000000.1	Alveolata; Ciliophora; Intramacronucleata; Spirotrichea; Stichotrichia; Sporadotrichida; Oxytrichidae; Oxytrichinae; Oxytricha
SAR	Sr_ci_Padh	Protocruzia adherens Boccale		1	Illumina	MMETSP	MMETSP0216	Alveolata; Ciliophora; Intramacronucleata; Spirotrichea; Protocruziidia
SAR	Sr_ci_Pdub	Pseudomicrothorax dubius		1	Illumina	GenBank	SRR6754450	Alveolata; Ciliophora; Intramacronucleata; Nassophorea; Microthoracida; Pseudomicrothoracidae; Pseudomicrothorax
SAR	Sr_ci_Pspe	Pseudokeronopsis sp OXSARD2		1	Illumina	MMETSP	MMETSP0211	Alveolata; Ciliophora; Intramacronucleata; Spirotrichea; Stichotrichia; Urostylida; Pseudokeronopsidae
SAR	Sr_ci_Pssp	Pseudokeronopsis sp OXSARD2 - MMETSP0211		1	Illumina	GenBank	SRR1296908	Alveolata; Ciliophora; Intramacronucleata; Spirotrichea; Stichotrichia; Urostylida; Pseudokeronopsidae; Pseudokeronopsis
SAR	Sr_ci_Ptet	Paramecium tetraurelia strain d4 2		2	Genome	GenBank	GCF_000165425.1	Alveolata; Ciliophora; Intramacronucleata; Oligohymenophorea; Peniculida; Parameciidae; Paramecium; Paramecium tetraurelia
SAR	Sr_ci_Ptuz	Protocruzia tuzeti		1	Illumina	GenBank	SRR7662948	Alveolata; Ciliophora; Intramacronucleata; Spirotrichea; Protocruziidia; Protocruzia
SAR	Sr_ci_Rx04	Remanella sp (c)		0	Illumina	Katz Lab	LKH101: to be submitted	Alveolata; Ciliophora; Postciliodesmatophora; Karyorelictea; Loxodida; Loxodidae
SAR	Sr_ci_tthe	Tetrahymena thermophila SB210		6	Genome	OrthoMCL v. 5.0	OrthoMCL v. 5.0	Alveolata; Ciliophora; Intramacronucleata; Oligohymenophorea; Hymenostomatida; Tetrahymenina; Tetrahymenidae; Tetrahymena; Tetrahymena thermophila
SAR	Sr_ci_Ucit	Uroleptopsis citrina		2	Illumina	GenBank	SRR7662950	Alveolata; Ciliophora; Intramacronucleata; Spirotrichea; Stichotrichia; Urostylida; Urostylidae; Uroleptopsis
SAR	Sr_ci_ZO01	Zosterodasys sp		1	Illumina	Katz Lab	LKH144: to be submitted	Alveolata; Ciliophora; Intramacronucleata; Nassophorea; Synhymeniida; Orthodonellidae
SAR	Sr_ci_ZO02	Zosterodasys sp		1	Illumina	Katz Lab	LKH171: to be submitted	Alveolata; Ciliophora; Intramacronucleata; Nassophorea; Synhymeniida; Orthodonellidae
SAR	Sr_di_Acar	Amphidinium carterae	EGT	4	EST	GenBank	SAMN00173573	Alveolata; Dinophyceae; Gonyaulacales; Gonyaulacaceae; Alexandrium
SAR	Sr_di_Amas	Amphidinium massartii CS259	EGT	57	Illumina	MMETSP	MMETSP0689	Alveolata; Dinophyceae; Gymnodiniales; Gymnodiniaceae
SAR	Sr_di_Amin	Alexandrium minutum	EGT	13	Illumina	GenBank	SRR1300213	Alveolata; Dinophyceae; Gonyaulacales; Gonyaulacaceae; Alexandrium
SAR	Sr_di_Aspi	Azadinium spinosum 3D9	EGT	70	Illumina	MMETSP	MMETSP1036, 1037, 1038	Alveolata; Dinophyceae; Gonyaulacales; Amphidomataceae
SAR	Sr_di_Aspp	Amoebophrya sp.	EGT	1	Illumina	MMETSP	MMETSP0795	Alveolata; Dinophyceae; Syndiniales; Amoebophryaceae
SAR	Sr_di_Atam	Alexandrium tamarense	EGT	11	EST	GenBank	SAMN00173876 + SAMN00173897	Alveolata; Dinophyceae; Gymnodiniales; Warnowiaceae; Erythropsidinium
SAR	Sr_di_Bnut	Brandtodinium nutriculum RCC3387	EGT	61	Illumina	MMETSP	MMETSP1462	Alveolata; Dinophyceae; Peridiniales; Endodiniaceae
SAR	Sr_di_Ccoh	Crypthecodinium cohnii WH	EGT	17	Illumina	MMETSP	MMETSP0323, 24, 25, 26	Alveolata; Dinophyceae; Gonyaulacales; Crypthecodiniaceae
SAR	Sr_di_Cfus	Ceratium fusus PA161109	EGT	62	Illumina	MMETSP	MMETSP1074, 1075	Alveolata; Dinophyceae; Gonyaulacales; Ceratiaceae
SAR	Sr_di_Dbal	Durinskia baltica CSIRO CS38	EGT	84	Illumina	MMETSP	MMETSP0116, 0117	Alveolata; Dinophyceae; Peridiniales; Peridiniaceae
SAR	Sr_di_Gaus	Gambierdiscus australes CAWD 149	EGT	59	Illumina	MMETSP	MMETSP0766	Alveolata; Dinophyceae; Gonyaulacales; Goniodomataceae
SAR	Sr_di_Gcat	Gymnodinium catenatum GC744	EGT	71	Illumina	MMETSP	MMETSP0784	Alveolata; Dinophyceae; Gymnodiniales; Gymnodiniaceae; Gymnodinium; Gymnodinium catenatum
SAR	Sr_di_Gspi	Gonyaulax spinifera CCMP409	EGT	48	Illumina	MMETSP	MMETSP1439	Alveolata; Dinophyceae; Gonyaulacales; Gonyaulacaceae
SAR	Sr_di_Harc	Heterocapsa arctica CCMP445	EGT	53	Illumina	MMETSP	MMETSP1441	Alveolata; Dinophyceae; Peridiniales; Heterocapsaceae
SAR	Sr_di_Hsps	Hematodinium sp. SG 2012	EGT	2	Illumina	GenBank	SRR3405005	Alveolata; Dinophyceae; Syndiniales; Syndiniaceae; Hematodinium; unclassified Hematodinium
SAR	Sr_di_Kbre	Karenia brevis	EGT	65	Illumina	GenBank	SRX466448	Alveolata; Dinophyceae; Gymnodiniales; Kareniaceae; Karenia
SAR	Sr_di_Kfol	Kryptoperidinium foliaceum	EGT	90	Illumina	MMETSP	MMETSP0118	Alveolata; Dinophyceae; Peridiniales; Peridiniaceae; Kryptoperidinium
SAR	Sr_di_Kmic	Karlodinium micrum	EGT	11	EST	GenBank	EST DB, accessed 2017	Alveolata; Dinophyceae; Gonyaulacales; Lingulodinium
SAR	Sr_di_Kmik	Karenia mikimotoi	EGT	65	Illumina	GenBank	DRR028933	Alveolata; Dinophyceae; Gymnodiniales; Kareniaceae; Karenia
SAR	Sr_di_Kven	Karlodinium veneficum	EGT	12	Illumina	GenBank	SRX1434823	Alveolata; Dinophyceae; Gymnodiniales; Kareniaceae; Karlodinium
SAR	Sr_di_Lfis	Levanderina fissa (Gyrodinium instriatum)	EGT	68	Illumina	GenBank	SRR1610336	Alveolata; Dinophyceae; unclassified Dinophyceae
SAR	Sr_di_Nsci	Noctiluca scintillans	EGT	20	Illumina	MMETSP	MMETSP0253	Alveolata; Dinophyceae; Noctilucales; Noctilucaceae; Noctiluca
SAR	Sr_di_Omar	Oxyrrhis marinia	EGT	2	EST	GenBank	LIBEST_022944	Alveolata; Dinophyceae; Pyrocystales; Pyrocystaceae; Pyrocystis
SAR	Sr_di_Paci	Peridinium aciculiferum PAER2	EGT	67	Illumina	MMETSP	MMETSP0370	Alveolata; Dinophyceae; Peridiniales; Peridiniaceae
SAR	Sr_di_Pbah	Pyrodinium bahamense pbaha01	EGT	66	Illumina	MMETSP	MMETSP0796	Alveolata; Dinophyceae; Gonyaulacales; Goniodomataceae
SAR	Sr_di_Pbei	Pelagodinium beii RCC1491	EGT	60	Illumina	MMETSP	MMETSP1338	Alveolata; Dinophyceae; Suessiales; Suessiaceae
SAR	Sr_di_Pgla	Polarella glacialis CCMP2088	EGT	60	Illumina	MMETSP	MMETSP1440	Alveolata; Dinophyceae; Suessiales; Suessiaceae
SAR	Sr_di_Plim	Prorocentrum lima	EGT	64	Illumina	GenBank	SRR1296753	Alveolata; Dinophyceae; Prorocentrales; Prorocentraceae; Prorocentrum
SAR	Sr_di_Pmin	Prorocentrum minimum	EGT	57	Illumina	GenBank	SRR1296753	Alveolata; Dinophyceae; Prorocentrales; Prorocentraceae; Prorocentrum
SAR	Sr_di_Pret	Protoceratium reticulatum CCCM 535	EGT	53	Illumina	MMETSP	MMETSP0228	Alveolata; Dinophyceae; Gonyaulacales; Gonyaulacaceae
SAR	Sr_di_Pspp	Prorocentrum sp. CCMP3122	EGT	57	Illumina	GenBank	SRR1598807	Alveolata; Dinophyceae; Prorocentrales; Prorocentraceae; Prorocentrum
SAR	Sr_di_Shan	Scrippsiella hangoei SHHI4	EGT	63	Illumina	MMETSP	MMETSP0367	Alveolata; Dinophyceae; Peridiniales; Thoracosphaeraceae
SAR	Sr_di_Skaw	Symbiodinium kawagutii CCMP2468	EGT	9	Illumina	MMETSP	MMETSP0132	Alveolata; Dinophyceae; Suessiales; Symbiodiniaceae
SAR	Sr_di_Smic	Symbiodinium microadriaticum	EGT	31	Genome	GenBank	LSRX00000000.1	Alveolata; Dinophyceae; Suessiales; Symbiodiniaceae; Symbiodinium
SAR	Sr_di_Stro	Scrippsiella trochoidea CCMP3099	EGT	66	Illumina	MMETSP	MMETSP0270	Alveolata; Dinophyceae; Peridiniales; Thoracosphaeraceae
SAR	Sr_di_Tjol	Togula jolla CCCM 725	EGT	56	Illumina	MMETSP	MMETSP0224	Alveolata; Dinophyceae; Gymnodiniales; Gymnodiniaceae
SAR	Sr_pe_Olen	Perkinsus olseni	EGT	6	Illumina	GenBank	SRR2094556	Alveolata; Perkinsea; Perkinsida; Perkinsidae; Perkinsus
SAR	Sr_pe_Pche	Perkinsus chesapeaki ATCC PRA65	EGT	3	Illumina	MMETSP	MMETSP0925	Alveolata; Perkinsea; Perkinsida; Perkinsidae
SAR	Sr_pe_Perk	Perkinsus marinus	EGT	8	Genome	GenBank	AAXJ00000000.1	Alveolata; Perkinsea; Perkinsida; Perkinsidae; Perkinsus
SAR	Sr_rh_Blon	Bigelowiella longifila	EGT	34	Illumina	GenBank	SRR1300406	Rhizaria; Cercozoa; Chlorarachniophyceae; Bigelowiella
SAR	Sr_rh_Bmor	Bostrychia moritziana	EGT	40	Illumina	GenBank	SRR12352383	Rhodophyta; Florideophyceae; Rhodymeniophycidae; Ceramiales; Rhodomelaceae
SAR	Sr_rh_Bmot	Brevimastigomonas motovehiculus	Anaerobe	1	Illumina	GenBank	SRX2011750, SRR4017973	Rhizaria; Cercozoa; Cercomonadida; Cercomonadidae
SAR	Sr_rh_Bnat	Bigelowiella natans	EGT	55	Genome	JGI Genome	ADNK00000000.1	Rhizaria; Cercozoa; Chlorarachniophyceae; Bigelowiella
SAR	Sr_rh_Cosp	collozoum sp.	EGT	2	Illumina	GenBank	ERR2034987	Rhizaria; Polycystinea; Collodaria; Sphaerozoidae; Collozoum
SAR	Sr_rh_Crep	Chlorarachnion reptans CCCM449	EGT	58	Illumina	MMETSP	MMETSP0109, SRR1296735	Rhizaria; Cercozoa; Chlorarachniophyceae
SAR	Sr_rh_Lamo	Lotharella amoebiformis LEX01	EGT	49	Illumina	MMETSP	MMETSP0041_2, SRR1296868	Rhizaria; Cercozoa; Chlorarachniophyceae
SAR	Sr_rh_Loce	Lotharella oceanica CCMP622	EGT	50	Illumina	MMETSP	MMETSP0040, SRX551221, SRR1296814	Rhizaria; Cercozoa; Chlorarachniophyceae
SAR	Sr_rh_Nsph	Norrisiella sphaerica BC52	EGT	50	Illumina	MMETSP	MMETSP0113, SRR1296950, SRX551357	Rhizaria; Cercozoa; Chlorarachniophyceae
SAR	Sr_rh_Pami	Paulinella micropora	EGT	32	Illumina	GenBank	SRR10230256, SRR10230255	Rhizaria; Imbricatea; Silicofilosea; Euglyphida; Paulinellidae
SAR	Sr_rh_Pglo	Partenskyella glossopodia RCC365	EGT	47	Illumina	MMETSP	MMETSP1318, SRR1300497, SRX554302	Rhizaria; Cercozoa; Chlorarachniophyceae
SAR	Sr_st_Aana	Aureococcus anophagefferens	EGT	51	Genome	GenBank	ACJI00000000.1	Stramenopiles; Pelagophyceae; Pelagomonadales; Aureococcus
SAR	Sr_st_Aast	Aphanomyces astaci	EGT	17	Genome	GenBank	AYTG00000000.1	Stramenopiles; Oomycetes; Saprolegniales; Saprolegniaceae; Aphanomyces
SAR	Sr_st_Acof	Amphora coffeaeformis CCMP127	EGT	46	Illumina	GenBank	SRR1296713	Stramenopiles; Bacillariophyta; Bacillariophyceae; Bacillariophycidae; Thalassiophysales; Catenulaceae; Amphora
SAR	Sr_st_Ainv	Aphanomyces invadans	EGT	16	Genome	GenBank	AYTH00000000.1	Stramenopiles; Oomycetes; Saprolegniales; Saprolegniaceae; Aphanomyces
SAR	Sr_st_Alag	Aureoumbra lagunensis CCMP1509	EGT	59	Illumina	GenBank	SRR1296815	Stramenopiles; Pelagophyceae; Pelagomonadales; Aureoumbra
SAR	Sr_st_Alim	Aurantiochytrium limacinum ATCCMYA1381	EGT	10	Illumina	GenBank	SRR1300290	Stramenopiles; Labyrinthulomycetes; Thraustochytriaceae; Aurantiochytrium
SAR	Sr_st_Aman	Aurantiochytrium mangrovei	EGT	9	Illumina	GenBank	SRR2251672	Stramenopiles; Labyrinthulomycetes; Thraustochytriaceae; Aurantiochytrium
SAR	Sr_st_Apal	Amphiprora paludosa CCMP125	EGT	77	Illumina	GenBank	SRR1300396	Stramenopiles; Bacillariophyta; Bacillariophyceae; Bacillariophycidae; Naviculales; Amphipleuraceae; Amphiprora
SAR	Sr_st_Arad	Astrosyne radiata 13vi081A	EGT	58	Illumina	GenBank	SRR1296718	Stramenopiles; Ochrophyta; Bacillariophyta; Fragilariophyceae; Fragilariophycidae; Cyclophorales; Cyclophoraceae; Astrosyne
SAR	Sr_st_Aspb	Aplanochytrium sp. PBS07	EGT	4	Illumina	GenBank	SRR1300333	Stramenopiles; Bigyra; Labyrinthulomycetes; Thraustochytriaceae; Aplanochytrium
SAR	Sr_st_Asub	Aulacoseira subarctica CCAP 1002/5	EGT	75	Illumina	GenBank	SRR1300395	Stramenopiles; Ochrophyta; Bacillariophyta; Coscinodiscophyceae; Coscinodiscophycidae; Aulacoseiraceae; Aulacoseira
SAR	Sr_st_Bhom	Blastocystis hominis	Anaerobe	5	Genome	GenBank	CABX00000000.1	Stramenopiles; Blastocystis
SAR	Sr_st_Bpac	Triparma pacifica	EGT	67	Illumina	GenBank	SRR1300363	Stramenopiles; Synurophyceae; Parmales; Triparmaceae; Triparma
SAR	Sr_st_Bspa	Bolidomonas sp. RCC2347	EGT	57	Illumina	GenBank	SRR1300498	Stramenopiles; Bolidophyceae; Bolidomonas
SAR	Sr_st_Caro	Cafeteria roenbergensis	EGT	3	Illumina	GenBank	DRR049554	Stramenopiles; Bicosoecida; Cafeteriaceae; Cafeteria
SAR	Sr_st_Cfra	Chrysocystis fragilis	EGT	64	Illumina	GenBank	SRR1300385	Stramenopiles; Pelagophyceae; Sarcinochrysidales; Chrysocystaceae; Chrysocystis
SAR	Sr_st_Chys	Corethron hystrix	EGT	81	Illumina	GenBank	SRR1294401	Stramenopiles; Ochrophyta; Bacillariophyta; Coscinodiscophyceae; Corethrophycidae; Corethrales; Corethraceae; Corethron
SAR	Sr_st_Cmar	Cantina marsupialis	Anaerobe	5	Illumina	GenBank	DRR030401	Stramenopiles; unclassified stramenopiles; Cantina
SAR	Sr_st_Cneo	Chaetoceros neogracile	EGT	13	EST	GenBank	SAMN00152652	Stramenopiles; Bacillariophyta; Bacillariophyceae; Bacillariophycidae; Bacillariales; Bacillariaceae; Fragilariopsis
SAR	Sr_st_Croe	Cafeteria roebergensis	EGT	2	Illumina	GenBank	SRR1300216	Stramenopiles; Bicosoecida; Cafeteriaceae; Cafeteria
SAR	Sr_st_Cspa	Cafeteria sp.	EGT	5	Illumina	GenBank	SRR1300417	Stramenopiles; Bigyra; Opalozoa; Bicosoecida; Cafeteriaceae
SAR	Sr_st_Cspb	Chrysoreinhardia sp. CCMP3193	EGT	50	Illumina	GenBank	SRR1294438	Stramenopiles; Pelagophyceae; Sarcinochrysidales; Chrysocystaceae; Chrysoreinhardia
SAR	Sr_st_Cspc	Chrysoreinhardia sp. CCMP2950	EGT	56	Illumina	GenBank	SRR1300388	Stramenopiles; Pelagophyceae; Sarcinochrysidales; Chrysocystaceae; Chrysoreinhardia
SAR	Sr_st_Csub	Chattonella subsalsa	EGT	81	Illumina	GenBank	SRR1300237	Stramenopiles; Raphidophyceae; Chattonellales; Chattonellaceae; Chattonella
SAR	Sr_st_Cten	Cyclophora tenuis ECT3854	EGT	73	Illumina	GenBank	SRR1296719	Stramenopiles; Ochrophyta; Bacillariophyta; Fragilariophyceae; Fragilariophycidae; Cyclophorales; Cyclophoraceae; Cyclophora
SAR	Sr_st_Cwai	Coscinodiscus wailesii CCMP2513	EGT	82	Illumina	GenBank	SRR1300397	Stramenopiles; Ochrophyta; Bacillariophyta; Coscinodiscophyceae; Coscinodiscophycidae; Coscinodiscales; Coscinodiscaceae; Coscinodiscus
SAR	Sr_st_Dbri	Ditylum brightwellii GSO104	EGT	76	Illumina	GenBank	SRR1300435	Stramenopiles; Ochrophyta; Bacillariophyta; Mediophyceae; Lithodesmiophycidae; Lithodesmiales; Lithodesmiaceae; Ditylum
SAR	Sr_st_Dele	Developayella elegans	EGT	4	Illumina	GenBank	DRR049556	Stramenopiles; Developea; Developayella
SAR	Sr_st_Dfra	Dactyliosolen fragilissimus	EGT	72	Illumina	GenBank	SRR1296964	Stramenopiles; Ochrophyta; Bacillariophyta; Coscinodiscophyceae; Rhizosoleniophycidae; Rhizosoleniales; Rhizosoleniaceae; Dactyliosolen
SAR	Sr_st_Dspe	Dictyocha speculum	EGT	75	Illumina	GenBank	SRR1300447	Stramenopiles; Dictyochophyceae; Dictyochales, Dictyocha
SAR	Sr_st_Esil	Ectocarpus siliculosus	EGT	69	Genome	GenBank	PRJNA236413	Stramenopiles; PX clade; Phaeophyceae; Ectocarpales; Ectocarpaceae; Ectocarpus
SAR	Sr_st_Espa	Entomoneis sp. CCMP2396	EGT	75	Illumina	GenBank	SRR1300522	Stramenopiles; Ochrophyta; Bacillariophyta; Bacillariophyceae; Bacillariophycidae; Entomoneidaceae; Entomoneis
SAR	Sr_st_Espi	Extubocellulus spinifer	EGT	86	Illumina	GenBank	SRR1296805	Stramenopiles; Bacillariophyta; Mediophyceae; Cymatosirophycidae; Cymatosirales; Cymatosiraceae; Extubocellulus
SAR	Sr_st_Fcyl	Fragilariopsis cylindrus	EGT	44	EST	accessed 08/2017	EST DB, accessed 08/2017	Stramenopiles; PX clade; Phaeophyceae; Fucales; Fucaceae; Fucus
SAR	Sr_st_Fjap	Fibrocapsa japonica CCMP1661	EGT	2	Illumina	GenBank	SRR1300377	Stramenopiles; Ochrophyta; Raphidophyceae; Chattonellales; Chattonellaceae; Fibrocapsa
SAR	Sr_st_Fpar	Florenciella parvula CCM2471	EGT	64	Illumina	GenBank	SRR1294437	Stramenopiles; Ochrophyta; Dictyochophyceae; Florenciellales; Florenciella
SAR	Sr_st_Fser	Fucus serratus	EGT	2	EST	GenBank	SAMN00167208 + SAMN00167209	Stramenopiles; PX clade; Phaeophyceae; Fucales; Fucaceae; Fucus
SAR	Sr_st_Fspa	Florenciella sp. RCC1587	EGT	56	Illumina	GenBank	SRR1300366	Stramenopiles; Ochrophyta; Dictyochophyceae; Florenciellales; Florenciella
SAR	Sr_st_Goce	Grammatophora oceanica	EGT	75	Illumina	GenBank	SRR1296957	Stramenopiles; Bacillariophyta; Fragilariophyceae; Fragilariophycidae; Rhabdonematales; Grammatophoraceae; Grammatophora
SAR	Sr_st_Htam	Helicotheca tamesis CCMP826	EGT	62	Illumina	GenBank	SRR1294422	Stramenopiles; Ochrophyta; Bacillariophyta; Mediophyceae; Lithodesmiophycidae; Lithodesmiales; Lithodesmiaceae; Helicotheca
SAR	Sr_st_Imar	Incisomonas marina (MAST-3)	EGT	11	Illumina	GenBank	DRR186657
SAR	Sr_st_Ljap	Laminaria japonica	EGT	63	Illumina	GenBank	SRR1300377	Stramenopiles; PX clade; Phaeophyceae; Laminariales; Laminariaceae; Laminaria
SAR	Sr_st_Lpar	Licmophora paradoxa CCMP2313	EGT	74	Illumina	GenBank	SRR1300448	Stramenopiles; Ochrophyta; Bacillariophyta; Fragilariophyceae; Fragilariophycidae; Licmophorales; Licmophoraceae; Licmophora
SAR	Sr_st_Mpol	Minutocellus polymorphus	EGT	81	Illumina	GenBank	SRR1300271	Stramenopiles; Ochrophyta; Bacillariophyta; Mediophyceae; Cymatosirophycidae; Cymatosirales; Cymatosiraceae; Minutocellus
SAR	Sr_st_Mspa	Mallomonas sp. CCMP3275	EGT	58	Illumina	GenBank	SRR1300324	Stramenopiles; Ochrophyta; Synurophyceae; Synurales; Mallomonadaceae; Mallomonas
SAR	Sr_st_Ngad	Nannochloropsis gaditana	EGT	19	Genome	GenBank	AGNI00000000.1	Stramenopiles; Eustigmatophyceae; Eustigmatales; Monodopsidaceae; Nannochloropsis
SAR	Sr_st_Noce	Nannochloropsis oceanica	EGT	64	Illumina	GenBank	SRR13264570	Stramenopiles; Ochrophyta; Eustigmatophyceae; Eustigmatales; Monodopsidaceae
SAR	Sr_st_Nocu	Nannochloropsis oculata	EGT	4	EST	GenBank	SAMN00150641	Stramenopiles; Chrysophyceae; Chromulinales; Chromulinaceae; Ochromonas
SAR	Sr_st_Npun	Nitzschia punctata CCMP561 (Tryblionella compressa)	EGT	81	Illumina	GenBank	SRR1296829	Stramenopiles; Ochrophyta; Bacillariophyta; Bacillariophyceae; Bacillariophycidae; Bacillariales; Bacillariaceae; Tryblionella
SAR	Sr_st_Nspa	Nitzschia sp. RCC80	EGT	88	Illumina	GenBank	SRR1294404	Stramenopiles; Ochrophyta; Bacillariophyta; Bacillariophyceae; Bacillariophycidae; Bacillariales; Bacillariaceae; Nitzschia
SAR	Sr_st_Odis	Ochromonas distigma	EGT	55	Illumina	GenBank	ERR3497269	Stramenopiles; Ochrophyta; Chrysophyceae; Chromulinales; Chromulinaceae
SAR	Sr_st_Ospa	Ochromonas sp.	EGT	47	Illumina	GenBank	SRR1296863	Stramenopiles; Chrysophyceae; Chromulinales; Chromulinaceae; Ochromonas
SAR	Sr_st_Paus	Pseudonitzschia australis 10249 10 AB	EGT	71	Illumina	GenBank	SRR1296850	Stramenopiles; Ochrophyta; Bacillariophyta; Bacillariophyceae; Bacillariophycidae; Bacillariales; Bacillariaceae; Pseudonitzschia
SAR	Sr_st_Pban	Paraphysomonas bandaiensis	EGT	2	Illumina	GenBank	SRR1300316	Stramenopiles; Chrysophyceae; Chromulinales; Paraphysomonadaceae; Paraphysomonas
SAR	Sr_st_Pcal	Pelagomonas calceolata	EGT	61	Illumina	GenBank	SRR1300368	Stramenopiles; Pelagophyceae; Pelagomonadales; Pelagomonas
SAR	Sr_st_Pela	Pseudopedinella elastica CCMP716	EGT	15	Illumina	GenBank	SRR1300312	Stramenopiles; Ochrophyta; Dictyochophyceae; Pedinellales; Pseudopedinella
SAR	Sr_st_Penc	Pedospumella encystans	EGT	3	Illumina	GenBank	ERR1368701	Stramenopiles; Ochrophyta; Chrysophyceae; Chromulinales; Chromulinaceae; Pedospumella
SAR	Sr_st_Pfar	Pseudochattonella farcimen	EGT	14	EST	GenBank	SAMN00222761	Stramenopiles; Oomycetes; Pythiales; Pythiaceae; Pythium
SAR	Sr_st_Pimp	Paraphysomonas imperforata PA2	EGT	1	Illumina	GenBank	SRR1296729	Stramenopiles; Ochrophyta; Chrysophyceae; Chromulinales; Paraphysomonadaceae; Paraphysomonas
SAR	Sr_st_Pinf	Phytophthora infestans	EGT	16	Genome	GenBank	AATU00000000.1	Stramenopiles; Oomycetes; Peronosporales; Phytophthora
SAR	Sr_st_Ppar	Phaeomonas parva	EGT	64	Illumina	GenBank	SRR1294421	Stramenopiles; Pinguiophyceae; Pinguiochrysidales; Pinguiochrysidaceae; Phaeomonas
SAR	Sr_st_Ppyr	Pinguiococcus pyrenoidosus CCMP2078	EGT	59	Illumina	GenBank	SRR1300500	Stramenopiles; Pinguiophyceae; Pinguiochrysidales; Pinguiochrysidaceae; Pinguiococcus
SAR	Sr_st_pram	Phytophthora ramorum	EGT	18	Genome	OrthoMCL v. 5.0	OrthoMCL v. 5.0	Stramenopiles; Oomycetes; Peronosporales; Peronosporaceae; Phytophthora
SAR	Sr_st_Pspl	Pythium splendens	EGT	16	Illumina	GenBank	SRR643895	Stramenopiles; Oomycetes; Pythiales; Pythiaceae; Pythium
SAR	Sr_st_Psub	Pelagococcus subviridis CCMP1429	EGT	65	Illumina	GenBank	SRR1296803	Stramenopiles; Pelagophyceae; Pelagomonadales; Pelagococcus
SAR	Sr_st_Psve	Pseudophyllomitus vesiculosus (MAST-6)	EGT	14	Illumina	GenBank	DRR186658	Stramenopiles; unclassified stramenopiles; Pseudophyllomitus
SAR	Sr_st_Ptar	Platysulcus tardus	EGT	3	Illumina	GenBank	DRR186656	Stramenopiles; Platysulcus
SAR	Sr_st_Pter	Pteridomonas danica PT	EGT	6	Illumina	GenBank	SRR1296726	Stramenopiles; Ochrophyta; Dictyochophyceae; Pedinellales; Pteridomonas
SAR	Sr_st_Ptri	Phaeodactylum tricornutum	EGT	89	Genome	GenBank	PRJNA33251	Stramenopiles; Bacillariophyta; Bacillariophyceae; Bacillariophycidae; Naviculales; Phaeodactylaceae; Phaeodactylum
SAR	Sr_st_Pult	Pythium ultimum	EGT	3	EST	accessed 2017	EST DB, accessed 2017	Stramenopiles; PX clade; Phaeophyceae; Fucales; Sargassaceae; Sargassum
SAR	Sr_st_Pves	Paraphysomonas vestita GFlagA	EGT	2	Illumina	GenBank	SRR1300418	Stramenopiles; Ochrophyta; Chrysophyceae; Chromulinales; Paraphysomonadaceae; Paraphysomonas
SAR	Sr_st_Rmar	Rhizochromulina marina CCMP1243	EGT	59	Illumina	GenBank	SRR1300381	Stramenopiles; Ochrophyta; Dictyochophyceae; Rhizochromulinales; Rhizochromulina
SAR	Sr_st_Sagg	Schizochytrium aggregatum	EGT	7	Illumina	GenBank	SRR1300400	Stramenopiles; Labyrinthulomycetes; Thraustochytriaceae; Schizochytrium
SAR	Sr_st_Scon	Stauroneis constricta CCMP1120	EGT	41	Illumina	GenBank	SRR1300408	Stramenopiles; Ochrophyta; Bacillariophyta; Bacillariophyceae; Bacillariophycidae; Naviculales; Stauroneidaceae; Stauroneis
SAR	Sr_st_Sdic	Saprolegnia diclina	EGT	17	Genome	GenBank	PRJNA255245	Stramenopiles; Oomycetes; Saprolegniales; Saprolegniaceae; Saprolegnia
SAR	Sr_st_Selo	Spumella elongata CCAP 955/1 - MMETSP1098	EGT	21	Illumina	MMETSP	MMETSP1098	Stramenopiles; Chrysophyceae; Chromulinales; Chromulinaceae
SAR	Sr_st_Slat	Saccharina latissima	EGT	46	EST	accessed 2017	EST DB, accessed 2017	Stramenopiles; Bigyra; Labyrinthulomycetes; Thraustochytrida; Thraustochytriaceae; Schizochytrium; unclassified Schizochytrium
SAR	Sr_st_Spar	Saprolegnia parasitica CBS 223.65	EGT	16	Genome	GenBank	PRJNA280969	Stramenopiles; Oomycetes; Saprolegniales; Saprolegniaceae; Saprolegnia; Saprolegnia
SAR	Sr_st_Spus	Synchroma pusillum	EGT	49	Illumina	GenBank	SRR1300531	Stramenopiles; Synchromophyceae; Synchroma
SAR	Sr_st_Sspa	Sarcinochrysis sp. CCMP770	EGT	31	Illumina	GenBank	SRR1300501	Stramenopiles; Pelagophyceae; Sarcinochrysidales; Sarcinochrysidaceae; Sarcinochrysis
SAR	Sr_st_Stur	Stephanopyxis turris CCMP 815	EGT	85	Illumina	GenBank	SRR1296867	Stramenopiles; Ochrophyta; Bacillariophyta; Coscinodiscophyceae; Coscinodiscophycidae; Melosirales; Stephanopyxidaceae; Stephanopyxis
SAR	Sr_st_Suni	Striatella unipunctata CCMP2910	EGT	77	Illumina	GenBank	SRR1296706	Stramenopiles; Ochrophyta; Bacillariophyta; Fragilariophyceae; Fragilariophycidae; Striatellales; Striatellaceae; Striatella
SAR	Sr_st_Svul	Sargassum vulgare	EGT	78	Illumina	GenBank	SRR3190990	Stramenopiles; Ochrophyta; PXclade; Phaeophyceae; Fucales; Sargassaceae
SAR	Sr_st_Tfra	Thalassionema frauenfeldii CCMP 1798	EGT	83	Illumina	GenBank	SRR1296708	Stramenopiles; Ochrophyta; Bacillariophyta; Fragilariophyceae; Fragilariophycidae; Thalassionemales; Thalassionemataceae; Thalassionema
SAR	Sr_st_tpse	Thalassiosira pseudonana	EGT	97	Genome	OrthoMCL v. 5.0	OrthoMCL v. 5.0	Stramenopiles; Bacillariophyta; Coscinodiscophyceae; Thalassiosirophycidae; Thalassiosirales; Thalassiosiraceae; Thalassiosira
SAR	Sr_st_Trot	Thalassiosira rotula CCMP3096	EGT	87	Illumina	accessed 2017	SRA DB, accessed 2017	Stramenopiles; Bacillariophyta; Coscinodiscophyceae; Thalassiosirophycidae; Thalassiosirales; Thalassiosiraceae; Thalassiosira
SAR	Sr_st_Tspa	Thraustochytrium sp. LLF1b	EGT	7	Illumina	GenBank	SRR1296958	Stramenopiles; Labyrinthulomycetes; Thraustochytriaceae; Thraustochytrium
SAR	Sr_st_Wlun	Wobblia lunata	EGT	2	Illumina	GenBank	DRR049555	Stramenopiles; Placididea; Wobblia
Archaea	Za_al_Alti	Candidatus Altiarchaeum sp CG2 30 32 3053		13	Genome	GenBank	GCA_001873845.1	Archaea; Euryarchaeota; unclassified Euryarchaeota; Candidatus Altiarchaeales; Candidatus Altiarchaeum
Archaea	Za_as_Heia	Candidatus Heimdallarchaeota archaeon AB 125		14	Genome	GenBank	MEHH00000000.1	Archaea; Asgard group; Candidatus Heimdallarchaeota
Archaea	Za_as_Heib	Candidatus Heimdallarchaeota archaeon LC 3		25	Genome	GenBank	GCA_001940645.1	Archaea; Asgard group; Candidatus Heimdallarchaeota
Archaea	Za_as_Loka	Candidatus Lokiarchaeota archaeon CR 4		23	Genome	GenBank	GCA_001940655.1	Archaea; Asgard group; Candidatus Lokiarchaeota; unclassified Lokiarchaeota
Archaea	Za_as_Loki	Lokiarchaeum sp GC14 75		32	Genome	GenBank	JYIM00000000.1	Archaea; Asgard group; Candidatus Lokiarchaeota; Lokiarchaeum
Archaea	Za_as_Odin	Candidatus Odinarchaeota archaeon LCB 4		16	Genome	GenBank	MDVT00000000.1	Archaea; Asgard group; Candidatus Odinarchaeota
Archaea	Za_as_Thob	Candidatus Thorarchaeota archaeon SMTZ1 45		26	Genome	GenBank	LRSL00000000.1	Archaea; Asgard group; Candidatus Thorarchaeota
Archaea	Za_as_Thor	Candidatus Thorarchaeota archaeon AB 25		20	Genome	GenBank	GCA_001940705.1	Archaea; Asgard group; Candidatus Thorarchaeota
Archaea	Za_ba_Crea	miscellaneous Crenarchaeota group 1 archaeon SG8 32 1		11	Genome	GenBank	LFWU00000000.1	Archaea; TACK group; Candidatus Bathyarchaeota; MCG-1
Archaea	Za_ba_Creb	miscellaneous Crenarchaeota group 6 archaeon AD8 1		10	Genome	GenBank	GCA_001273385.1	Archaea; TACK group; Candidatus Bathyarchaeota; MCG-6
Archaea	Za_cr_Ahos	Acidianus hospitalis W1 uid66875		26	Genome	GenBank	CP002535.1	Archaea; TACK group; Crenarchaeota; Thermoprotei; Sulfolobales; Sulfolobaceae
Archaea	Za_cr_Aper	Aeropyrum pernix K1 uid57757		16	Genome	GenBank	GCF_000011125.1	Archaea; TACK group; Crenarchaeota; Thermoprotei; Desulfurococcales; Desulfurococcaceae
Archaea	Za_cr_Asac	Acidilobus saccharovorans 345 15 uid51395		16	Genome	GenBank	GCF_000144915.1	Archaea; TACK group; Crenarchaeota; Thermoprotei; Acidilobales; Acidilobaceae
Archaea	Za_cr_Clag	Caldisphaera lagunensis 200415		15	Genome	GenBank	GCF_000317795_1	Archaea; TACK group; Crenarchaeota; Thermoprotei; Acidilobales; Caldisphaeraceae
Archaea	Za_cr_cmaq	Caldivirga maquilingensis IC 167		28	Genome	OrthoMCL v. 5.0	OrthoMCL v. 5.0	Archaea; TACK group; Crenarchaeota; Thermoprotei; Thermoproteales; Thermoproteaceae; Caldivirga; Caldivirga maquilingensis
Archaea	Za_cr_Dmuc	Desulfurococcus mucosus DSM 2162 uid62227		17	Genome	GenBank	GCF_000186365.1	Archaea; TACK group; Crenarchaeota; Thermoprotei; Desulfurococcales; Desulfurococcaceae
Archaea	Za_cr_Ffon	Fervidicoccus fontis Kam940 uid162201		11	Genome	GenBank	GCF_000258425_1	Archaea; TACK group; Crenarchaeota; Thermoprotei; Fervidicoccales; Fervidicoccaceae
Archaea	Za_cr_hbut	Hyperthermus butylicus DSM 5456		21	Genome	OrthoMCL v. 5.0	OrthoMCL v. 5.0	Archaea; TACK group; Crenarchaeota; Thermoprotei; Desulfurococcales; Pyrodictiaceae; Hyperthermus; Hyperthermus butylicus
Archaea	Za_cr_ihos	Ignicoccus hospitalis KIN4 I uid58365		19	Genome	OrthoMCL v. 5.0	OrthoMCL v. 5.0	Archaea; TACK group; Crenarchaeota; Thermoprotei; Desulfurococcales; Desulfurococcaceae
Archaea	Za_cr_Mcup	Metallosphaera cuprina Ar 4 uid66329		24	Genome	GenBank	GCF_000204925.1	Archaea; TACK group; Crenarchaeota; Thermoprotei; Sulfolobales; Sulfolobaceae
Archaea	Za_cr_msed	Metallosphaera sedula DSM 5348		25	Genome	OrthoMCL v. 5.0	OrthoMCL v. 5.0	Archaea; TACK group; Crenarchaeota; Thermoprotei; Sulfolobales; Sulfolobaceae; Metallosphaera; Metallosphaera sedula
Archaea	Za_cr_Paer	Pyrobaculum aerophilum strain YKB31		7	Genome	GenBank	GCF_003400025.1	Archaea; TACK group; Crenarchaeota; Thermoprotei; Thermoproteales; Thermoproteaceae; Pyrobaculum; Pyrobaculum aerophilum
Archaea	Za_cr_Pfum	Pyrolobus fumarii 1A uid73415		18	Genome	GenBank	CP002838.1	Archaea; TACK group; Crenarchaeota; Thermoprotei; Desulfurococcales; Pyrodictiaceae
Archaea	Za_cr_Pisl	Pyrobaculum islandicum DSM 4184 uid58635		21	Genome	GenBank	GCF_000015205.1	Archaea; TACK group; Crenarchaeota; Thermoprotei; Thermoproteales; Thermoproteaceae
Archaea	Za_cr_Saci	Sulfolobus acidocaldarius DSM 639 uid58379		26	Genome	GenBank	GCF_000012285.1	Archaea; TACK group; Crenarchaeota; Thermoprotei; Sulfolobales; Sulfolobaceae
Archaea	Za_cr_Sisl	Sulfolobus islandicus HVE10 4 uid162067		31	Genome	GenBank	GCF_000022385_1	Archaea; TACK group; Crenarchaeota; Thermoprotei; Sulfolobales; Sulfolobaceae
Archaea	Za_cr_smar	Staphylothermus marinus F1 uid58719		23	Genome	OrthoMCL v. 5.0	OrthoMCL v. 5.0	Archaea; TACK group; Crenarchaeota; Thermoprotei; Desulfurococcales; Desulfurococcaceae
Archaea	Za_cr_ssol	Sulfolobus solfataricus P2		30	Genome	OrthoMCL v. 5.0	OrthoMCL v. 5.0	Archaea; TACK group; Crenarchaeota; Thermoprotei; Sulfolobales; Sulfolobaceae; Sulfolobus; Sulfolobus solfataricus
Archaea	Za_cr_Tagg	Thermosphaera aggregans DSM 11486 uid48993		16	Genome	GenBank	GCF_000092185.1	Archaea; TACK group; Crenarchaeota; Thermoprotei; Desulfurococcales; Desulfurococcaceae
Archaea	Za_cr_Tcel	Thermogladius calderae1633 uid167488		17	Genome	GenBank	GCF_000264495.1	Archaea; TACK group; Crenarchaeota; Thermoprotei; Desulfurococcales; Desulfurococcaceae
Archaea	Za_cr_Tpen	Thermofilum pendens Hrk 5 uid58563		18	Genome	GenBank	GCF_000015225.1	Archaea; TACK group; Crenarchaeota; Thermoprotei; Thermoproteales; Thermofilaceae
Archaea	Za_cr_Tten	Thermoproteus tenax Kra 1 uid74443		28	Genome	GenBank	GCA_000253055.1	Archaea; TACK group; Crenarchaeota; Thermoprotei; Thermoproteales; Thermoproteaceae
Archaea	Za_cr_Tuzo	Thermoproteus uzoniensis 768-20		21	Genome	GenBank	GCF_000193375.1	Archaea; TACK group; Crenarchaeota; Thermoprotei; Thermoproteales; Thermoproteaceae; Thermoproteus; Thermoproteus uzoniensis
Archaea	Za_cr_Vdis	Vulcanisaeta distributa DSM 14429 uid52827		30	Genome	GenBank	GCF_000148385.1	Archaea; TACK group; Crenarchaeota; Thermoprotei; Thermoproteales; Thermoproteaceae
Archaea	Za_cr_Vmou	Vulcanisaeta moutnovskia 768 28 uid63631		28	Genome	GenBank	GCF_000190315.1	Archaea; TACK group; Crenarchaeota; Thermoprotei; Thermoproteales; Thermoproteaceae
Archaea	Za_ea_aful	Archaeoglobus fulgidus DSM 4304		38	Genome	OrthoMCL v. 5.0	OrthoMCL v. 5.0	Archaea; Euryarchaeota; Archaeoglobi; Archaeoglobales; Archaeoglobaceae; Archaeoglobus; Archaeoglobus fulgidus
Archaea	Za_ea_Aven	Archaeoglobus veneficus SNP6 uid65269		34	Genome	GenBank	GCF_000194625.1	Archaea; Euryarchaeota; Archaeoglobi; Archaeoglobales; Archaeoglobaceae
Archaea	Za_ea_Fpla	Ferroglobus placidus DSM 10642 uid40863		37	Genome	GenBank	GCF_000025505.1	Archaea; Euryarchaeota; Archaeoglobi; Archaeoglobales; Archaeoglobaceae
Archaea	Za_eb_Mbry	Methanobacterium lacus AL 21 uid63623		6	Genome	GenBank	GCF_000191585.1	Archaea; Euryarchaeota; Methanomada group; Methanobacteria; Methanobacteriales; Methanobacteriaceae; Methanobacterium; unclassified Methanobacterium
Archaea	Za_eb_Mfev	Methanothermus fervidus DSM 2088 uid60167		21	Genome	GenBank	GCF_000166095.1	Archaea; Euryarchaeota; Methanobacteria; Methanobacteriales; Methanothermaceae
Archaea	Za_eb_Mrum	Methanobrevibacter ruminantium M1 uid45857		27	Genome	GenBank	GCF_000024185.1	Archaea; Euryarchaeota; Methanobacteria; Methanobacteriales; Methanobacteriaceae
Archaea	Za_eb_msmi	Methanobrevibacter smithii ATCC 35061		25	Genome	OrthoMCL v. 5.0	OrthoMCL v. 5.0	Archaea; Euryarchaeota; Methanobacteria; Methanobacteriales; Methanobacteriaceae; Methanobrevibacter; Methanobrevibacter smithii
Archaea	Za_eb_Msta	Methanosphaera stadtmanae DSM 3091 uid58407		25	Genome	GenBank	GCF_000012545.1	Archaea; Euryarchaeota; Methanobacteria; Methanobacteriales; Methanobacteriaceae
Archaea	Za_eb_Mthe	Methanothermobacter thermautotrophicus Delta H uid57877		23	Genome	GenBank	GCF_000008645.1	Archaea; Euryarchaeota; Methanobacteria; Methanobacteriales; Methanobacteriaceae
Archaea	Za_ec_Maeo	Methanococcus aeolicus Nankai 3 uid58823		24	Genome	GenBank	GCF_000017185.1	Archaea; Euryarchaeota; Methanococci; Methanococcales; Methanococcaceae
Archaea	Za_ec_Mign	Methanotorris igneus Kol 5 uid67321		28	Genome	GenBank	GCF_000214415.1	Archaea; Euryarchaeota; Methanococci; Methanococcales; Methanocaldococcaceae
Archaea	Za_ec_Minf	Methanocaldococcus infernus ME uid48803		26	Genome	GenBank	CP002009.1	Archaea; Euryarchaeota; Methanococci; Methanococcales; Methanocaldococcaceae
Archaea	Za_ec_mjan	Methanocaldococcus jannaschii DSM 2661		27	Genome	OrthoMCL v. 5.0	OrthoMCL v. 5.0	Archaea; Euryarchaeota; Methanococci; Methanococcales; Methanocaldococcaceae; Methanocaldococcus; Methanocaldococcus jannaschii
Archaea	Za_ec_mmar	Methanococcus maripaludis S2		31	Genome	OrthoMCL v. 5.0	OrthoMCL v. 5.0	Archaea; Euryarchaeota; Methanococci; Methanococcales; Methanococcaceae; Methanococcus; Methanococcus maripaludis
Archaea	Za_ec_Moki	Methanothermococcus okinawensis IH1 uid51535		24	Genome	GenBank	GCF_000179575.2	Archaea; Euryarchaeota; Methanococci; Methanococcales; Methanococcaceae
Archaea	Za_eh_Haci	Halarchaeum acidiphilum 489138		30	Genome	GenBank	BATA00000000.1	Archaea; Euryarchaeota; Halobacteria; Halobacteriales; Halobacteriaceae
Archaea	Za_eh_halo	Halobacterium sp NRC 1		30	Genome	OrthoMCL v. 5.0	OrthoMCL v. 5.0	Archaea; Euryarchaeota; Halobacteria; Halobacteriales; Halobacteriaceae; Halobacterium; Halobacterium salinarum
Archaea	Za_eh_Hbor	Halogeometricum borinquense DSM 11551 uid54919		33	Genome	GenBank	GCF_000172995_2	Archaea; Euryarchaeota; Halobacteria; Haloferacales; Haloferacaceae
Archaea	Za_eh_Hcar	Halosimplex carlsbadense 2 9 1 797114		44	Genome	GenBank	GCF_000337455_1	Archaea; Euryarchaeota; Halobacteria; Halobacteriales; Haloarculaceae
Archaea	Za_eh_Hjeo	Halalkalicoccus jeotgali B3 uid50305		46	Genome	GenBank	GCF_000196895	Archaea; Euryarchaeota; Halobacteria; Halobacteriales; Halobacteriaceae
Archaea	Za_eh_Hlac	Halorubrum lacusprofundi ATCC 49239 uid58807		38	Genome	GenBank	GCF_000022205.1	Archaea; Euryarchaeota; Halobacteria; Haloferacales; Halorubraceae
Archaea	Za_eh_Hlai	Halobiforma lacisalsi 229731		44	Genome	GenBank	CP019285.1	Archaea; Euryarchaeota; Halobacteria; Natrialbales; Natrialbaceae
Archaea	Za_eh_Hmar	Haloarcula marismortui ATCC 43049 uid57719		43	Genome	GenBank	PRJNA105	Archaea; Euryarchaeota; Halobacteria; Halobacteriales; Haloarculaceae
Archaea	Za_eh_Hmuk	Halomicrobium mukohataei DSM 12286 uid59107		35	Genome	GenBank	GCF_000023965.1	Archaea; Euryarchaeota; Halobacteria; Halobacteriales; Haloarculaceae
Archaea	Za_eh_Hpau	Haladaptatus paucihalophilus DX253 797209		45	Genome	GenBank	GCF_000187225_1	Archaea; Euryarchaeota; Halobacteria; Halobacteriales; Halobacteriaceae
Archaea	Za_eh_Hrub	Halovivax ruber XH 70 797302		34	Genome	GenBank	GCF_000328525_1	Archaea; Euryarchaeota; Halobacteria; Natrialbales; Natrialbaceae
Archaea	Za_eh_Hsai	Halococcus salifodinae DSM 8989 1227456		42	Genome	GenBank	GCF_000336935_1	Archaea; Euryarchaeota; Halobacteria; Halobacteriales; Halococcaceae
Archaea	Za_eh_Hsol	Halogranum salarium B1 1210908		44	Genome	GenBank	ALJD00000000.1	Archaea; Euryarchaeota; Halobacteria; Haloferacales; Haloferacaceae
Archaea	Za_eh_Hspb	Halonotius sp J07HN4 1070774		29	Genome	GenBank	GCF_003605575_1	Archaea; Euryarchaeota; Halobacteria; Haloferacales; Halorubraceae
Archaea	Za_eh_Htha	Halococcus thailandensis JCM 13552 1227457		38	Genome	GenBank	GCF_000336715_1	Archaea; Euryarchaeota; Halobacteria; Halobacteriales; Halococcaceae
Archaea	Za_eh_Htur	Haloterrigena turkmenica DSM 5511 uid43501		54	Genome	GenBank	GCF_000025325.1	Archaea; Euryarchaeota; Halobacteria; Natrialbales; Natrialbaceae
Archaea	Za_eh_Htyr	Candidatus Halobonum tyrrellensis G22 1324957		22	Genome	GenBank	GCF_000495475_1	Archaea; Euryarchaeota; Stenosarchaea group; Halobacteria; Haloferacales; Halorubraceae; Candidatus Halobonum
Archaea	Za_eh_Huta	Halorhabdus utahensis DSM 12940 uid59189		35	Genome	GenBank	GCF_000023945.1	Archaea; Euryarchaeota; Halobacteria; Halobacteriales; Haloarculaceae
Archaea	Za_eh_Hvol	Haloferax volcanii DS2 uid46845		42	Genome	GenBank	GCF_000025685_1	Archaea; Euryarchaeota; Halobacteria; Haloferacales; Haloferacaceae
Archaea	Za_eh_hwal	Haloquadratum walsbyi DSM 16790		38	Genome	OrthoMCL v. 5.0	OrthoMCL v. 5.0	Archaea; Euryarchaeota; Halobacteria; Haloferacales; Haloferacaceae; Haloquadratum; Haloquadratum walsbyi
Archaea	Za_eh_Hxan	Halopiger xanaduensis SH 6 uid68105		47	Genome	GenBank	GCF_000217715.1	Archaea; Euryarchaeota; Halobacteria; Natrialbales; Natrialbaceae
Archaea	Za_eh_Nban	Natronorubrum bangense JCM 10635 1227500		39	Genome	GenBank	GCF_000337715_1	Archaea; Euryarchaeota; Halobacteria; Natrialbales; Natrialbaceae
Archaea	Za_eh_Ngre	Natronobacterium gregoryi SP2 797304		37	Genome	GenBank	GCF_000230715_2	Archaea; Euryarchaeota; Halobacteria; Natrialbales; Natrialbaceae
Archaea	Za_eh_Ninn	Natronolimnobius innermongolicus JCM 12255 1227499		44	Genome	GenBank	GCF_000337215_1	Archaea; Euryarchaeota; Halobacteria; Natrialbales; Natrialbaceae
Archaea	Za_eh_Nmag	Natrialba magadii ATCC 43099 uid46245		41	Genome	GenBank	GCF_000025625_1	Archaea; Euryarchaeota; Halobacteria; Natrialbales; Natrialbaceae
Archaea	Za_eh_Nocc	Natronococcus occultus SP4 694430		47	Genome	GenBank	GCF_000328685.1	Archaea; Euryarchaeota; Halobacteria; Natrialbales; Natrialbaceae
Archaea	Za_eh_Npha	Natronomonas pharaonis DSM 2160 uid58435		36	Genome	GenBank	GCF_000026045.1	Archaea; Euryarchaeota; Halobacteria; Halobacteriales; Haloarculaceae
Archaea	Za_eh_Sspa	Salinarchaeum sp Harcht Bsk1 1333523		35	Genome	GenBank	GCF_000403645_1	Archaea; Euryarchaeota; Halobacteria; Natrialbales; Natrialbaceae
Archaea	Za_em_Marv	Methanocella arvoryzae MRE50 uid61623		31	Genome	GenBank	GCF_000063445.1	Archaea; Euryarchaeota; Methanomicrobia; Methanocellales; Methanocellaceae
Archaea	Za_em_Mbar	Methanosarcina barkeri Fusaro uid57715		43	Genome	GenBank	GCF_000195895.1	Archaea; Euryarchaeota; Methanomicrobia; Methanosarcinales; Methanosarcinaceae
Archaea	Za_em_Mboo	Methanoregula boonei 6A8 uid58815		26	Genome	GenBank	GCF_000017625_1	Archaea; Euryarchaeota; Methanomicrobia; Methanomicrobiales; Methanoregulaceae
Archaea	Za_em_Mbou	Methanoculleus bourgensis MS2 uid171377		32	Genome	GenBank	GCF_000304355.2	Archaea; Euryarchaeota; Methanomicrobia; Methanomicrobiales; Methanomicrobiaceae
Archaea	Za_em_Mbur	Methanococcoides burtonii DSM 6242 uid58023		26	Genome	GenBank	GCF_000013725.1	Archaea; Euryarchaeota; Methanomicrobia; Methanosarcinales; Methanosarcinaceae
Archaea	Za_em_Mcon	Methanocella conradii HZ254 uid157911		33	Genome	GenBank	GCF_000251105.1	Archaea; Euryarchaeota; Methanomicrobia; Methanocellales; Methanocellaceae
Archaea	Za_em_Meve	Methanohalobium evestigatum Z 7303 uid49857		31	Genome	GenBank	GCF_000196655.1	Archaea; Euryarchaeota; Methanomicrobia; Methanosarcinales; Methanosarcinaceae
Archaea	Za_em_Mhar	Methanosaeta harundinacea 6Ac uid81199		28	Genome	GenBank	GCF_000235565.1	Archaea; Euryarchaeota; Methanomicrobia; Methanosarcinales; Methanosaetaceae
Archaea	Za_em_Mhol	Methanomethylovorans hollandica DSM 15978 867904		29	Genome	GenBank	CP003362.1	Archaea; Euryarchaeota; Methanomicrobia; Methanosarcinales; Methanosarcinaceae
Archaea	Za_em_Mhun	Methanospirillum hungatei JF 1 uid58181		31	Genome	GenBank	GCF_000013445.1	Archaea; Euryarchaeota; Methanomicrobia; Methanomicrobiales; Methanospirillaceae
Archaea	Za_em_Mlab	Methanocorpusculum labreanum Z uid58785		27	Genome	GenBank	GCF_000015765.1	Archaea; Euryarchaeota; Methanomicrobia; Methanomicrobiales; Methanocorpusculaceae
Archaea	Za_em_Mlim	Methanoplanus petrolearius DSM 11571 uid52695		17	Genome	GenBank	GCF_000147875.1	Archaea; Euryarchaeota; Stenosarchaea group; Methanomicrobia; Methanomicrobiales; Methanomicrobiaceae; Methanolacinia; Methanolacinia petrolearia
Archaea	Za_em_Mlit	Methanofollis liminatans 2201		29	Genome	GenBank	GCA_011049415.1	Archaea; Euryarchaeota; Methanomicrobia; Methanomicrobiales; Methanomicrobiaceae
Archaea	Za_em_Mlum	Methanomassiliicoccus luminyensis 1080712		21	Genome	GenBank	GCF_902383895.1	Archaea; Euryarchaeota; Thermoplasmata; Methanomassiliicoccales; Methanomassiliicoccaceae
Archaea	Za_em_Mmah	Methanohalophilus mahii DSM 5219 uid47313		27	Genome	GenBank	GCF_000025865.1	Archaea; Euryarchaeota; Methanomicrobia; Methanosarcinales; Methanosarcinaceae
Archaea	Za_em_Mman	Methanoculleus marisnigri JR1 uid58561		31	Genome	GenBank	GCF_000015825.1	Archaea; Euryarchaeota; Methanomicrobia; Methanomicrobiales; Methanomicrobiaceae
Archaea	Za_em_Mpal	Methanosphaerula palustris E1 9c uid59193		29	Genome	GenBank	GCF_000021965.1	Archaea; Euryarchaeota; Methanomicrobia; Methanomicrobiales; Methanoregulaceae
Archaea	Za_em_Mpsy	Methanolobus psychrophilus R15 1094980		1	Genome	GenBank	GCF_000306725.1	Archaea; Euryarchaeota; Methanomicrobia; Methanosarcinales; Methanosarcinaceae
Archaea	Za_em_Mtar	Methanolinea tarda 263906		32	Genome	GenBank	GCF_000235685.2	Archaea; Euryarchaeota; Methanomicrobia; Methanomicrobiales; Methanoregulaceae
Archaea	Za_em_Mtin	Methanolobus tindarius DSM 2278 1090322		29	Genome	GenBank	GCF_000504205_1	Archaea; Euryarchaeota; Methanomicrobia; Methanosarcinales; Methanosarcinaceae
Archaea	Za_em_Mzhi	Methanosalsum zhilinae DSM 4017 uid68249		27	Genome	GenBank	GCF_000217995.1	Archaea; Euryarchaeota; Methanomicrobia; Methanosarcinales; Methanosarcinaceae
Archaea	Za_ep_Faci	Ferroplasma acidarmanus 97393		24	Genome	GenBank	GCF_000152265.2	Archaea; Euryarchaeota; Thermoplasmata; Thermoplasmatales; Ferroplasmaceae
Archaea	Za_ep_Ptor	Picrophilus torridus DSM 9790 uid58041		21	Genome	GenBank	GCF_000008265.1	Archaea; Euryarchaeota; Thermoplasmata; Thermoplasmatales; Picrophilaceae
Archaea	Za_ep_Taci	Thermoplasma acidophilum DSM 1728 uid61573		24	Genome	GenBank	GCF_000195915.1	Archaea; Euryarchaeota; Thermoplasmata; Thermoplasmatales; Thermoplasmataceae
Archaea	Za_ep_tvol	Thermoplasma volcanium GSS1 uid57751		26	Genome	OrthoMCL v. 5.0	OrthoMCL v. 5.0	Archaea; Euryarchaeota; Thermoplasmata; Thermoplasmatales; Thermoplasmataceae
Archaea	Za_et_Pfur	Pyrococcus furiosus DSM 3638 uid57873		25	Genome	GenBank	GCF_008245085.1	Archaea; Euryarchaeota; Thermococci; Thermococcales; Thermococcaceae
Archaea	Za_et_Tkod	Thermococcus kodakarensis KOD1 uid58225		23	Genome	GenBank	AP006878.1	Archaea; Euryarchaeota; Thermococci; Thermococcales; Thermococcaceae
Archaea	Za_et_Tsib	Thermococcus sibiricus MM 739 uid59399		24	Genome	GenBank	GCF_000022545.1	Archaea; Euryarchaeota; Thermococci; Thermococcales; Thermococcaceae
Archaea	Za_eu_Aboo	Aciduliprofundum boonei T469 uid43333		18	Genome	GenBank	GCF_000025665.1	Archaea; Euryarchaeota; unclassified Euryarchaeota; DHVE2 group
Archaea	Za_eu_Aspa	Aciduliprofundum sp MAR08 339 673860		18	Genome	GenBank	GCF_000327505.1	Archaea; Euryarchaeota; unclassified Euryarchaeota; DHVE2 group
Archaea	Za_ey_Mkan	Methanopyrus kandleri AV19 uid57883		18	Genome	GenBank	AE009439.1	Archaea; Euryarchaeota; Methanopyri; Methanopyrales; Methanopyraceae
Archaea	Za_ko_ckor	Candidatus Korarchaeum cryptofilum OPF8		22	Genome	OrthoMCL v. 5.0	OrthoMCL v. 5.0	Archaea; TACK group; Candidatus Korarchaeota; Candidatus Korarchaeum; Candidatus Korarchaeum cryptofilum
Archaea	Za_na_nequ	Nanoarchaeum equitans Kin4 M		6	Genome	OrthoMCL v. 5.0	OrthoMCL v. 5.0	Archaea; DPANN group; Nanoarchaeota; Nanoarchaeales; Nanoarchaeaceae; Nanoarchaeum; Nanoarchaeum equitans
Archaea	Za_th_Ngar	Candidatus Nitrososphaera gargensis Ga9 2 1237085		29	Genome	GenBank	GCF_000303155.1	Archaea; TACK group; Thaumarchaeota; Nitrososphaeria; Nitrososphaerales; Nitrososphaeraceae; Nitrososphaera
Archaea	Za_th_Nkor	Candidatus Nitrosoarchaeum koreensis MY1 1001994		14	Genome	GenBank	GCF_000220175.1	Archaea; TACK group; Thaumarchaeota; Nitrosopumilales; Nitrosopumilaceae; Nitrosarchaeum
Archaea	Za_th_nmar	Nitrosopumilus maritimus SCM1		24	Genome	OrthoMCL v. 5.0	OrthoMCL v. 5.0	Archaea; TACK group; Thaumarchaeota; Nitrosopumilales; Nitrosopumilaceae; Nitrosopumilus; Nitrosopumilus maritimus
Archaea	Za_th_Nsal	Candidatus Nitrosopumilus salaria 1170320		20	Genome	GenBank	GCA_003248015.1	Archaea; TACK group; Thaumarchaeota; Nitrosopumilales; Nitrosopumilaceae; Nitrosopumilus

## Sheet: Sheet8
Pl_gl_Cglo	Cyanoptyche gloeocystis SAG497	Phototrophs	1
Pl_gl_Cpad	Cyanophora paradoxa [Durnford lab] [CD]	Phototrophs	1
Pl_gl_Glwi	Gloeochaete wittrockiana	Phototrophs	1
Pl_gl_Gnos	Glaucocystis nostochinearum	Phototrophs	1
Pl_gr_atha	Arabidopsis thaliana	Phototrophs	1
Pl_gr_Atri	Amborella trichopoda	Phototrophs	1
Pl_gr_Bpra	Bathycoccus prasinos	Phototrophs	1
Pl_gr_Cjap	Cryptomeria japonica	Phototrophs	1
Pl_gr_Corb	Coleochaete orbicularis	Phototrophs	1
Pl_gr_crei	Chlamydomonas reinhardtii	Phototrophs	1
Pl_gr_Csti	Crustomastix stigmata CCMP3273	Phototrophs	1
Pl_gr_Cvar	Chlorella variabilis	Phototrophs	1
Pl_gr_Dsal	Dunaliella salina	Phototrophs	1
Pl_gr_Dten	Dolichomastix tenuilepis CCMP3274	Phototrophs	1
Pl_gr_Egui	Elaeis guineensis	Phototrophs	1
Pl_gr_Gbil	Ginkgo biloba	Phototrophs	1
Pl_gr_Hann	Helianthus annus	Phototrophs	1
Pl_gr_Knit	Klebsormidium nitens	Phototrophs	1
Pl_gr_Mant	Mantoniella antarctica SL175	Phototrophs	1
Pl_gr_micr	Micromonas sp RCC299 Micromonas commoda	Phototrophs	1
Pl_gr_Mpol	Marchantia polymorpha	Phototrophs	1
Pl_gr_Mpus	Micromonas pusilla	Phototrophs	1
Pl_gr_Mspa	Mantoniella sp CCMP1436	Phototrophs	1
Pl_gr_Mver	Mesostigma viride	Phototrophs	1
Pl_gr_Npyr	Nephroselmis pyriformis CCMP717	Phototrophs	1
Pl_gr_Oluc	Ostreococcus lucimarinus	Phototrophs	1
Pl_gr_Omed	Ostreococcus mediterraneus clade-D	Phototrophs	1
Pl_gr_osat	Oryza sativa Japonica Group	Phototrophs	1
Pl_gr_otau	Ostreococcus tauri	Phototrophs	1
Pl_gr_Pcap	Prasinococcus capsulatus CCMP1194	Phototrophs	1
Pl_gr_Pcol	Prasinoderma coloniale CCMP1413	Phototrophs	1
Pl_gr_Pgin	Panax ginseng	Phototrophs	1
Pl_gr_Pobo	Pyramimonas obovata CCMP722	Phototrophs	1
Pl_gr_Pokl	Picochlorum oklahomensis CCMP2329	Phototrophs	1
Pl_gr_Ppaa	Polytomella parva SAG 633	Phototrophs	1
Pl_gr_ppat	Physcomitrella patens subsp patens	Phototrophs	1
Pl_gr_Prap	Unid Prasinophyte Clade VIIA2 Unid RCC1871	Phototrophs	1
Pl_gr_Ptae	Pinus taeda	Phototrophs	1
Pl_gr_rcom	Ricinus communis	Phototrophs	1
Pl_gr_vcar	Volvox carteri f nagariensis	Phototrophs	1
Pl_gr_Psal	Picocystis salinarum CCMP1897	Phototroph	1
Pl_gr_Psin	Prasinoderma singularis RCC927	Phototroph	1
Pl_gr_Pspa	Picochlorum sp RCC944	Phototroph	1
Pl_gr_Pspd	Prasinophyte Clade VIIA5 RCC856	Phototroph	1
Pl_gr_Pspf	Pycnococcus sp CCM1998	Phototroph	1
Pl_gr_Pspg	Pterosperma sp CCMP1384	Phototroph	1
Pl_gr_Pysp	Pyramimonas sp.	Phototroph	1
Pl_gr_Sobl	Scenedesmus obliquus SO	Phototroph	1
Pl_gr_Tchu	Tetraselmis chuii	Phototroph	1
Pl_gr_Tstr	Tetraselmis striata LANL1001	Phototroph	1
Pl_rh_Bfus	Bangia fuscopurpurea	Phototroph	1
Pl_rh_Ccho	Chondrus crispus	Phototroph	1
Pl_rh_Ccoe	Compsopogon caeruleus SAG 3694	Phototroph	1
Pl_rh_Ckon	Ceramium kondoi	Phototroph	1
Pl_rh_cmer	Cyanidioschyzon merolae strain 10D	Phototroph	1
Pl_rh_Dsim	Dumontia simplex	Phototroph	1
Pl_rh_Eaus	Erythrolobus australicus CCMP3124	Phototroph	1
Pl_rh_Emad	Erythrolobus madagascarensis CCMP3276	Phototroph	1
Pl_rh_Gfur	Gloiopeltis furcata	Phototroph	1
Pl_rh_Gsul	Galdieria sulphuraria	Phototroph	1
Pl_rh_Gten	Gracilaria tenuistipitata	Phototroph	1
Pl_rh_Kalv	Kappaphycus alvarezii	Phototroph	1
Pl_rh_Paer	Porphyridium aerugineum SAG 13802	Phototroph	1
Pl_rh_Phai	Porphyra haitanensis	Phototroph	1
Pl_rh_Pyez	Porphyra yezoensis	Phototroph	1
Pl_rh_Rmac	Rhodella maculata CCMP736	Phototroph	1
Pl_rh_Rmar	Rhodosorus marinus CCMP 769	Phototroph	1
Pl_rh_Rhod	Unid Rhodophyte sp CCMP1999	NA	1
Pl_gr_Heli	Helicosporidium sp HE	Heterotroph	1
Pl_gr_Pwic	Prototheca wickerhamii PW	Heterotroph	1
