# Supplementary material for: Old genes in new places: A taxon-rich analysis of interdomain lateral gene transfer events
Source: PLoS Genet. 2022 Jun 22;18(6):e1010239. doi: 10.1371/journal.pgen.1010239 (PMC9255765; doi:10.1371/journal.pgen.1010239)
Supplement: S2 Table — Gene families with two or more OG5 numbers from OrthoMCL (column A) were determined to be homologs as described in the methods section. LTGs found in only one recipient clade (column B) and that returned sufficient functional information (Gene Ontology terms; column C) are assigned broad functional categories as illustrated in Figs 2 and S1. Additional functional information is given in the form of EC numbers, Pfam IDs and PFam domain names as returned by the EggNOG mapper tool and through a search with HMMer, respectively. (XLSX) [file pgen.1010239.s002.xlsx]

## Sheet: Table_S2_EGTS_LGTs_to_Amoebozoa
Gene Family (OrthoMCL v. 5.0)	Recipient Clade	Functional Category (Fig. 2a & Extended Data Fig. 1)	EC	PFam ID(s)	PFam Name(s)
OG5_132444	Amoebozoa	NA		PF00753 PF12836	Lactamase_B HHH_3
OG5_136360	Amoebozoa	NA		PF02585	PIG-L
OG5_141720	Amoebozoa	NA		PF04183	IucA_IucC
OG5_144404	Amoebozoa	NA		PF00156	Pribosyltran
OG5_145229	Amoebozoa	NA		PF02589	LUD_dom
OG5_152616	Amoebozoa	NA		PF00583	Acetyltransf_1
OG5_157713	Amoebozoa	NA		PF13521	AAA_28
OG5_163374	Amoebozoa	NA	4.2.1.9 4.2.1.12 4.2.1.25 4.2.1.82	PF00920	ILVD_EDD
OG5_168706	Amoebozoa	NA	3.1.1.45	PF01738	DLH
OG5_169954	Amoebozoa	NA	6.3.5.4 3.3.2.6	PF00733 PF13537 PF13522	Asn_synthase GATase_7 GATase_6
OG5_170936	Amoebozoa	NA	3.4.14.13	PF00877	NLPC_P60
OG5_129315	EGT	Plastid-related function	3.4.21.89 1.4.1.21	PF10502	Peptidase_S26
OG5_129763	EGT	Other metabolic activity	2.4.1.129 3.4.16.4	PF00912 PF00905	Transgly Transpeptidase
OG5_130367	EGT	Function unclear	4.2.1.59	PF07977	FabA
OG5_130373	EGT	Plastid-related function	1.17.7.4 1.1.1.40	PF02401	LYTB
OG5_130464	EGT	Plastid-related function		PF00902	TatC
OG5_130465	EGT	Plastid-related function	1.2.1.70	PF05201 PF01488 PF00745	GlutR_N Shikimate_DH GlutR_dimer
OG5_130467	EGT	Plastid-related function		PF00861	Ribosomal_L18p
OG5_130615	EGT	Other metabolic activity		PF20030 PF07728 PF17868 PF07726 PF17863	bpMoxR AAA_5 AAA_lid_8 AAA_3 AAA_lid_2
OG5_130709	EGT	Plastid-related function		PF00830	Ribosomal_L28
OG5_130885	EGT	Plastid-related function	2.7.1.148	PF08544 PF00288	GHMP_kinases_C GHMP_kinases_N
OG5_131215	EGT	Function unclear		PF13481 PF18073 PF13541 PF05362 PF06745	AAA_25 Rubredoxin_2 ChlI Lon_C ATPase
OG5_131267	EGT	Other metabolic activity	2.5.1.7	PF00275	EPSP_synthase
OG5_131575	EGT	Function unclear		PF02463 PF13476 PF13304	SMC_N AAA_23 AAA_21
OG5_131740	EGT	Plastid-related function		PF02033	RBFA
OG5_131758	EGT	Other metabolic activity		PF02357 PF00467	NusG KOW
OG5_131782	EGT	Plastid-related function	6.6.1.1	PF02514 PF11965	CobN-Mg_chel DUF3479
OG5_131932/OG5_132020	EGT	NA
OG5_131993	EGT	Plastid-related function		PF00892	EamA
OG5_131996	EGT	Plastid-related function	1.4.3.16 1.3.5.1 2.3.2.27	PF00890 PF02910	FAD_binding_2 Succ_DH_flav_C
OG5_132017	EGT	Other metabolic activity		PF01668	SmpB
OG5_132140	EGT	Other metabolic activity		PF06325	PrmA
OG5_132143	EGT	Other metabolic activity	2.7.7.7	PF07733 PF17657 PF02811 PF14579	DNA_pol3_alpha DNA_pol3_finger PHP HHH_6
OG5_132289	EGT	Other metabolic activity	3.1.3.100	PF03193	RsgA_GTPase
OG5_132298	EGT	Plastid-related function		PF01458	SUFBD
OG5_132714	EGT	Other metabolic activity		PF00488 PF01713	MutS_V Smr
OG5_132734	EGT	Other-organelle or transport-related function	2.3.1.191	PF00132 PF04613	Hexapep LpxD
OG5_132745	EGT	Other metabolic activity	6.3.5.11 6.3.5.9	PF01656 PF07685 PF17653 PF13500	CbiA GATase_3 DUF5522 AAA_26
OG5_132912	EGT	Other metabolic activity	2.7.7.3	PF01467	CTP_transf_like
OG5_132916	EGT	Other metabolic activity	2.4.99.17	PF02547	Queuosine_synth
OG5_132920	EGT	Plastid-related function	3.6.4.13	PF02361	CbiQ
OG5_133281	EGT	Other metabolic activity	2.3.1.51 3.1.4.12	PF00892	EamA
OG5_133314	EGT	Other-organelle or transport-related function		PF02576 PF17384	DUF150 DUF150_C
OG5_133515	EGT	Plastid-related function	4.99.1.4 3.1.1.45 4.99.1.3	PF01903	CbiX
OG5_133572	EGT	Function unclear	1.13.11.81 4.1.2.25 5.1.99.8 2.7.6.3	PF02152	FolB
OG5_133769	EGT	Function unclear	3.5.99.2 2.5.1.3 2.7.1.49 2.7.4.7 2.7.7.7 3.6.4.13	PF03070	TENA_THI-4
OG5_134566	EGT	Function unclear		PF04367	DUF502
OG5_134650	EGT	Function unclear	2.8.4.4	PF04055 PF00919 PF18693	Radical_SAM UPF0004 TRAM_2
OG5_134777	EGT	Function unclear	6.1.1.14	PF02092 PF02091	tRNA_synt_2f tRNA-synt_2e
OG5_134785	EGT	Function unclear	2.4.99.17	PF02592	Vut_1
OG5_134959	EGT	Other metabolic activity	2.1.1.172	PF10294 PF03602 PF05175 PF06325 PF13489	Methyltransf_16 Cons_hypoth95 MTS PrmA Methyltransf_23
OG5_135052	EGT	Plastid-related function	2.4.1.14 2.4.1.18	PF13692 PF00534 PF05116 PF00862 PF13579 PF13439	Glyco_trans_1_4 Glycos_transf_1 S6PP Sucrose_synth Glyco_trans_4_4 Glyco_transf_4
OG5_135090	EGT	Other metabolic activity	2.3.1.1	PF00696 PF00583 PF13508 PF13673	AA_kinase Acetyltransf_1 Acetyltransf_7 Acetyltransf_10
OG5_135098	EGT	Plastid-related function		PF05347 PF02163	Complex1_LYR Peptidase_M50
OG5_135249	EGT	Plastid-related function	2.7.7.27 2.7.7.13	PF00885 PF00483 PF00132	DMRL_synthase NTP_transferase Hexapep
OG5_135464	EGT	Other metabolic activity		PF02617	ClpS
OG5_135702	EGT	Function unclear		PF13649 PF08241 PF13847	Methyltransf_25 Methyltransf_11 Methyltransf_31
OG5_135822	EGT	Other metabolic activity	3.1.3.24 3.1.3.79 2.4.1.14 2.4.1.246	PF05116 PF16561 PF08472 PF00564	S6PP AMPK1_CBM S6PP_C PB1
OG5_135823	EGT	Other-organelle or transport-related function	2.4.1.13	PF00862 PF00534	Sucrose_synth Glycos_transf_1
OG5_135845	EGT	Other metabolic activity		PF00893	Multi_Drug_Res
OG5_136080	EGT	Other metabolic activity		PF02163 PF13398 PF12755	Peptidase_M50 Peptidase_M50B Vac14_Fab1_bd
OG5_136096	EGT	Function unclear	1.17.99.6	PF08331 PF13484 PF13646	DUF1730 Fer4_16 HEAT_2
OG5_136380	EGT	Other metabolic activity		PF00534 PF13692	Glycos_transf_1 Glyco_trans_1_4
OG5_136555	EGT	Other-organelle or transport-related function	2.7.13.3	PF00069 PF00360 PF00989 PF01590 PF08446 PF00512 PF02518 PF00211 PF08448 PF00072 PF00097 PF13426	Pkinase PHY PAS GAF PAS_2 HisKA HATPase_c Guanylate_cyc PAS_4 Response_reg zf-C3HC4 PAS_9
OG5_136909	EGT	Other metabolic activity		PF00892	EamA
OG5_136940	EGT	Other metabolic activity		PF00881 PF13499 PF13833	Nitroreductase EF-hand_7 EF-hand_8
OG5_137357	EGT	Other-organelle or transport-related function		PF02577 PF02151	DUF151 UVR
OG5_137379	EGT	Other metabolic activity		PF00733 PF02540 PF03054 PF01507	Asn_synthase NAD_synthase tRNA_Me_trans PAPS_reduct
OG5_137456	EGT	Plastid-related function	2.3.1.87	PF00583 PF13673	Acetyltransf_1 Acetyltransf_10
OG5_137558	EGT	Function unclear	2.4.1.117 3.4.14.13	PF00535 PF13641 PF13632	Glycos_transf_2 Glyco_tranf_2_3 Glyco_trans_2_3
OG5_137577	EGT	Other metabolic activity	2.2.1.1 2.2.1.7 1.2.4.1	PF17831 PF13292 PF13833 PF00456	PDH_E1_M DXP_synthase_N EF-hand_8 Transketolase_N
OG5_137909	EGT	Other metabolic activity		PF00731	AIRC
OG5_137915	EGT	Function unclear	4.99.1.12	PF01969	DUF111
OG5_138075	EGT	Function unclear		PF02681	DUF212
OG5_138094	EGT	Other-organelle or transport-related function		PF01479 PF17774	S4 YlmH_RBD
OG5_138826	EGT	Function unclear		PF16861 PF13604 PF02543 PF00069 PF01565 PF02913	Carbam_trans_C AAA_30 Carbam_trans_N Pkinase FAD_binding_4 FAD-oxidase_C
OG5_139162	EGT	Other metabolic activity	5.4.99.23 5.4.99.26	PF00849	PseudoU_synth_2
OG5_139397	EGT	Function unclear		PF14234	DUF4336
OG5_140164	EGT	Function unclear	1.17.99.6	PF02677	QueH
OG5_140373	EGT	Function unclear		PF13369 PF13371	Transglut_core2 TPR_9
OG5_140466	EGT	Plastid-related function		PF12899	Glyco_hydro_100
OG5_140468	EGT	Other metabolic activity		PF05542 PF13499	DUF760 EF-hand_7
OG5_140491	EGT	Other metabolic activity		PF06799	DUF1230
OG5_140501	EGT	Plastid-related function		PF00004	AAA
OG5_140506	EGT	Plastid-related function		PF04536	TPM_phosphatase
OG5_141040	EGT	Other metabolic activity	2.3.3.13	PF00682 PF08502	HMGL-like LeuA_dimer
OG5_141230	EGT	Other metabolic activity	1.1.1.1	PF00107 PF08240	ADH_zinc_N ADH_N
OG5_141283	EGT	Plastid-related function		PF02470	MlaD
OG5_141285	EGT	Other metabolic activity	2.1.1.223	PF05175 PF13847 PF01170	MTS Methyltransf_31 UPF0020
OG5_141320	EGT	Plastid-related function		PF00111	Fer2
OG5_141342	EGT	Plastid-related function	1.17.7.2 1.12.98.1 1.3.7.13	PF04432 PF04422	FrhB_FdhB_C FrhB_FdhB_N
OG5_141555	EGT	Other metabolic activity		PF08241 PF13649 PF13489 PF00385 PF13472 PF08242 PF13847	Methyltransf_11 Methyltransf_25 Methyltransf_23 Chromo Lipase_GDSL_2 Methyltransf_12 Methyltransf_31
OG5_141669	EGT	Function unclear		PF07386	DUF1499
OG5_141690	EGT	Function unclear		PF07466	DUF1517
OG5_141691	EGT	Plastid-related function		PF14108	DUF4281
OG5_141705	EGT	Function unclear		PF05981	CreA
OG5_141708	EGT	Function unclear		PF03992	ABM
OG5_142166	EGT	Other metabolic activity	1.3.3.15 1.3.3.4 1.3.5.5	PF01593 PF13450 PF07992 PF00890	Amino_oxidase NAD_binding_8 Pyr_redox_2 FAD_binding_2
OG5_142333	EGT	Function unclear		PF00294	PfkB
OG5_142453	EGT	Other-organelle or transport-related function		PF07690 PF00083	MFS_1 Sugar_tr
OG5_142650	EGT	Function unclear		PF13671 PF01636	AAA_33 APH
OG5_142696	EGT	Other metabolic activity		PF00753	Lactamase_B
OG5_142782	EGT	Other metabolic activity	2.1.1.187	PF08241 PF13489 PF13649 PF05887	Methyltransf_11 Methyltransf_23 Methyltransf_25 Trypan_PARP
OG5_143049	EGT	Function unclear		PF10604 PF03364	Polyketide_cyc2 Polyketide_cyc
OG5_143068	EGT	Plastid-related function	5.2.1.8	PF00160	Pro_isomerase
OG5_143111	EGT	Function unclear		PF10604 PF03364	Polyketide_cyc2 Polyketide_cyc
OG5_143112	EGT	Function unclear		PF05899 PF01789	Cupin_3 PsbP
OG5_143129	EGT	Plastid-related function		PF11833	CPP1-like
OG5_143161/OG5_129402	EGT	Function unclear
OG5_144173	EGT	Plastid-related function	2.1.2.10	PF01571	GCV_T
OG5_144213/OG5_147141/OG5_171547	EGT	Function unclear
OG5_144404	EGT	NA		PF00156	Pribosyltran
OG5_144467	EGT	Other-organelle or transport-related function	1.10.2.2	PF00005 PF19055 PF01061	ABC_tran ABC2_membrane_7 ABC2_membrane
OG5_144480	EGT	Function unclear	4.2.1.120 5.3.3.3 1.14.14.9	PF11794 PF03241	HpaB_N HpaB
OG5_144489	EGT	Function unclear		PF06695	Sm_multidrug_ex
OG5_144783	EGT	Other metabolic activity	4.1.1.77 4.2.1.80	PF01557 PF09089	FAA_hydrolase gp12-short_mid
OG5_144790	EGT	Other-organelle or transport-related function	6.2.1.1 6.2.1.16	PF00501 PF13193 PF00533 PF16177	AMP-binding AMP-binding_C BRCT ACAS_N
OG5_144823	EGT	Plastid-related function		PF00111	Fer2
OG5_144826	EGT	Other metabolic activity	5.2.1.13 1.3.99.23	PF01593 PF13450 PF00890 PF00732 PF01266	Amino_oxidase NAD_binding_8 FAD_binding_2 GMC_oxred_N DAO
OG5_144897	EGT	Plastid-related function		PF13414 PF00515 PF13424 PF13432 PF13181	TPR_11 TPR_1 TPR_12 TPR_16 TPR_8
OG5_144900	EGT	Plastid-related function		PF04839	PSRP-3_Ycf65
OG5_144965	EGT	Plastid-related function	1.3.5.6 1.3.5.5	PF01593 PF00657 PF00071 PF13450	Amino_oxidase Lipase_GDSL Ras NAD_binding_8
OG5_144976	EGT	Plastid-related function		PF05419	GUN4
OG5_144977	EGT	Other metabolic activity		PF02481	DNA_processg_A
OG5_144980	EGT	Function unclear		PF13301	DUF4079
OG5_144998	EGT	Plastid-related function		PF13355 PF00226	ARC6-like_IMS DnaJ
OG5_145000	EGT	Function unclear		PF10674	Ycf54
OG5_145006	EGT	Function unclear		PF03703	bPH_2
OG5_145015	EGT	Plastid-related function		PF11264	ThylakoidFormat
OG5_145087	EGT	Other metabolic activity	4.4.1.1	PF06838	Met_gamma_lyase
OG5_145233	EGT	Function unclear	3.4.14.13	PF09837	DUF2064
OG5_145732	EGT	Function unclear	2.7.1.37 2.7.11.1	PF11317	DUF3119
OG5_146439	EGT	Other metabolic activity	5.1.3.15	PF01263	Aldose_epim
OG5_146619	EGT	Other metabolic activity	3.7.1.17	PF12146 PF00561 PF12697	Hydrolase_4 Abhydrolase_1 Abhydrolase_6
OG5_146694	EGT	Other metabolic activity	2.7.1.108	PF03435 PF02617 PF08659	Sacchrp_dh_NADP ClpS KR
OG5_146704	EGT	Function unclear	2.1.1.100	PF04191 PF04140	PEMT ICMT
OG5_147136	EGT	Function unclear		PF12049	DUF3531
OG5_147137	EGT	Function unclear		PF01434 PF02163	Peptidase_M41 Peptidase_M50
OG5_147197	EGT	Plastid-related function		PF11152	CCB2_CCB4
OG5_147229	EGT	Function unclear		PF02681	DUF212
OG5_147237	EGT	Plastid-related function		PF01789	PsbP
OG5_147265	EGT	Plastid-related function		PF02325	YGGT
OG5_147266	EGT	Function unclear		PF11016	DUF2854
OG5_147274	EGT	Plastid-related function		PF16166	TIC20
OG5_147282	EGT	Function unclear		PF13483	Lactamase_B_3
OG5_147294	EGT	Other metabolic activity		PF04115	Ureidogly_lyase
OG5_147303	EGT	Function unclear		PF11267	DUF3067
OG5_147315	EGT	Plastid-related function		PF04134 PF00085 PF07884	DCC1-like Thioredoxin VKOR
OG5_147317	EGT	Plastid-related function		PF02037	SAP
OG5_149392	EGT	Function unclear		PF11371	DUF3172
OG5_149417	EGT	Other metabolic activity	2.4.2.22 2.4.2.7	PF00156	Pribosyltran
OG5_149537	EGT	Other metabolic activity	2.1.1.215 2.1.1.216	PF02005	TRM
OG5_150248	EGT	Plastid-related function		PF16166	TIC20
OG5_150339	EGT	Plastid-related function		PF00085 PF13098	Thioredoxin Thioredoxin_2
OG5_150381	EGT	Function unclear		PF10063	DUF2301
OG5_150438	EGT	Other metabolic activity	5.4.99.21 5.4.99.20	PF00849	PseudoU_synth_2
OG5_152211	EGT	Function unclear		PF01551	Peptidase_M23
OG5_152385	EGT	Other metabolic activity	2.2.1.2	PF00923	TAL_FSA
OG5_152459	EGT	NA		PF05199 PF00561 PF00732 PF00890	GMC_oxred_C Abhydrolase_1 GMC_oxred_N FAD_binding_2
OG5_153172	EGT	Other-organelle or transport-related function	3.1.1.23	PF00561 PF12697 PF12146 PF00397	Abhydrolase_1 Abhydrolase_6 Hydrolase_4 WW
OG5_153251	EGT	Function unclear		PF09991	DUF2232
OG5_153283	EGT	Function unclear		PF04976 PF14108 PF13396 PF00397	DmsC DUF4281 PLDc_N WW
OG5_153298	EGT	Other metabolic activity	5.5.1.19	PF01266 PF05834 PF01494 PF00070	DAO Lycopene_cycl FAD_binding_3 Pyr_redox
OG5_153304	EGT	Other metabolic activity		PF05239	PRC
OG5_153407	EGT	Function unclear		PF13301	DUF4079
OG5_156616/OG5_171049	EGT	NA
OG5_156636	EGT	Plastid-related function	1.3.7.4 1.3.7.3	PF05996	Fe_bilin_red
OG5_157229	EGT	Function unclear		PF02492 PF06414	cobW Zeta_toxin
OG5_158039	EGT	Function unclear	4.1.3.40	PF01947	DUF98
OG5_158436	EGT	Other metabolic activity	1.8.5.8 1.8.5.4	PF07992	Pyr_redox_2
OG5_158967	EGT	Plastid-related function	2.1.1.295 2.1.1.95	PF08241 PF13847 PF13649 PF13489	Methyltransf_11 Methyltransf_31 Methyltransf_25 Methyltransf_23
OG5_158970	EGT	Other metabolic activity		PF04542 PF04539 PF04545 PF00140	Sigma70_r2 Sigma70_r3 Sigma70_r4 Sigma70_r1_2
OG5_159186	EGT	Plastid-related function	2.5.1.18 1.8.5.1 2.1.1.313 2.4.1.259 2.4.1.261 3.2.1.52 3.4.21.43	PF10354 PF17820 PF13410 PF00754 PF13417 PF16865 PF13409 PF00043 PF14497	DUF2431 PDZ_6 GST_C_2 F5_F8_type_C GST_N_3 GST_C_5 GST_N_2 GST_C GST_C_3
OG5_160286	EGT	Other metabolic activity		PF13370 PF00753 PF14597 PF19583	Fer4_13 Lactamase_B Lactamase_B_5 ODP
OG5_160498	EGT	Other metabolic activity		PF14559 PF00515 PF13432 PF13424 PF02151 PF13646 PF13371 PF13428 PF07719	TPR_19 TPR_1 TPR_16 TPR_12 UVR HEAT_2 TPR_9 TPR_14 TPR_2
OG5_161533	EGT	Function unclear		PF08819	DUF1802
OG5_163007	EGT	Other metabolic activity	2.5.1.18	PF00043 PF02798 PF13410 PF13417 PF13409 PF14497	GST_C GST_N GST_C_2 GST_N_3 GST_N_2 GST_C_3
OG5_163020	EGT	Function unclear	3.1.3.8 3.1.3.1 3.1.3.5 3.1.3.6 3.1.4.16 3.6.1.45
OG5_163245	EGT	Other metabolic activity		PF13499 PF00258 PF19583 PF13405 PF01613	EF-hand_7 Flavodoxin_1 ODP EF-hand_6 Flavin_Reduct
OG5_163304	EGT	Plastid-related function		PF01554 PF14667 PF03023	MatE Polysacc_synt_C MurJ
OG5_164340	EGT	Plastid-related function	2.3.2.27 1.6.5.3	PF11909	NdhN
OG5_164687	EGT	Other metabolic activity		PF01434 PF13398 PF10500	Peptidase_M41 Peptidase_M50B SR-25
OG5_164717	EGT	Plastid-related function		PF08847	Crr6
OG5_164818	EGT	Function unclear		PF00132	Hexapep
OG5_165869	EGT	Other metabolic activity		PF00427	PBS_linker_poly
OG5_165992	EGT	Function unclear		PF13911 PF00578	AhpC-TSA_2 AhpC-TSA
OG5_166829	EGT	Function unclear		PF10518 PF10399	TAT_signal UCR_Fe-S_N
OG5_168036	EGT	Function unclear	4.1.99.3	PF03441 PF00875	FAD_binding_7 DNA_photolyase
OG5_168793	EGT	Other metabolic activity		PF09861	Lar_N
OG5_170113	EGT	Plastid-related function	1.6.5.3	PF10664	NdhM
OG5_170675	EGT	Function unclear		PF03692	CxxCxxCC
OG5_172374	EGT	Function unclear		PF11360	DUF3110
OG5_172384	EGT	Other metabolic activity		PF12617 PF04481 PF13237 PF12837 PF13187 PF00037 PF13484 PF12838	LdpA_C DUF561 Fer4_10 Fer4_6 Fer4_9 Fer4 Fer4_16 Fer4_7
OG5_172388	EGT	Function unclear		PF08853	DUF1823
OG5_172578	EGT	Other metabolic activity	4.1.99.3	PF13450 PF01593 PF00875 PF03441 PF05181 PF00645	NAD_binding_8 Amino_oxidase DNA_photolyase FAD_binding_7 XPA_C zf-PARP
OG5_173601	EGT	Other metabolic activity	1.3.7.2	PF05996	Fe_bilin_red
OG5_175684	EGT	Plastid-related function		PF00111	Fer2
OG5_178523	EGT	Function unclear	5.1.3.20	PF08484 PF01370 PF08421 PF13489	Methyltransf_14 Epimerase Methyltransf_13 Methyltransf_23
OG5_127635/OG5_137709	Opisthokonta	Metabolic activity
OG5_130277	Opisthokonta	Intracellular transport, structure, and communication	4.1.1.102 4.1.1.98	PF01977	UbiD
OG5_130469/OG5_138619	Opisthokonta	Intracellular transport, structure, and communication
OG5_130541	Opisthokonta	Intracellular transport, structure, and communication	1.6.5.3 1.6.99.3	PF00384 PF13510 PF10588 PF09326 PF01568	Molybdopterin Fer2_4 NADH-G_4Fe-4S_3 NADH_dhqG_C Molydop_binding
OG5_130801/OG5_149651/OG5_169973	Opisthokonta	Function unclear
OG5_131043	Opisthokonta	Intracellular transport, structure, and communication	2.5.1.129	PF02441	Flavoprotein
OG5_131262	Opisthokonta	Intracellular transport, structure, and communication		PF02578	Cu-oxidase_4
OG5_131336	Opisthokonta	Metabolic activity		PF12836	HHH_3
OG5_131754	Opisthokonta	Intracellular transport, structure, and communication	6.3.3.3	PF13500	AAA_26
OG5_132156	Opisthokonta	Metabolic activity	2.4.1.212 2.4.1.32	PF03142 PF13641 PF13632	Chitin_synth_2 Glyco_tranf_2_3 Glyco_trans_2_3
OG5_132746	Opisthokonta	Metabolic activity	4.2.1.10	PF01220	DHquinase_II
OG5_132932	Opisthokonta	Intracellular transport, structure, and communication		PF07690 PF00083	MFS_1 Sugar_tr
OG5_133757	Opisthokonta	Intracellular transport, structure, and communication	1.14.14.5	PF00296	Bac_luciferase
OG5_133769	Opisthokonta	Intracellular transport, structure, and communication	3.5.99.2 2.5.1.3 2.7.1.49 2.7.4.7 2.7.7.7 3.6.4.13	PF03070	TENA_THI-4
OG5_133998	Opisthokonta	Metabolic activity		PF01035	DNA_binding_1
OG5_135787	Opisthokonta	Metabolic activity		PF07690	MFS_1
OG5_135811	Opisthokonta	Metabolic activity	4.1.1.6	PF03972	MmgE_PrpD
OG5_136067	Opisthokonta	Function unclear		PF07992	Pyr_redox_2
OG5_136108	Opisthokonta	Metabolic activity		PF04909	Amidohydro_2
OG5_136401	Opisthokonta	Function unclear	1.97.1.4	PF04055	Radical_SAM
OG5_136571	Opisthokonta	Metabolic activity		PF13430	DUF4112
OG5_136962	Opisthokonta	Function unclear	3.5.1.104	PF13561 PF01522	adh_short_C2 Polysacc_deac_1
OG5_137739	Opisthokonta	NA		PF01042	Ribonuc_L-PSP
OG5_137943	Opisthokonta	Metabolic activity	1.14.13.195 1.14.13.196	PF13434 PF13523	K_oxygenase Acetyltransf_8
OG5_138668	Opisthokonta	Function unclear		PF09365	DUF2461
OG5_138724	Opisthokonta	Metabolic activity		PF03928	Haem_degrading
OG5_139279	Opisthokonta	Function unclear	1.3.8.7	PF00441 PF02771 PF02770	Acyl-CoA_dh_1 Acyl-CoA_dh_N Acyl-CoA_dh_M
OG5_140286	Opisthokonta	Function unclear		PF06983	3-dmu-9_3-mt
OG5_140387	Opisthokonta	Function unclear	4.1.1.44	PF02627	CMD
OG5_141116	Opisthokonta	Function unclear	1.1.1.304 1.1.1.76 1.5.1.33	PF00106 PF13561	adh_short adh_short_C2
OG5_141230	Opisthokonta	Metabolic activity	1.1.1.1	PF00107 PF08240	ADH_zinc_N ADH_N
OG5_141387	Opisthokonta	Function unclear		PF09351	DUF1993
OG5_142768	Opisthokonta	Intracellular transport, structure, and communication	3.4.11.19	PF03576	Peptidase_S58
OG5_144205	Opisthokonta	Function unclear		PF01370	Epimerase
OG5_145212	Opisthokonta	Function unclear	2.7.11.22 4.2.99.18	PF18029 PF00903	Glyoxalase_6 Glyoxalase
OG5_146297	Opisthokonta	Metabolic activity		PF00474 PF00188	SSF CAP
OG5_146820	Opisthokonta	Metabolic activity		PF13714	PEP_mutase
OG5_152281	Opisthokonta	Intracellular transport, structure, and communication	3.8.1.3	PF00561 PF12697	Abhydrolase_1 Abhydrolase_6
OG5_152459	Opisthokonta	Metabolic activity		PF05199 PF00561 PF00732 PF00890	GMC_oxred_C Abhydrolase_1 GMC_oxred_N FAD_binding_2
OG5_152522	Opisthokonta	Function unclear		PF04820 PF13450 PF03486 PF01494	Trp_halogenase NAD_binding_8 HI0933_like FAD_binding_3
OG5_153460	Opisthokonta	Metabolic activity	5.2.1.8	PF00160 PF00515 PF13181	Pro_isomerase TPR_1 TPR_8
OG5_155310	Opisthokonta	Metabolic activity		PF13417 PF00043 PF13410	GST_N_3 GST_C GST_C_2
OG5_155625	Opisthokonta	NA		PF07944	Glyco_hydro_127
OG5_155629	Opisthokonta	NA	3.2.1.55	PF06964	Alpha-L-AF_C
OG5_156006	Opisthokonta	Function unclear		PF00201	UDPGT
OG5_162781	Opisthokonta	Function unclear	2.1.2.9 1.1.1.305 2.1.2.13 5.1.3.2	PF00551	Formyl_trans_N
OG5_163007	Opisthokonta	Intracellular transport, structure, and communication	2.5.1.18	PF00043 PF02798 PF13410 PF13417 PF13409 PF14497	GST_C GST_N GST_C_2 GST_N_3 GST_N_2 GST_C_3
OG5_163374	Opisthokonta	NA	4.2.1.9 4.2.1.12 4.2.1.25 4.2.1.82	PF00920	ILVD_EDD
OG5_169930	Opisthokonta	NA		PF07676	PD40
OG5_171726	Opisthokonta	NA		PF19420	DDAH_eukar
OG5_129917	SAR	NA	3.4.16.4	PF00768	Peptidase_S11
OG5_133997	SAR	NA	6.3.5.10	PF07685 PF01656	GATase_3 CbiA
OG5_134242	SAR	NA	3.6.3.14 3.4.21.68	PF00006	ATP-synt_ab
OG5_136076	SAR	NA	2.7.1.33	PF03309	Pan_kinase
OG5_137913	SAR	NA		PF01810	LysE
OG5_138724	SAR	NA		PF03928	Haem_degrading
OG5_141303	SAR	NA		PF05728	UPF0227
OG5_147345	SAR	NA		PF00497	SBP_bac_3
OG5_152077	SAR	NA		PF00005 PF00664	ABC_tran ABC_membrane
OG5_155297/OG5_138782	SAR	NA
OG5_162781	SAR	NA	2.1.2.9 1.1.1.305 2.1.2.13 5.1.3.2	PF00551	Formyl_trans_N
OG5_164867	SAR	NA		PF01925	TauE
OG5_176519	SAR	NA	1.1.1.122	PF00248	Aldo_ket_red
