# Supplementary material for: Old genes in new places: A taxon-rich analysis of interdomain lateral gene transfer events
Source: PLoS Genet. 2022 Jun 22;18(6):e1010239. doi: 10.1371/journal.pgen.1010239 (PMC9255765; doi:10.1371/journal.pgen.1010239)
Supplement: S3 Table — The predicted function for each gene family is reported if there is consensus among the annotations of the genomic eukaryotic sequences in OrthoMCL version 5.0. We also list putative recipients and donors, the latter defined as the most coherent/broadest grouping of prokaryotes with the LTG. For each GF, we include EC numbers, PFam IDs, and PFam domain names as returned by the EggNOG mapper tool and through a search with HMMer, respectively. (XLSX) [file pgen.1010239.s003.xlsx]

## Sheet: Table_S3_LGT_to_anaerobes
Gene family	Predicted function	Putative recipient anaerobes	Potential donors	EC	PFam ID(s)	PFam name(s)	Notes
OG5_132738	peptidase	Apicomplexa	Actinobacteria		PF02163	Peptidase_M50
OG5_144441	small heat shock protein	Apicomplexa	Proteobacteria		PF00011	HSP20
OG5_134039	Peptidase	Archamoeba Excavata	Bacteria	3.4.11.4 3.4.11.14	PF01546 PF07687	Peptidase_M20 M20_dimer
OG5_135734	Nitroreductase	Archamoeba Excavata	Bacteria/Archaea		PF00881	Nitroreductase
OG5_136758	NAD kinase	Archamoeba Excavata	Verrucomicrobia Planctomycetes	2.7.1.23 2.7.7.18 3.5.4.4 3.6.1.55 2.4.1.152 2.4.1.214 2.4.1.65	PF01513 PF20143 PF00852	NAD_kinase NAD_kinase_C Glyco_transf_10
OG5_146610	Fe-hydrogenase	Archamoeba Excavata	Bacteria	1.12.1.3 1.12.1.4 1.6.5.3	PF00037 PF02906 PF12838 PF12837 PF14697	Fer4 Fe_hyd_lg_C Fer4_7 Fer4_6 Fer4_21
OG5_134500	Glycyl radical enzyme activating enzyme	Archamoeba Excavata SAR	Aquificiae Proteobacteria Deinococcus-thermus	1.97.1.4 2.7.4.2	PF04055	Radical_SAM Flavodoxin_1	Consistent with GRE-AE from Gelius-Detrich & Henze (2005) the Trichomonas vaginalis has a flavodoxin domain
OG5_134573	Oligoendopeptidase	Archamoebae	Clostridia Elusimicrobia		PF01432 PF08439	Peptidase_M3 Peptidase_M3_N
OG5_138619	transport protein	Blastocystis	Terrabacteria Proteobacteria Thermotogae		PF07690 PF00083	MFS_1 Sugar_tr
OG5_141290	hypothetical protein	Entamoeba	Proteobacteria Verrucomicrobia		PF01613	Flavin_Reduct
OG5_141824	2-phosphosulfolactate phosphatase	Entamoeba	Bacteria/Archaea	3.1.3.71	PF04029	2-ph_phosp
OG5_145079	Anaerobic ribonucleoside-triphosphate reductase-activating protein	Entamoeba	Bacteria	1.97.1.4	PF13353	Fer4_12
OG5_155564	hypothetical protein	Entamoeba	Bacteria		PF01966	HD
OG5_163302	NADPH-dependent FMN reductase	Entamoeba	Fusobacteria Terrabacteria		PF03358	FMN_red
OG5_140530	hypothetical protein	Entamoeba	Actinobacteria Bacilli		PF09234	DUF1963
OG5_161654	hypothetical protein	Entamoeba	Crenarchaeota Methanobacteria Thaumarchaeota		PF02272 PF01368	DHHA1 DHH
OG5_135386	HAD family hydrolase	Entamoeba Apicomplexa	Bacteria	3.1.3.- 3.1.3.23	PF08282	Hydrolase_3
OG5_140190	Nitroreductase Fd-NR2	Entamoeba Giardia	Bacteria		PF00881 PF13187 PF00037 PF12838 PF13237	Nitroreductase Fer4_9 Fer4 Fer4_7 Fer4_10
OG5_137223	Esterase/xylanase	Entamoeba Leishmania	Bacteria		PF00756	Esterase
OG5_139599	Pyridoxamine 5'-phosphate oxidase	Entamoeba Trichomonas	Bacteria		PF12900	Pyridox_ox_2
OG5_172482	Phosphotransferase	Entamoeba Trichomonas	Bacteroidetes		PF01636	APH
OG5_146696	hydrolase-like protein	Euglenozoa	Bacteria		PF00561 PF12146	Abhydrolase_1 Hydrolase_4
OG5_149648	hypothetical protein	Euglenozoa	Bacteria		PF01904	DUF72
OG5_159796	glycerophosphoryl diester phosphodiesterase	Euglenozoa	Bacteria	3.1.4.46	PF16387	DUF4996
OG5_139229	Metallo-beta-lactamase superfamily protein	Excavata	Proteobacteria Spirochaetes Bacilli	3.1.2.6	PF00753	Lactamase_B
OG5_139582	hypothetical protein	Excavata	Bacteria		PF01612 PF04073	DNA_pol_A_exo1 tRNA_edit	Chlamydomonas reihardtii and Micromonas commodii nested in excavates in tree
OG5_145085	hypothetical protein	Excavata	Bacteria		PF04405 PF01814	ScdA_N Hemerythrin
OG5_137349	Nif3-related protein	Fornicata	Thermotogae		PF01784	NIF3
OG5_137911	Zn-dependent hydrolase	Giardia	Proteobacteria Actinobacteria	3.1.1.81	PF00753	Lactamase_B	Fungi contain GF not monophyletic with Giardia
OG5_158971	Xaa-Pro dipeptidase	Giardia	Verrucomicrobia	3.4.11.9	PF00557	Peptidase_M24
OG5_161364	hypothetical protein	Giardia	Methanobacteria		PF06146	PsiE
OG5_144459	hypothetical protein	Phytophthora	Proteobacteria Halobacteria		PF13531	SBP_bac_11
OG5_133747	thiamine biosynthesis protein	Trichomonads	Bacteria	2.8.1.4	PF02568 PF02926	ThiI THUMP
OG5_136926	hypothetical protein	Trichomonads	Deltaproteobacteria		PF02566	OsmC
OG5_144831	hypothetical protein	Trichomonads	Bacteria	4.1.1.44	PF02627	CMD
OG5_146643	hypothetical protein	Trichomonads	Bacteria		PF00583 PF13508	Acetyltransf_1 Acetyltransf_7
OG5_147532	hypothetical protein	Trichomonads	Bacteroidetes Bacilli		PF07883	Cupin_2	Chlamydomonas reihardtii in tree not monophyletic with excavates
OG5_173614	hypothetical protein	Trichomonads	Bacteria/Archaea		PF12682	Flavodoxin_4
OG5_131583	Iron-containing alcohol dehydrogenase	Trichomonads Archamoebae Blastocystis	Proteobacteria	1.1.1.2	PF00465	Fe-ADH
OG5_160804	Calcineurin-like phosphoesterase	Trichomonads Entamoeba	Chlamydiales		PF00149	Metallophos
OG5_131180	Sulfatase	Trichomonads Phytophthora	Bacteria	2.7.8.- 2.7.8.20	PF00884	Sulfatase
