# Supplementary material for: Old genes in new places: A taxon-rich analysis of interdomain lateral gene transfer events
Source: PLoS Genet. 2022 Jun 22;18(6):e1010239. doi: 10.1371/journal.pgen.1010239 (PMC9255765; doi:10.1371/journal.pgen.1010239)
Supplement: S6 Table — We also give the number of GFs with eukaryotic sequences that return each GO term through either source. (XLSX) [file pgen.1010239.s006.xlsx]

## Sheet: Table_S6_SlimmedGOByCategory
	All GO Terms					Returned by EggNOG					PFam-associated
GO Term	Opisthokont-specific OGs	Fungi-specific OGs	EGT OGs	Primary acquisition-specific OGs	Secondary acquisition-specific OGs	Opisthokont-specific OGs	Fungi-specific OGs	EGT OGs	Primary acquisition-specific OGs	Secondary acquisition-specific OGs	Opisthokont-specific OGs	Fungi-specific OGs	EGT OGs	Primary acquisition-specific OGs	Secondary acquisition-specific OGs
GO:0000003	1	0	7	3	0	1	0	7	3	0	0	0	0	0	0
GO:0000166	5	3	20	2	2	1	0	11	2	0	4	3	14	1	2
GO:0000228	0	0	1	0	0	0	0	1	0	0	0	0	0	0	0
GO:0003674	34	24	98	15	9	20	12	60	12	4	31	23	81	12	9
GO:0003676	2	2	15	1	2	2	2	5	1	0	0	0	11	0	2
GO:0003677	1	1	9	1	1	1	1	4	1	0	0	0	6	0	1
GO:0003682	0	0	2	0	0	0	0	2	0	0	0	0	0	0	0
GO:0003700	0	0	2	0	0	0	0	1	0	0	0	0	1	0	0
GO:0003723	1	1	9	0	1	1	1	3	0	0	0	0	6	0	1
GO:0003779	1	0	0	0	0	0	0	0	0	0	1	0	0	0	0
GO:0003824	19	16	81	12	7	9	8	47	7	2	16	14	64	10	7
GO:0004518	0	0	2	1	0	0	0	1	1	0	0	0	2	1	0
GO:0004672	0	0	2	0	0	0	0	2	0	0	0	0	2	0	0
GO:0005102	0	0	2	0	0	0	0	1	0	0	0	0	1	0	0
GO:0005198	0	0	3	1	0	0	0	1	0	0	0	0	3	1	0
GO:0005215	12	6	11	1	3	8	3	10	1	3	12	6	5	0	3
GO:0005326	1	0	0	0	0	1	0	0	0	0	0	0	0	0	0
GO:0005488	14	9	50	6	4	7	4	23	6	1	9	7	40	4	4
GO:0005509	0	0	4	0	1	0	0	0	0	0	0	0	4	0	1
GO:0005515	3	2	16	3	1	1	1	11	2	1	3	2	10	2	0
GO:0005575	18	11	75	13	4	17	10	59	11	4	6	1	34	7	3
GO:0005576	1	0	5	3	1	1	0	4	3	1	0	0	1	0	0
GO:0005618	0	0	3	2	1	0	0	3	2	1	0	0	0	0	0
GO:0005622	15	9	59	12	2	15	9	57	11	2	0	0	4	2	0
GO:0005634	2	0	14	5	0	2	0	12	4	0	0	0	2	1	0
GO:0005635	0	0	1	0	0	0	0	1	0	0	0	0	0	0	0
GO:0005654	0	0	2	0	0	0	0	2	0	0	0	0	0	0	0
GO:0005694	0	0	2	1	0	0	0	2	1	0	0	0	0	0	0
GO:0005730	0	0	4	2	0	0	0	4	2	0	0	0	0	0	0
GO:0005737	13	9	54	10	1	13	9	54	10	1	0	0	0	0	0
GO:0005739	2	2	9	2	0	2	2	9	2	0	0	0	0	0	0
GO:0005768	1	1	1	0	0	1	1	1	0	0	0	0	0	0	0
GO:0005773	3	2	4	1	0	3	2	4	1	0	0	0	0	0	0
GO:0005777	1	0	1	1	0	1	0	1	1	0	0	0	0	0	0
GO:0005783	1	1	3	0	0	1	1	3	0	0	0	0	0	0	0
GO:0005794	0	0	3	0	0	0	0	3	0	0	0	0	0	0	0
GO:0005815	1	0	0	0	0	0	0	0	0	0	1	0	0	0	0
GO:0005829	2	2	15	3	0	2	2	15	3	0	0	0	0	0	0
GO:0005840	0	0	3	1	0	0	0	2	0	0	0	0	2	1	0
GO:0005886	7	2	13	2	3	7	2	12	2	3	0	0	1	0	0
GO:0005975	4	2	9	5	0	3	1	4	3	0	2	2	7	3	0
GO:0006091	1	1	8	2	0	1	1	7	1	0	0	0	1	1	0
GO:0006139	5	3	24	5	1	4	2	14	5	0	2	2	13	0	1
GO:0006259	1	1	1	0	0	1	1	1	0	0	1	1	1	0	0
GO:0006412	0	0	4	1	0	0	0	3	1	0	0	0	2	1	0
GO:0006464	1	1	13	2	0	1	1	9	1	0	1	1	5	1	0
GO:0006629	0	0	11	1	1	0	0	9	1	0	0	0	3	0	1
GO:0006810	14	7	16	1	3	10	4	13	1	3	13	7	6	0	2
GO:0006811	10	4	8	0	2	9	4	7	0	2	2	1	2	0	1
GO:0006950	6	4	17	4	1	5	4	17	4	1	2	1	1	0	0
GO:0006996	2	1	15	3	0	1	1	14	3	0	1	0	1	0	0
GO:0007005	1	1	2	0	0	1	1	2	0	0	0	0	0	0	0
GO:0007010	1	0	1	0	0	0	0	0	0	0	1	0	1	0	0
GO:0007154	1	1	6	0	1	1	1	6	0	1	0	0	0	0	0
GO:0007165	0	0	7	0	1	0	0	4	0	1	0	0	4	0	0
GO:0007275	2	0	10	4	0	2	0	9	4	0	0	0	1	0	0
GO:0008092	1	0	0	0	0	0	0	0	0	0	1	0	0	0	0
GO:0008150	27	19	94	14	5	20	13	67	12	4	19	13	61	7	4
GO:0008152	18	13	75	11	2	15	10	49	9	1	6	6	50	7	2
GO:0008219	1	1	1	0	0	1	1	1	0	0	0	0	0	0	0
GO:0008233	0	0	5	0	0	0	0	2	0	0	0	0	4	0	0
GO:0008283	0	0	1	0	0	0	0	1	0	0	0	0	0	0	0
GO:0009055	1	1	6	1	0	1	1	2	0	0	0	0	5	1	0
GO:0009056	5	5	8	2	0	5	5	5	2	0	0	0	3	0	0
GO:0009058	9	4	33	4	1	9	4	19	4	0	0	0	21	2	1
GO:0009536	2	2	39	8	0	2	2	39	8	0	0	0	0	0	0
GO:0009579	1	1	14	2	0	1	1	14	2	0	0	0	0	0	0
GO:0009605	2	1	9	2	0	1	1	9	2	0	1	0	1	0	0
GO:0009607	1	0	4	2	0	0	0	4	2	0	1	0	0	0	0
GO:0009628	1	1	12	3	1	1	1	12	3	1	0	0	1	0	0
GO:0009653	1	0	4	0	1	1	0	4	0	1	0	0	0	0	0
GO:0009719	3	0	3	1	0	3	0	3	1	0	0	0	0	0	0
GO:0009790	0	0	3	1	0	0	0	3	1	0	0	0	0	0	0
GO:0015031	1	1	3	0	0	1	1	3	0	0	0	0	0	0	0
GO:0016032	0	0	2	0	0	0	0	0	0	0	0	0	2	0	0
GO:0016043	3	1	24	4	0	2	1	22	4	0	1	0	4	0	0
GO:0016049	0	0	1	0	0	0	0	1	0	0	0	0	0	0	0
GO:0016209	1	1	1	0	0	0	0	1	0	0	1	1	0	0	0
GO:0016301	0	0	3	0	0	0	0	3	0	0	0	0	2	0	0
GO:0016740	2	1	32	4	2	1	0	24	3	0	1	1	22	4	2
GO:0016787	3	3	24	5	2	1	1	14	3	1	3	3	17	4	2
GO:0019538	2	2	22	3	0	2	2	13	2	0	1	1	12	2	0
GO:0019725	1	1	3	0	0	1	1	3	0	0	0	0	0	0	0
GO:0019748	4	3	0	0	0	4	3	0	0	0	0	0	0	0	0
GO:0030154	1	0	5	0	0	1	0	3	0	0	0	0	2	0	0
GO:0030234	0	0	3	1	0	0	0	2	1	0	0	0	1	0	0
GO:0030312	0	0	3	2	1	0	0	3	2	1	0	0	0	0	0
GO:0040007	0	0	1	0	0	0	0	1	0	0	0	0	0	0	0
GO:0043226	12	6	53	12	1	12	6	51	11	1	0	0	4	2	0
GO:0044238	10	7	54	11	2	8	5	32	8	0	5	5	33	5	2
GO:0044403	0	0	2	0	0	0	0	0	0	0	0	0	2	0	0
GO:0050789	2	0	13	1	1	2	0	10	1	1	0	0	7	0	0
