# Supplementary material for: Old genes in new places: A taxon-rich analysis of interdomain lateral gene transfer events
Source: PLoS Genet. 2022 Jun 22;18(6):e1010239. doi: 10.1371/journal.pgen.1010239 (PMC9255765; doi:10.1371/journal.pgen.1010239)
Supplement: S9 Table — For each species, we provide the unique sequence identifier (column D), the reason for inclusion or exclusion (columns H-J), the sequence length, the length of the contig on which the putative LTG is placed (column H), the accession of the genomic data, and whether the sequence hit closely-related species or multiple other CDS on the contig hit closely-related species (columns I,J). Any notable literature pertaining to the sequence or GF is noted in the “other” column. (XLSX) [file pgen.1010239.s009.xlsx]

## Sheet: Table_S9_GenomeCuration
Species	Gene Family	Taxon Code	Sequence identifier	Reason for Curation	Final decision	Sequence length (bp)	Contig length (bp)	Sequence (BLASTx/BLASTn)	CDS on Contig (BLASTx)	Other	Genome Data Accession
Entamoeba dispar SAW760	OG5_135734	Am_ar_edis	Am_ar_edis_EDI271060_OG5_135734	Tree contains multiple clades of anaerobes	Kept	172	14151	Hit closely related			GCF_000209125.1_JCVI_EDISG_1.16
Entamoeba dispar SAW760	OG5_155564	Am_ar_edis	Am_ar_edis_EDI242320_OG5_155564	Tree contains fewer than 5 genera	Kept	188	17089	Hit closely related			GCF_000209125.1_JCVI_EDISG_1.14
Entamoeba dispar SAW760	OG5_131583	Am_ar_edis	Am_ar_edis_EDI136770_OG5_131583	Tree contains multiple clades of anaerobes	Kept	382	17192	Hit closely related			GCF_000209125.1_JCVI_EDISG_1.8
Entamoeba dispar SAW760	OG5_141824	Am_ar_edis	Am_ar_edis_EDI263600_OG5_141824	Tree contains fewer than 5 genera	Kept	227	34849	Hit closely related			GCF_000209125.1_JCVI_EDISG_1.15
Entamoeba dispar SAW760	OG5_139599	Am_ar_edis	Am_ar_edis_EDI103740_OG5_139599	Tree contains multiple clades of anaerobes	Kept	159	37573	Hit closely related			GCF_000209125.1_JCVI_EDISG_1.5
Entamoeba dispar SAW760	OG5_135386	Am_ar_edis	Am_ar_edis_EDI321490_OG5_135386	Tree contains multiple clades of anaerobes	Kept	263	39870	Hit closely related			GCF_000209125.1_JCVI_EDISG_1.17
Entamoeba dispar SAW760	OG5_131583	Am_ar_edis	Am_ar_edis_EDI195000_OG5_131583	Tree contains multiple clades of anaerobes	Kept	382	43050	Hit closely related			GCF_000209125.1_JCVI_EDISG_1.9
Entamoeba dispar SAW760	OG5_135734	Am_ar_edis	Am_ar_edis_EDI100800_OG5_135734	Tree contains multiple clades of anaerobes	Kept	186	43840	Hit closely related			GCF_000209125.1_JCVI_EDISG_1.4
Entamoeba dispar SAW760	OG5_140190	Am_ar_edis	Am_ar_edis_EDI017160_OG5_140190	Tree contains multiple clades of anaerobes	Kept	256	49628	Hit closely related			GCF_000209125.1_JCVI_EDISG_1.0
Entamoeba dispar SAW760	OG5_146610	Am_ar_edis	Am_ar_edis_EDI219170_OG5_146610	Tree contains multiple clades of anaerobes	Kept	504	55456	Hit closely related			GCF_000209125.1_JCVI_EDISG_1.13
Entamoeba dispar SAW760	OG5_163302	Am_ar_edis	Am_ar_edis_EDI339120_OG5_163302	Tree contains fewer than 5 genera	Kept	194	55717	Hit closely related			GCF_000209125.1_JCVI_EDISG_1.18
Entamoeba dispar SAW760	OG5_134039	Am_ar_edis	Am_ar_edis_EDI216570_OG5_134039	Tree contains multiple clades of anaerobes	Kept	401	66678	Hit closely related			GCF_000209125.1_JCVI_EDISG_1.12
Entamoeba dispar SAW760	OG5_131583	Am_ar_edis	Am_ar_edis_EDI096320_OG5_131583	Tree contains multiple clades of anaerobes	Kept	383	75458	Hit closely related			GCF_000209125.1_JCVI_EDISG_1.3
Entamoeba dispar SAW760	OG5_134572	Am_ar_edis	Am_ar_edis_EDI113140_OG5_134572	Tree contains multiple clades of anaerobes	Kept	174	96838	Hit closely related			GCF_000209125.1_JCVI_EDISG_1.6
Entamoeba dispar SAW760	OG5_136758	Am_ar_edis	Am_ar_edis_EDI113320_OG5_136758	Tree contains multiple clades of anaerobes	Kept	261	96838	Hit closely related			GCF_000209125.1_JCVI_EDISG_1.7
Entamoeba dispar SAW760	OG5_160804	Am_ar_edis	Am_ar_edis_EDI202710_OG5_160804	Tree contains multiple clades of anaerobes	Kept	335	106943	Hit closely related			GCF_000209125.1_JCVI_EDISG_1.11
Entamoeba dispar SAW760	OG5_134500	Am_ar_edis	Am_ar_edis_EDI198710_OG5_134500	Tree contains multiple clades of anaerobes	Kept	351	141992	Hit closely related			GCF_000209125.1_JCVI_EDISG_1.10
Entamoeba dispar SAW760	OG5_137223	Am_ar_edis	Am_ar_edis_EDI092280_OG5_137223	Tree contains multiple clades of anaerobes	Kept	312	339000	Hit closely related			GCF_000209125.1_JCVI_EDISG_1.1
Entamoeba dispar SAW760	OG5_137896	Am_ar_edis	Am_ar_edis_EDI093600_OG5_137896	Tree contains multiple clades of anaerobes	Kept	169	339000	Hit closely related			GCF_000209125.1_JCVI_EDISG_1.2
Entamoeba histolytica HM 1IMSS	OG5_155564	Am_ar_ehis	Am_ar_ehis_EHI123230_OG5_155564	Tree contains fewer than 5 genera	Kept	188	14960	Hit closely related			https://amoebadb.org/common/downloads/release-1.3/Ehistolytica/fasta/EhistolyticaAnnotatedCDS_AmoebaDB-1.3.fasta
Entamoeba histolytica HM 1IMSS	OG5_135386	Am_ar_ehis	Am_ar_ehis_EHI149870_OG5_135386	Tree contains multiple clades of anaerobes	Kept	261	22267	Hit closely related			https://amoebadb.org/common/downloads/release-1.3/Ehistolytica/fasta/EhistolyticaAnnotatedCDS_AmoebaDB-1.3.fasta
Entamoeba histolytica HM 1IMSS	OG5_131583	Am_ar_ehis	Am_ar_ehis_EHI088020_OG5_131583	Tree contains multiple clades of anaerobes	Kept	382	36793	Hit closely related			https://amoebadb.org/common/downloads/release-1.3/Ehistolytica/fasta/EhistolyticaAnnotatedCDS_AmoebaDB-1.3.fasta
Entamoeba histolytica HM 1IMSS	OG5_160804	Am_ar_ehis	Am_ar_ehis_EHI081340_OG5_160804	Tree contains multiple clades of anaerobes	Kept	335	45399	Hit closely related			https://amoebadb.org/common/downloads/release-1.3/Ehistolytica/fasta/EhistolyticaAnnotatedCDS_AmoebaDB-1.3.fasta
Entamoeba histolytica HM 1IMSS	OG5_135734	Am_ar_ehis	Am_ar_ehis_EHI017620_OG5_135734	Tree contains multiple clades of anaerobes	Kept	185	54085	Hit closely related			https://amoebadb.org/common/downloads/release-1.3/Ehistolytica/fasta/EhistolyticaAnnotatedCDS_AmoebaDB-1.3.fasta
Entamoeba histolytica HM 1IMSS	OG5_135734	Am_ar_ehis	Am_ar_ehis_EHI106330_OG5_135734	Tree contains multiple clades of anaerobes	Kept	172	55049	Hit closely related			https://amoebadb.org/common/downloads/release-1.3/Ehistolytica/fasta/EhistolyticaAnnotatedCDS_AmoebaDB-1.3.fasta
Entamoeba histolytica HM 1IMSS	OG5_134039	Am_ar_ehis	Am_ar_ehis_EHI158320_OG5_134039	Tree contains multiple clades of anaerobes	Kept	401	59297	Hit closely related			https://amoebadb.org/common/downloads/release-1.3/Ehistolytica/fasta/EhistolyticaAnnotatedCDS_AmoebaDB-1.3.fasta
Entamoeba histolytica HM 1IMSS	OG5_131583	Am_ar_ehis	Am_ar_ehis_EHI192470_OG5_131583	Tree contains multiple clades of anaerobes	Kept	382	69317	Hit closely related			https://amoebadb.org/common/downloads/release-1.3/Ehistolytica/fasta/EhistolyticaAnnotatedCDS_AmoebaDB-1.3.fasta
Entamoeba histolytica HM 1IMSS	OG5_146610	Am_ar_ehis	Am_ar_ehis_EHI005060_OG5_146610	Tree contains multiple clades of anaerobes	Kept	504	77971	Hit closely related			https://amoebadb.org/common/downloads/release-1.3/Ehistolytica/fasta/EhistolyticaAnnotatedCDS_AmoebaDB-1.3.fasta
Entamoeba histolytica HM 1IMSS	OG5_163302	Am_ar_ehis	Am_ar_ehis_EHI134740_OG5_163302	Tree contains fewer than 5 genera	Kept	194	78895	Hit closely related			https://amoebadb.org/common/downloads/release-1.3/Ehistolytica/fasta/EhistolyticaAnnotatedCDS_AmoebaDB-1.3.fasta
Entamoeba histolytica HM 1IMSS	OG5_134500	Am_ar_ehis	Am_ar_ehis_EHI065810_OG5_134500	Tree contains multiple clades of anaerobes	Kept	351	80014	Hit closely related			https://amoebadb.org/common/downloads/release-1.3/Ehistolytica/fasta/EhistolyticaAnnotatedCDS_AmoebaDB-1.3.fasta
Entamoeba histolytica HM 1IMSS	OG5_141290	Am_ar_ehis	Am_ar_ehis_EHI198610_OG5_141290	Tree contains fewer than 5 genera	Kept	186	127074	Hit closely related			https://amoebadb.org/common/downloads/release-1.3/Ehistolytica/fasta/EhistolyticaAnnotatedCDS_AmoebaDB-1.3.fasta
Entamoeba histolytica HM 1IMSS	OG5_141824	Am_ar_ehis	Am_ar_ehis_EHI199080_OG5_141824	Tree contains fewer than 5 genera	Kept	227	127074	Hit closely related			https://amoebadb.org/common/downloads/release-1.3/Ehistolytica/fasta/EhistolyticaAnnotatedCDS_AmoebaDB-1.3.fasta
Entamoeba histolytica HM 1IMSS	OG5_137223	Am_ar_ehis	Am_ar_ehis_EHI096280_OG5_137223	Tree contains multiple clades of anaerobes	Kept	316	132287	Hit closely related			https://amoebadb.org/common/downloads/release-1.3/Ehistolytica/fasta/EhistolyticaAnnotatedCDS_AmoebaDB-1.3.fasta
Entamoeba histolytica HM 1IMSS	OG5_131583	Am_ar_ehis	Am_ar_ehis_EHI125950_OG5_131583	Tree contains multiple clades of anaerobes	Kept	383	141750		Hit closely-related species		https://amoebadb.org/common/downloads/release-1.3/Ehistolytica/fasta/EhistolyticaAnnotatedCDS_AmoebaDB-1.3.fasta
Entamoeba histolytica HM 1IMSS	OG5_139599	Am_ar_ehis	Am_ar_ehis_EHI068430_OG5_139599	Tree contains multiple clades of anaerobes	Kept	159	181222	Hit closely related			https://amoebadb.org/common/downloads/release-1.3/Ehistolytica/fasta/EhistolyticaAnnotatedCDS_AmoebaDB-1.3.fasta
Entamoeba histolytica HM 1IMSS	OG5_134572	Am_ar_ehis	Am_ar_ehis_EHI151490_OG5_134572	Tree contains multiple clades of anaerobes	Kept	174	530629	Hit closely related			https://amoebadb.org/common/downloads/release-1.3/Ehistolytica/fasta/EhistolyticaAnnotatedCDS_AmoebaDB-1.3.fasta
Entamoeba histolytica HM 1IMSS	OG5_136758	Am_ar_ehis	Am_ar_ehis_EHI151920_OG5_136758	Tree contains multiple clades of anaerobes	Kept	261	530629	Hit closely related			https://amoebadb.org/common/downloads/release-1.3/Ehistolytica/fasta/EhistolyticaAnnotatedCDS_AmoebaDB-1.3.fasta
Entamoeba histolytica HM 1IMSS	OG5_137896	Am_ar_ehis	Am_ar_ehis_EHI153410_OG5_137896	Tree contains multiple clades of anaerobes	Kept	140	530629	Hit closely related			https://amoebadb.org/common/downloads/release-1.3/Ehistolytica/fasta/EhistolyticaAnnotatedCDS_AmoebaDB-1.3.fasta
Entamoeba histolytica HM 1IMSS	OG5_140190	Am_ar_ehis	Am_ar_ehis_EHI154450_OG5_140190	Tree contains multiple clades of anaerobes	Removed	244	5955				https://amoebadb.org/common/downloads/release-1.3/Ehistolytica/fasta/EhistolyticaAnnotatedCDS_AmoebaDB-1.3.fasta
Entamoeba invadens IP1	OG5_146610	Am_ar_einv	Am_ar_einv_EIN047470_OG5_146610	Tree contains multiple clades of anaerobes	Kept	503	84733	Hit closely related			https://amoebadb.org/common/downloads/release-1.3/Einvadens/fasta/EinvadensAnnotatedCDS_AmoebaDB-1.3.fasta
Entamoeba invadens IP1	OG5_140190	Am_ar_einv	Am_ar_einv_EIN014730_OG5_140190	Tree contains multiple clades of anaerobes	Kept	251	117269	Hit closely related			https://amoebadb.org/common/downloads/release-1.3/Einvadens/fasta/EinvadensAnnotatedCDS_AmoebaDB-1.3.fasta
Entamoeba invadens IP1	OG5_140190	Am_ar_einv	Am_ar_einv_EIN073130_OG5_140190	Tree contains multiple clades of anaerobes	Kept	232	117269	Hit closely related			https://amoebadb.org/common/downloads/release-1.3/Einvadens/fasta/EinvadensAnnotatedCDS_AmoebaDB-1.3.fasta
Entamoeba invadens IP1	OG5_140190	Am_ar_einv	Am_ar_einv_EIN298290_OG5_140190	Tree contains multiple clades of anaerobes	Kept	252	117269	Hit closely related			https://amoebadb.org/common/downloads/release-1.3/Einvadens/fasta/EinvadensAnnotatedCDS_AmoebaDB-1.3.fasta
Entamoeba invadens IP1	OG5_134039	Am_ar_einv	Am_ar_einv_EIN243550_OG5_134039	Tree contains multiple clades of anaerobes	Kept	402	164753	Hit closely related			https://amoebadb.org/common/downloads/release-1.3/Einvadens/fasta/EinvadensAnnotatedCDS_AmoebaDB-1.3.fasta
Entamoeba invadens IP1	OG5_137896	Am_ar_einv	Am_ar_einv_EIN181350_OG5_137896	Tree contains multiple clades of anaerobes	Kept	171	168081	Hit closely related			https://amoebadb.org/common/downloads/release-1.3/Einvadens/fasta/EinvadensAnnotatedCDS_AmoebaDB-1.3.fasta
Entamoeba invadens IP1	OG5_131583	Am_ar_einv	Am_ar_einv_EIN124160_OG5_131583	Tree contains multiple clades of anaerobes	Kept	385	191144	Hit closely related			https://amoebadb.org/common/downloads/release-1.3/Einvadens/fasta/EinvadensAnnotatedCDS_AmoebaDB-1.3.fasta
Entamoeba invadens IP1	OG5_135734	Am_ar_einv	Am_ar_einv_EIN124230_OG5_135734	Tree contains multiple clades of anaerobes	Kept	172	191144	Hit closely related			https://amoebadb.org/common/downloads/release-1.3/Einvadens/fasta/EinvadensAnnotatedCDS_AmoebaDB-1.3.fasta
Entamoeba invadens IP1	OG5_134500	Am_ar_einv	Am_ar_einv_EIN292530_OG5_134500	Tree contains multiple clades of anaerobes	Kept	352	203459	Hit closely related			https://amoebadb.org/common/downloads/release-1.3/Einvadens/fasta/EinvadensAnnotatedCDS_AmoebaDB-1.3.fasta
Entamoeba invadens IP1	OG5_134572	Am_ar_einv	Am_ar_einv_EIN099650_OG5_134572	Tree contains multiple clades of anaerobes	Kept	173	243235	Hit closely related			https://amoebadb.org/common/downloads/release-1.3/Einvadens/fasta/EinvadensAnnotatedCDS_AmoebaDB-1.3.fasta
Entamoeba invadens IP1	OG5_135734	Am_ar_einv	Am_ar_einv_EIN229620_OG5_135734	Tree contains multiple clades of anaerobes	Kept	184	284829	Hit closely related			https://amoebadb.org/common/downloads/release-1.3/Einvadens/fasta/EinvadensAnnotatedCDS_AmoebaDB-1.3.fasta
Entamoeba invadens IP1	OG5_136758	Am_ar_einv	Am_ar_einv_EIN041030_OG5_136758	Tree contains multiple clades of anaerobes	Kept	263	291114	Hit closely related			https://amoebadb.org/common/downloads/release-1.3/Einvadens/fasta/EinvadensAnnotatedCDS_AmoebaDB-1.3.fasta
Entamoeba invadens IP1	OG5_145079	Am_ar_einv	Am_ar_einv_EIN242130_OG5_145079	Tree contains fewer than 5 genera	Kept	179	326044		Hit closely-related species		https://amoebadb.org/common/downloads/release-1.3/Einvadens/fasta/EinvadensAnnotatedCDS_AmoebaDB-1.3.fasta
Entamoeba invadens IP1	OG5_141824	Am_ar_einv	Am_ar_einv_EIN222630_OG5_141824	Tree contains fewer than 5 genera	Kept	229	331495	Hit closely related			https://amoebadb.org/common/downloads/release-1.3/Einvadens/fasta/EinvadensAnnotatedCDS_AmoebaDB-1.3.fasta
Entamoeba invadens IP1	OG5_131583	Am_ar_einv	Am_ar_einv_EIN249370_OG5_131583	Tree contains multiple clades of anaerobes	Kept	382	346353		Hit closely-related species		https://amoebadb.org/common/downloads/release-1.3/Einvadens/fasta/EinvadensAnnotatedCDS_AmoebaDB-1.3.fasta
Entamoeba invadens IP1	OG5_155564	Am_ar_einv	Am_ar_einv_EIN219910_OG5_155564	Tree contains fewer than 5 genera	Kept	188	536645	Hit closely related			https://amoebadb.org/common/downloads/release-1.3/Einvadens/fasta/EinvadensAnnotatedCDS_AmoebaDB-1.3.fasta
Entamoeba invadens IP1	OG5_172482	Am_ar_einv	Am_ar_einv_EIN093210_OG5_172482	Tree contains multiple clades of anaerobes	Kept	345	742443	Hit closely related			https://amoebadb.org/common/downloads/release-1.3/Einvadens/fasta/EinvadensAnnotatedCDS_AmoebaDB-1.3.fasta
Entamoeba invadens IP1	OG5_135386	Am_ar_einv	Am_ar_einv_EIN094900_OG5_135386	Tree contains multiple clades of anaerobes	Kept	260	742443	Hit closely related			https://amoebadb.org/common/downloads/release-1.3/Einvadens/fasta/EinvadensAnnotatedCDS_AmoebaDB-1.3.fasta
Entamoeba invadens IP1	OG5_140190	Am_ar_einv	Am_ar_einv_EIN103470_OG5_140190	Tree contains multiple clades of anaerobes	Kept	257	774236	Hit closely related			https://amoebadb.org/common/downloads/release-1.3/Einvadens/fasta/EinvadensAnnotatedCDS_AmoebaDB-1.3.fasta
Entamoeba invadens IP1	OG5_160804	Am_ar_einv	Am_ar_einv_EIN058730_OG5_160804	Tree contains multiple clades of anaerobes	Kept	324	895562	Hit closely related			https://amoebadb.org/common/downloads/release-1.3/Einvadens/fasta/EinvadensAnnotatedCDS_AmoebaDB-1.3.fasta
Entamoeba invadens IP1	OG5_131583	Am_ar_einv	Am_ar_einv_EIN134200_OG5_131583	Tree contains multiple clades of anaerobes	Kept	382	939559	Hit closely related			https://amoebadb.org/common/downloads/release-1.3/Einvadens/fasta/EinvadensAnnotatedCDS_AmoebaDB-1.3.fasta
Entamoeba invadens IP1	OG5_141290	Am_ar_einv	Am_ar_einv_EIN051410_OG5_141290	Tree contains fewer than 5 genera	Kept	185	1027339	Hit closely related			https://amoebadb.org/common/downloads/release-1.3/Einvadens/fasta/EinvadensAnnotatedCDS_AmoebaDB-1.3.fasta
Entamoeba invadens IP1	OG5_146439	Am_ar_einv	Am_ar_einv_EIN187440_OG5_146439	Singleton	Kept	885	205052		Hit closely related	Extrachromosomal ()	https://amoebadb.org/common/downloads/release-1.3/Einvadens/fasta/EinvadensAnnotatedCDS_AmoebaDB-1.3.fasta
Acanthamoeba castellanii Neff	OG5_158934	Am_di_Acas	Am_di_Acas_XX_ELR20442_Contig_12616_Len456_OG5_158934	Tree contains fewer than 5 genera	Kept	151	92876	Hit closely related			GCF_000313135.1
Acanthamoeba castellanii Neff	OG5_134572	Am_di_Acas	Am_di_Acas_XX_ELR23870_Contig_11329_Len588_OG5_134572	Sequence not of recipient clade	Removed	195	82402		Chimeric contig: hits bacteria, amoeba, and fungi		GCF_000313135.1
Acanthamoeba castellanii Neff	OG5_164818	Am_di_Acas	Am_di_Acas_XX_ELR12312_Contig_7302_Len1044_OG5_164818	Singleton	Removed	1041	410113		Do not hit other eukaryotes		GCF_000313135.1
Acanthamoeba castellanii Neff	OG5_141290	Am_di_Acas	Am_di_Acas_XX_ELR19712_Contig_12214_Len498_OG5_141290	Tree contains fewer than 5 genera	Removed	165	614167		Most CDS hit only bacteria		GCF_000313135.1
Acanthamoeba castellanii Neff	OG5_140214	Am_di_Acas	Am_di_Acas_XX_ELR13881_Contig_12118_Len510_OG5_140214	Sequence not of recipient clade	Removed	169	639274		Chimeric contig: hits bacteria, amoeba, and fungi		GCF_000313135.1
Acanthamoeba castellanii Neff	OG5_149417	Am_di_Acas	Am_di_Acas_XX_ELR13466_Contig_11294_Len594_OG5_149417	Singleton	Removed	591	728924			Short & compositionally outlying, no other Am_di_Acas robust	GCF_000313135.1
Acanthamoeba castellanii Neff	OG5_172578	Am_di_Acas	Am_di_Acas_XX_ELR17328_Contig_6599_Len1134_OG5_172578	Singleton	Removed	1131	2036344		Do not hit other eukaryotes		GCF_000313135.1
Acytostelium subglobosum	OG5_141824	Am_my_Asub	Am_my_Asub_XX_GAM25607_Contig_8791_Len819_OG5_141824	Tree contains fewer than 5 genera	Kept	272	630781		Hit closely-related species		GCF_000787575.1_Asub_2.0
Acytostelium subglobosum	OG5_158934	Am_my_Asub	Am_my_Asub_XX_GAM25377_Contig_11246_Len438_OG5_158934	Tree contains fewer than 5 genera	Kept	145	651557	Hit closely related			GCF_000787575.1_Asub_2.0
Dictyostelium discoideum A	OG5_141720	Am_my_ddis	Am_my_ddis_DDBG0294004_OG5_141720	Tree contains fewer than 5 genera	Kept	739	3602379		Hit closely-related species		GCA_000004695.1
Dictyostelium discoideum A	OG5_172660	Am_my_ddis	Am_my_ddis_DDBG0269088_OG5_172660	Tree contains fewer than 5 genera	Kept	166	4923596		Hit closely-related species		GCA_000004695.1
Dictyostelium discoideum A	OG5_141720	Am_my_ddis	Am_my_ddis_DDBG0287389_OG5_141720	Tree contains fewer than 5 genera	Kept	768	5125352		Hit closely-related species		GCA_000004695.1
Dictyostelium discoideum A	OG5_158934	Am_my_ddis	Am_my_ddis_DDBG0289609_OG5_158934	Tree contains fewer than 5 genera	Kept	145	5125352	Hit closely related			GCA_000004695.1
Dictyostelium discoideum A	OG5_141720	Am_my_ddis	Am_my_ddis_DDBG0286821_OG5_141720	Tree contains fewer than 5 genera	Kept	695	5450249		Hit closely-related species		GCA_000004695.1
Dictyostelium discoideum A	OG5_169954	Am_my_ddis	Am_my_ddis_asnB_OG5_169954	Tree contains fewer than 5 genera	Kept	647	8484197		Hit closely-related species		GCA_000004695.1
Dictyostelium discoideum A	OG5_144467	Am_my_ddis	Am_my_ddis_abcA10_OG5_144467	Singleton	Kept	2661	5450249	Hit closely related		Possibly ancestral; see reference (https://ec.asm.org/content/1/4/643)	GCA_000004695.1
Thecamonas	OG5_134572	EE_ap_Ttra	EE_ap_Ttra_XX_KNC53028_Contig_9141_Len636_OG5_134572	Singleton	Removed	633	304656		Do not hit closely related eukaryotes		GCF_000142905.1
Thecamonas	OG5_134572	EE_ap_Ttra	EE_ap_Ttra_XX_KNC53028_Contig_9141_Len636_OG5_134572	Tree contains multiple clades of anaerobes	Removed	211	304656		Few robust homologs across contig		GCF_000142905.1
Thecamonas	OG5_136571	EE_ap_Ttra	EE_ap_Ttra_XX_KNC51655_Contig_9832_Len474_OG5_136571	Singleton	Removed	471	357088		Do not hit closely related eukaryotes		GCF_000142905.1
Guillardia theta	OG5_129917	EE_cr_Gthe	EE_cr_Gthe_XX_005839968_Contig_10213_Len1032_OG5_129917	Sequence not of recipient clade	Removed	343	1226574		Hit no closely-related species		GCF_000315625.1_Guith1
Bodo saltans	OG5_146696	Ex_eu_Bsal	Ex_eu_Bsal_XX_CUG92367_Contig_10337_Len1026_OG5_146696	Tree contains fewer than 5 genera	Kept	341	54545	Hit closely related			GCA_001460835.1
Bodo saltans	OG5_131271	Ex_eu_Bsal	Ex_eu_Bsal_XX_CUG06411_Contig_9670_Len1104_OG5_131271	Sequence not of recipient clade	Kept	367	65338	Hit closely related			GCA_001460835.1
Bodo saltans	OG5_136758	Ex_eu_Bsal	Ex_eu_Bsal_XX_CUI14314_Contig_4485_Len2025_OG5_136758	Tree contains multiple clades of anaerobes	Kept	674	85523	Hit closely related			GCA_001460835.1
Bodo saltans	OG5_129315	Ex_eu_Bsal	Ex_eu_Bsal_XX_CUG73831_Contig_12857_Len741_OG5_129315	Singleton	Removed	738	8286				GCA_001460835.1
Leishmania braziliensis MHOMBR75M2904	OG5_136758	Ex_eu_lbra	Ex_eu_lbra_LbrM.06.0470_OG5_136758	Tree contains multiple clades of anaerobes	Kept	1257	512965	Hit closely related			http://tritrypdb.org/common/downloads/release-3.0/Lbraziliensis/fasta/LbraziliensisAnnotatedCDS_TriTrypDB-3.0.fasta
Leishmania braziliensis MHOMBR75M2904	OG5_134039	Ex_eu_lbra	Ex_eu_lbra_LbrM.17.0180_OG5_134039	Tree contains multiple clades of anaerobes	Kept	423	694698	Hit closely related			http://tritrypdb.org/common/downloads/release-3.0/Lbraziliensis/fasta/LbraziliensisAnnotatedCDS_TriTrypDB-3.0.fasta
Leishmania braziliensis MHOMBR75M2904	OG5_146696	Ex_eu_lbra	Ex_eu_lbra_LbrM.17.1170_OG5_146696	Tree contains fewer than 5 genera	Kept	723	694698	Hit closely related			http://tritrypdb.org/common/downloads/release-3.0/Lbraziliensis/fasta/LbraziliensisAnnotatedCDS_TriTrypDB-3.0.fasta
Leishmania braziliensis MHOMBR75M2904	OG5_137223	Ex_eu_lbra	Ex_eu_lbra_LbrM.20.5330_OG5_137223	Tree contains multiple clades of anaerobes	Kept	209	724111	Hit closely related			http://tritrypdb.org/common/downloads/release-3.0/Lbraziliensis/fasta/LbraziliensisAnnotatedCDS_TriTrypDB-3.0.fasta
Leishmania braziliensis MHOMBR75M2904	OG5_159796	Ex_eu_lbra	Ex_eu_lbra_LbrM.35.6270_OG5_159796	Tree contains fewer than 5 genera	Kept	315	2686643	Hit closely related			http://tritrypdb.org/common/downloads/release-3.0/Lbraziliensis/fasta/LbraziliensisAnnotatedCDS_TriTrypDB-3.0.fasta
Leishmania infantum JPCM5	OG5_136758	Ex_eu_linf	Ex_eu_linf_LinJ.06.0480_OG5_136758	Tree contains multiple clades of anaerobes	Kept	1276	523352		Hit closely-related species		http://tritrypdb.org/common/downloads/release-3.0/Linfantum/fasta/LinfantumAnnotatedCDS_TriTrypDB-3.0.fasta
Leishmania infantum JPCM5	OG5_134039	Ex_eu_linf	Ex_eu_linf_LinJ.17.0250_OG5_134039	Tree contains multiple clades of anaerobes	Kept	423	667340	Hit closely related			http://tritrypdb.org/common/downloads/release-3.0/Linfantum/fasta/LinfantumAnnotatedCDS_TriTrypDB-3.0.fasta
Leishmania infantum JPCM5	OG5_146696	Ex_eu_linf	Ex_eu_linf_LinJ.17.1160_OG5_146696	Tree contains fewer than 5 genera	Kept	794	667340	Hit closely related			http://tritrypdb.org/common/downloads/release-3.0/Linfantum/fasta/LinfantumAnnotatedCDS_TriTrypDB-3.0.fasta
Leishmania infantum JPCM5	OG5_137223	Ex_eu_linf	Ex_eu_linf_LinJ.20.1190_OG5_137223	Tree contains multiple clades of anaerobes	Kept	420	732590	Hit closely related			http://tritrypdb.org/common/downloads/release-3.0/Linfantum/fasta/LinfantumAnnotatedCDS_TriTrypDB-3.0.fasta
Leishmania infantum JPCM5	OG5_159796	Ex_eu_linf	Ex_eu_linf_LinJ.36.6220_OG5_159796	Tree contains fewer than 5 genera	Kept	316	2673956	Hit closely related			http://tritrypdb.org/common/downloads/release-3.0/Linfantum/fasta/LinfantumAnnotatedCDS_TriTrypDB-3.0.fasta
Leishmania major strain Friedlin	OG5_136758	Ex_eu_lmaj	Ex_eu_lmaj_LmjF.06.0460_OG5_136758	Tree contains multiple clades of anaerobes	Kept	1276	516869		Hit closely-related species		http://tritrypdb.org/common/downloads/release-3.0/Lmajor/fasta/LmajorFriedlinAnnotatedCDS_TriTrypDB-3.0.fasta
Leishmania major strain Friedlin	OG5_134039	Ex_eu_lmaj	Ex_eu_lmaj_LmjF.17.0140_OG5_134039	Tree contains multiple clades of anaerobes	Kept	423	684829	Hit closely related			http://tritrypdb.org/common/downloads/release-3.0/Lmajor/fasta/LmajorFriedlinAnnotatedCDS_TriTrypDB-3.0.fasta
Leishmania major strain Friedlin	OG5_146696	Ex_eu_lmaj	Ex_eu_lmaj_LmjF.17.1060_OG5_146696	Tree contains fewer than 5 genera	Kept	716	684829	Hit closely related			http://tritrypdb.org/common/downloads/release-3.0/Lmajor/fasta/LmajorFriedlinAnnotatedCDS_TriTrypDB-3.0.fasta
Leishmania major strain Friedlin	OG5_137223	Ex_eu_lmaj	Ex_eu_lmaj_LmjF.20.1170_OG5_137223	Tree contains multiple clades of anaerobes	Kept	417	742537	Hit closely related			http://tritrypdb.org/common/downloads/release-3.0/Lmajor/fasta/LmajorFriedlinAnnotatedCDS_TriTrypDB-3.0.fasta
Leishmania major strain Friedlin	OG5_159796	Ex_eu_lmaj	Ex_eu_lmaj_LmjF.36.5960_OG5_159796	Tree contains fewer than 5 genera	Kept	316	2682151	Hit closely related			http://tritrypdb.org/common/downloads/release-3.0/Lmajor/fasta/LmajorFriedlinAnnotatedCDS_TriTrypDB-3.0.fasta
Leishmania mexicana	OG5_136758	Ex_eu_lmex	Ex_eu_lmex_LmxM.06.0460_OG5_136758	Tree contains multiple clades of anaerobes	Kept	1249	479586		Hit closely-related species		http://tritrypdb.org/common/downloads/release-3.0/Lmexicana/fasta/LmexicanaAnnotatedCDS_TriTrypDB-3.0.fasta
Leishmania mexicana	OG5_134039	Ex_eu_lmex	Ex_eu_lmex_LmxM.17.0140_OG5_134039	Tree contains multiple clades of anaerobes	Kept	423	665230	Hit closely related			http://tritrypdb.org/common/downloads/release-3.0/Lmexicana/fasta/LmexicanaAnnotatedCDS_TriTrypDB-3.0.fasta
Leishmania mexicana	OG5_146696	Ex_eu_lmex	Ex_eu_lmex_LmxM.17.1060_OG5_146696	Tree contains fewer than 5 genera	Kept	720	665230	Hit closely related			http://tritrypdb.org/common/downloads/release-3.0/Lmexicana/fasta/LmexicanaAnnotatedCDS_TriTrypDB-3.0.fasta
Leishmania mexicana	OG5_137223	Ex_eu_lmex	Ex_eu_lmex_LmxM.20.1170_OG5_137223	Tree contains multiple clades of anaerobes	Kept	417	3343498	Hit closely related			http://tritrypdb.org/common/downloads/release-3.0/Lmexicana/fasta/LmexicanaAnnotatedCDS_TriTrypDB-3.0.fasta
Leishmania mexicana	OG5_159796	Ex_eu_lmex	Ex_eu_lmex_LmxM.36.5960_OG5_159796	Tree contains fewer than 5 genera	Kept	316	3343498	Hit closely related			http://tritrypdb.org/common/downloads/release-3.0/Lmexicana/fasta/LmexicanaAnnotatedCDS_TriTrypDB-3.0.fasta
Leptomonas pyrrhocoris	OG5_134039	Ex_eu_Lpyr	Ex_eu_Lpyr_XX_KPA76093_Contig_6777_Len1272_OG5_134039	Tree contains multiple clades of anaerobes	Kept	423	570705	Hit closely related			GCF_001293395.1_ASM129339v3
Leptomonas pyrrhocoris	OG5_137223	Ex_eu_Lpyr	Ex_eu_Lpyr_XX_KPA75261_Contig_7473_Len1155_OG5_137223	Tree contains multiple clades of anaerobes	Kept	384	666592	Hit closely related			GCF_001293395.1_ASM129339v1
Leptomonas pyrrhocoris	OG5_137223	Ex_eu_Lpyr	Ex_eu_Lpyr_XX_KPA75262_Contig_7002_Len1227_OG5_137223	Tree contains multiple clades of anaerobes	Kept	408	666592	Hit closely related			GCF_001293395.1_ASM129339v2
Leptomonas pyrrhocoris	OG5_159796	Ex_eu_Lpyr	Ex_eu_Lpyr_XX_KPA81744_Contig_8911_Len945_OG5_159796	Tree contains fewer than 5 genera	Kept	314	1478621	Hit closely related			GCF_001293395.1_ASM129339v4
Leptomonas pyrrhocoris	OG5_159796	Ex_eu_Lpyr	Ex_eu_Lpyr_XX_KPA81745_Contig_8912_Len945_OG5_159796	Tree contains fewer than 5 genera	Kept	314	1478621	Hit closely related			GCF_001293395.1_ASM129339v5
Leptomonas pyrrhocoris	OG5_131271	Ex_eu_Lpyr	Ex_eu_Lpyr_XX_KPA86036_Contig_6807_Len1263_OG5_131271	Sequence not of recipient clade	Kept	420	2995728	Hit closely related			GCF_001293395.1_ASM129339v6
Phytomonas sp isolate EM1	OG5_134039	Ex_eu_Pemi	Ex_eu_Pemi_XX_CCW63982_Contig_2715_Len1287_OG5_134039	Tree contains multiple clades of anaerobes	Kept	428	250472	Hit closely related			GCA_000582765.1_AKH_PRJEB1535_v2
Phytomonas sp isolate EM1	OG5_159796	Ex_eu_Pemi	Ex_eu_Pemi_XX_CCW63277_Contig_3882_Len906_OG5_159796	Tree contains fewer than 5 genera	Kept	301	421066	Hit closely related			GCA_000582765.1_AKH_PRJEB1535_v1
Strigomonas culicis	OG5_159796	Ex_eu_Scul	Ex_eu_Scul_XX_EPY28469_Contig_6060_Len963_OG5_159796	Tree contains fewer than 5 genera	Kept	320	31575	Hit closely related			GCA_000482145.1_Scul_1.1
Strigomonas culicis	OG5_134039	Ex_eu_Scul	Ex_eu_Scul_XX_EPY23888_Contig_3848_Len1275_OG5_134039	Tree contains multiple clades of anaerobes	Kept	424	34485	Hit closely related			GCA_000482145.1_Scul_1.0
Strigomonas culicis	OG5_131271	Ex_eu_Scul	Ex_eu_Scul_XX_EPY35606_Contig_4047_Len1245_OG5_131271	Sequence not of recipient clade	Removed	414	2178				GCA_000482145.1_Scul_1.3
Strigomonas culicis	OG5_159796	Ex_eu_Scul	Ex_eu_Scul_XX_EPY33323_Contig_6053_Len963_OG5_159796	Tree contains fewer than 5 genera	Removed	320	31575	False paralog			GCA_000482145.1_Scul_1.2
Strigomonas culicis	OG5_159796	Ex_eu_Scul	Ex_eu_Scul_XX_EPY35671_Contig_6052_Len963_OG5_159796	Tree contains fewer than 5 genera	Removed	320	31575	False paralog			GCA_000482145.1_Scul_1.4
Trypanosoma brucei gambiense	OG5_134039	Ex_eu_tbrg	Ex_eu_tbrg_Tbg972.7.7240_OG5_134039	Tree contains multiple clades of anaerobes	Kept	420	2206643	Hit closely related			http://tritrypdb.org/common/downloads/release-3.0/Tbrucei/fasta/Tbrucei427AnnotatedCDS_TriTrypDB-3.0.fasta
Trypanosoma brucei gambiense	OG5_136758	Ex_eu_tbrg	Ex_eu_tbrg_Tbg972.7.5850_OG5_136758	Tree contains multiple clades of anaerobes	Removed	723	2206643			False paralog	http://tritrypdb.org/common/downloads/release-3.0/Tbrucei/fasta/Tbrucei427AnnotatedCDS_TriTrypDB-3.0.fasta
Trypanosoma brucei TREU927	OG5_136758	Ex_eu_tbru	Ex_eu_tbru_Tb427.07.5080_OG5_136758	Tree contains multiple clades of anaerobes	Kept	723	2206643	Hit closely related			http://tritrypdb.org/common/downloads/release-3.0/Tbrucei/fasta/Tbrucei427AnnotatedCDS_TriTrypDB-3.0.fasta
Trypanosoma brucei TREU927	OG5_136758	Ex_eu_tbru	Ex_eu_tbru_Tb927.7.5080_OG5_136758	Tree contains multiple clades of anaerobes	Removed	723	2206643			False paralog	http://tritrypdb.org/common/downloads/release-3.0/Tbrucei/fasta/Tbrucei427AnnotatedCDS_TriTrypDB-3.0.fasta
Trypanosoma brucei TREU927	OG5_134039	Ex_eu_tbru	Ex_eu_tbru_Tb927.7.6270_OG5_134039	Tree contains multiple clades of anaerobes	Removed	406	2206643			False paralog	http://tritrypdb.org/common/downloads/release-3.0/Tbrucei/fasta/Tbrucei427AnnotatedCDS_TriTrypDB-3.0.fasta
Trypanosoma congolense	OG5_136758	Ex_eu_tcon	Ex_eu_tcon_TcIL3000.7.4270_OG5_136758	Tree contains multiple clades of anaerobes	Kept	456	2166261	Hit closely related			http://tritrypdb.org/common/downloads/release-3.0/Tcongolense/fasta/TcongolenseAnnotatedCDS_TriTrypDB-3.0.fasta
Trypanosoma congolense	OG5_134039	Ex_eu_tcon	Ex_eu_tcon_TcIL3000.7.5130_OG5_134039	Tree contains multiple clades of anaerobes	Kept	417	2166261	Hit closely related			http://tritrypdb.org/common/downloads/release-3.0/Tcongolense/fasta/TcongolenseAnnotatedCDS_TriTrypDB-3.0.fasta
Trypanosoma cruzi strain CL Brener	OG5_134039	Ex_eu_tcru	Ex_eu_tcru_Tc00.1047053506513.110_OG5_134039	Tree contains multiple clades of anaerobes	Kept	419	648584		Hit closely-related species		http://tritrypdb.org/common/downloads/release-3.0/Tcruzi/fasta/TcruziEsmeraldo-LikeAnnotatedCDS_TriTrypDB-3.0.fasta
Trypanosoma cruzi strain CL Brener	OG5_146696	Ex_eu_tcru	Ex_eu_tcru_Tc00.1047053507087.10_OG5_146696	Tree contains fewer than 5 genera	Kept	241	648584		Hit closely related species, strains		http://tritrypdb.org/common/downloads/release-3.0/Tcruzi/fasta/TcruziEsmeraldo-LikeAnnotatedCDS_TriTrypDB-3.0.fasta
Trypanosoma cruzi strain CL Brener	OG5_146696	Ex_eu_tcru	Ex_eu_tcru_Tc00.1047053511309.20_OG5_146696	Tree contains fewer than 5 genera	Kept	429	648584	Hit closely related			http://tritrypdb.org/common/downloads/release-3.0/Tcruzi/fasta/TcruziEsmeraldo-LikeAnnotatedCDS_TriTrypDB-3.0.fasta
Trypanosoma cruzi strain CL Brener	OG5_136758	Ex_eu_tcru	Ex_eu_tcru_Tc00.1047053508175.260_OG5_136758	Tree contains multiple clades of anaerobes	Kept	803	850241		Hit closely-related species	Nearby CDS annotated as a "retrotransposon hot spot"	http://tritrypdb.org/common/downloads/release-3.0/Tcruzi/fasta/TcruziEsmeraldo-LikeAnnotatedCDS_TriTrypDB-3.0.fasta
Trypanosoma cruzi strain CL Brener	OG5_136758	Ex_eu_tcru	Ex_eu_tcru_Tc00.1047053509151.40_OG5_136758	Tree contains multiple clades of anaerobes	Kept	804	850241		Hit closely-related species		http://tritrypdb.org/common/downloads/release-3.0/Tcruzi/fasta/TcruziEsmeraldo-LikeAnnotatedCDS_TriTrypDB-3.0.fasta
Trypanosoma cruzi strain CL Brener	OG5_131271	Ex_eu_tcru	Ex_eu_tcru_Tc00.1047053508303.10_OG5_131271	Sequence not of recipient clade	Kept	388	1444805		Hit closely related species, strains		http://tritrypdb.org/common/downloads/release-3.0/Tcruzi/fasta/TcruziEsmeraldo-LikeAnnotatedCDS_TriTrypDB-3.0.fasta
Trypanosoma cruzi strain CL Brener	OG5_131271	Ex_eu_tcru	Ex_eu_tcru_Tc00.1047053511179.150_OG5_131271	Sequence not of recipient clade	Kept	388	1444805		Hit closely related species, strains		http://tritrypdb.org/common/downloads/release-3.0/Tcruzi/fasta/TcruziEsmeraldo-LikeAnnotatedCDS_TriTrypDB-3.0.fasta
Trypanosoma vivax	OG5_146696	Ex_eu_tviv	Ex_eu_tviv_TvY4860501780_OG5_146696	Tree contains fewer than 5 genera	Kept	336	1365451	Hit closely related			https://tritrypdb.org/common/downloads/release-3.0/Tvivax/fasta/TvivaxAnnotatedCDS_TriTrypDB-3.0.fasta
Trypanosoma vivax	OG5_136758	Ex_eu_tviv	Ex_eu_tviv_TvY4860705140_OG5_136758	Tree contains multiple clades of anaerobes	Kept	1010	2195534	Hit closely related			https://tritrypdb.org/common/downloads/release-3.0/Tvivax/fasta/TvivaxAnnotatedCDS_TriTrypDB-3.0.fasta
Trypanosoma vivax	OG5_134039	Ex_eu_tviv	Ex_eu_tviv_TvY4860706180_OG5_134039	Tree contains multiple clades of anaerobes	Kept	419	2195534	Hit closely related			https://tritrypdb.org/common/downloads/release-3.0/Tvivax/fasta/TvivaxAnnotatedCDS_TriTrypDB-3.0.fasta
Giardia instestinalis ATCC 50581	OG5_140190	Ex_fo_glab	Ex_fo_glab_GL505812057_OG5_140190	Tree contains multiple clades of anaerobes	Kept	264	24266	Hit closely related			https://giardiadb.org/common/downloads/release-2.3/GintestinalisAssemblageB/fasta/GintestinalisAssemblageBAnnotatedCDS_GiardiaDB-2.3.fasta
Giardia instestinalis ATCC 50581	OG5_137911	Ex_fo_glab	Ex_fo_glab_GL505812613_OG5_137911	Singleton	Kept	807	31985	Hit closely related		https://www.ncbi.nlm.nih.gov/pmc/articles/PMC2723961/	https://giardiadb.org/common/downloads/release-2.3/GintestinalisAssemblageB/fasta/GintestinalisAssemblageBAnnotatedCDS_GiardiaDB-2.3.fasta
Giardia instestinalis ATCC 50581	OG5_146610	Ex_fo_glab	Ex_fo_glab_GL50581641_OG5_146610	Tree contains multiple clades of anaerobes	Kept	462	33556	Hit closely related			https://giardiadb.org/common/downloads/release-2.3/GintestinalisAssemblageB/fasta/GintestinalisAssemblageBAnnotatedCDS_GiardiaDB-2.3.fasta
Giardia instestinalis ATCC 50581	OG5_158971	Ex_fo_glab	Ex_fo_glab_GL505812977_OG5_158971	Tree contains fewer than 5 genera	Kept	447	42372	Hit closely related			https://giardiadb.org/common/downloads/release-2.3/GintestinalisAssemblageB/fasta/GintestinalisAssemblageBAnnotatedCDS_GiardiaDB-2.3.fasta
Giardia instestinalis ATCC 50581	OG5_139229	Ex_fo_glab	Ex_fo_glab_GL50581432_OG5_139229	Tree contains fewer than 5 genera	Kept	313	56604	Hit closely related			https://giardiadb.org/common/downloads/release-2.3/GintestinalisAssemblageB/fasta/GintestinalisAssemblageBAnnotatedCDS_GiardiaDB-2.3.fasta
Giardia instestinalis ATCC 50581	OG5_134500	Ex_fo_glab	Ex_fo_glab_GL50581592_OG5_134500	Tree contains multiple clades of anaerobes	Kept	348	58339	Hit closely related			https://giardiadb.org/common/downloads/release-2.3/GintestinalisAssemblageB/fasta/GintestinalisAssemblageBAnnotatedCDS_GiardiaDB-2.3.fasta
Giardia instestinalis ATCC 50581	OG5_161364	Ex_fo_glab	Ex_fo_glab_GL505813527_OG5_161364	Tree contains fewer than 5 genera	Kept	222	66141	Hit closely related			https://giardiadb.org/common/downloads/release-2.3/GintestinalisAssemblageB/fasta/GintestinalisAssemblageBAnnotatedCDS_GiardiaDB-2.3.fasta
Giardia instestinalis ATCC 50581	OG5_137349	Ex_fo_glab	Ex_fo_glab_GL505814241_OG5_137349	Tree contains fewer than 5 genera	Kept	268	101072	Hit closely related			https://giardiadb.org/common/downloads/release-2.3/GintestinalisAssemblageB/fasta/GintestinalisAssemblageBAnnotatedCDS_GiardiaDB-2.3.fasta
Giardia instestinalis ATCC 50581	OG5_144831	Ex_fo_glab	Ex_fo_glab_GL505813192_OG5_144831	Tree contains fewer than 5 genera	Removed	256	5267				https://giardiadb.org/common/downloads/release-2.3/GintestinalisAssemblageB/fasta/GintestinalisAssemblageBAnnotatedCDS_GiardiaDB-2.3.fasta
Giardia lamblia P15	OG5_137349	Ex_fo_glae	Ex_fo_glae_GLP152715_OG5_137349	Tree contains fewer than 5 genera	Kept	268	17576	Hit closely related			GCA_000182665.1_ASM18266v3
Giardia lamblia P15	OG5_140190	Ex_fo_glae	Ex_fo_glae_GLP155_OG5_140190	Tree contains multiple clades of anaerobes	Kept	264	34736	Hit closely related			GCA_000182665.1_ASM18266v6
Giardia lamblia P15	OG5_134500	Ex_fo_glae	Ex_fo_glae_GLP151833_OG5_134500	Tree contains multiple clades of anaerobes	Kept	348	42041	Hit closely related			GCA_000182665.1_ASM18266v1
Giardia lamblia P15	OG5_158971	Ex_fo_glae	Ex_fo_glae_GLP154045_OG5_158971	Tree contains fewer than 5 genera	Kept	468	57529	Hit closely related			GCA_000182665.1_ASM18266v5
Giardia lamblia P15	OG5_161364	Ex_fo_glae	Ex_fo_glae_GLP153125_OG5_161364	Tree contains fewer than 5 genera	Kept	221	81983	Hit closely related			GCA_000182665.1_ASM18266v4
Giardia lamblia P15	OG5_139229	Ex_fo_glae	Ex_fo_glae_GLP151912_OG5_139229	Tree contains fewer than 5 genera	Kept	313	175228	Hit closely related			GCA_000182665.1_ASM18266v2
Giardia lamblia ATCC 50803	OG5_158971	Ex_fo_glam	Ex_fo_glam_GL5080316722_OG5_158971	Tree contains fewer than 5 genera	Kept	450	1485438	Hit closely related			GCF_000002435.2_UU_WB_2.2
Giardia lamblia ATCC 50803	OG5_140190	Ex_fo_glam	Ex_fo_glam_GL5080322677_OG5_140190	Tree contains multiple clades of anaerobes	Kept	264	1485438	Hit closely related			GCF_000002435.2_UU_WB_2.3
Giardia lamblia ATCC 50803	OG5_161364	Ex_fo_glam	Ex_fo_glam_GL508035866_OG5_161364	Tree contains fewer than 5 genera	Kept	221	2761001	Hit closely related			GCF_000002435.2_UU_WB_2.4
Giardia lamblia ATCC 50803	OG5_134500	Ex_fo_glam	Ex_fo_glam_GL508039368_OG5_134500	Tree contains multiple clades of anaerobes	Kept	348	2761001	Hit closely related			GCF_000002435.2_UU_WB_2.6
Giardia lamblia ATCC 50803	OG5_139229	Ex_fo_glam	Ex_fo_glam_GL5080314392_OG5_139229	Tree contains fewer than 5 genera	Kept	313	4018654	Hit closely related			GCF_000002435.2_UU_WB_2.1
Giardia lamblia ATCC 50803	OG5_137349	Ex_fo_glam	Ex_fo_glam_GL508039239_OG5_137349	Tree contains fewer than 5 genera	Kept	268	4018654	Hit closely related			GCF_000002435.2_UU_WB_2.5
Spironucleus salmonicida	OG5_131583	Ex_fo_Ssal	Ex_fo_Ssal_XX_EST48442_Contig_2480_Len1188_OG5_131583	Tree contains multiple clades of anaerobes	Kept	395	107348		Weakly but consistently hits closely-related species		GCA_000497125.1_SSK3.4
Spironucleus salmonicida	OG5_134039	Ex_fo_Ssal	Ex_fo_Ssal_XX_EST46440_Contig_2437_Len1203_OG5_134039	Tree contains multiple clades of anaerobes	Kept	400	152213		Hit closely-related species		GCA_000497125.1_SSK3.2
Spironucleus salmonicida	OG5_137349	Ex_fo_Ssal	Ex_fo_Ssal_XX_EST47413_Contig_4107_Len777_OG5_137349	Tree contains fewer than 5 genera	Kept	258	239060	Hit closely related			GCA_000497125.1_SSK3.3
Spironucleus salmonicida	OG5_139229	Ex_fo_Ssal	Ex_fo_Ssal_XX_EST41408_Contig_3538_Len903_OG5_139229	Tree contains fewer than 5 genera	Kept	300	299803	Hit closely related			GCA_000497125.1_SSK3.0
Spironucleus salmonicida	OG5_134039	Ex_fo_Ssal	Ex_fo_Ssal_XX_EST44534_Contig_2414_Len1212_OG5_134039	Tree contains multiple clades of anaerobes	Removed	403	311930		Contig not robust; CDS hit no closely-related species		GCA_000497125.1_SSK3.1
Spironucleus salmonicida	OG5_158971	Ex_fo_Ssal	Ex_fo_Ssal_XX_EST48640_Contig_2820_Len1077_OG5_158971	Tree contains fewer than 5 genera	Removed	358	317374		One strong hit to Giardia, otherwise hit no closely-related species		GCA_000497125.1_SSK3.5
Naegleria gruberi strain NEG M	OG5_145085	Ex_he_Ngru	Ex_he_Ngru_XX_002669995_Contig_11130_Len825_OG5_145085	Tree contains fewer than 5 genera	Kept	274	218836	Hit closely related			GCF_000004985.2
Naegleria gruberi strain NEG M	OG5_136571	Ex_he_Ngru	Ex_he_Ngru_XX_002670270_Contig_14339_Len468_OG5_136571	Singleton	Kept	465	223047		Hit closely related		GCF_000004985.3
Naegleria gruberi strain NEG M	OG5_146704	Ex_he_Ngru	Ex_he_Ngru_XX_002670579_Contig_14112_Len492_OG5_146704	Singleton	Kept	489	233110		Hit closely related		GCF_000004985.4
Naegleria gruberi strain NEG M	OG5_181659	Ex_he_Ngru	Ex_he_Ngru_XX_002670711_Contig_15188_Len369_OG5_181659	Sequence not of recipient clade	Kept	122	238573	Hit closely related			GCF_000004985.5
Naegleria gruberi strain NEG M	OG5_131271	Ex_he_Ngru	Ex_he_Ngru_XX_002673400_Contig_7142_Len1266_OG5_131271	Singleton	Kept	1263	339217	Hit closely related			GCF_000004985.7
Naegleria gruberi strain NEG M	OG5_149417	Ex_he_Ngru	Ex_he_Ngru_XX_002673535_Contig_12231_Len696_OG5_149417	Singleton	Kept	693	350200		Hit closely related		GCF_000004985.8
Naegleria gruberi strain NEG M	OG5_135814	Ex_he_Ngru	Ex_he_Ngru_XX_002674543_Contig_12022_Len720_OG5_135814	Singleton	Kept	717	371401		Hit closely related		GCF_000004985.9
Naegleria gruberi strain NEG M	OG5_158934	Ex_he_Ngru	Ex_he_Ngru_XX_002672905_Contig_14416_Len459_OG5_158934	Tree contains fewer than 5 genera	Kept	152	499907	Hit closely related			GCF_000004985.6
Naegleria gruberi strain NEG M	OG5_136067	Ex_he_Ngru	Ex_he_Ngru_XX_002679873_Contig_10107_Len933_OG5_136067	Singleton	Kept	930	602266		Hit closely related		GCF_000004985.12
Naegleria gruberi strain NEG M	OG5_134039	Ex_he_Ngru	Ex_he_Ngru_XX_002680389_Contig_6124_Len1404_OG5_134039	Tree contains multiple clades of anaerobes	Kept	467	665159	Hit closely related			GCF_000004985.13
Naegleria gruberi strain NEG M	OG5_172660	Ex_he_Ngru	Ex_he_Ngru_XX_002680548_Contig_13330_Len576_OG5_172660	Tree contains fewer than 5 genera	Kept	191	695587		Hit closely-related species		GCF_000004985.14
Naegleria gruberi strain NEG M	OG5_134572	Ex_he_Ngru	Ex_he_Ngru_XX_002679295_Contig_12412_Len675_OG5_134572	Tree contains multiple clades of anaerobes	Kept	224	782252		Hit closely-related species		GCF_000004985.10
Naegleria gruberi strain NEG M	OG5_168779	Ex_he_Ngru	Ex_he_Ngru_XX_002679321_Contig_4750_Len1632_OG5_168779	Tree contains fewer than 5 genera	Kept	543	782252	Hit closely related			GCF_000004985.11
Naegleria gruberi strain NEG M	OG5_172482	Ex_he_Ngru	Ex_he_Ngru_XX_002680841_Contig_9455_Len999_OG5_172482	Tree contains multiple clades of anaerobes	Kept	332	938756		Hit closely-related species		GCF_000004985.15
Naegleria gruberi strain NEG M	OG5_181659	Ex_he_Ngru	Ex_he_Ngru_Contig15188length369_OG5_181659	Sequence not of recipient clade	Removed	118	238573			False paralog	GCF_000004985.1
Tritrichomonas foetus	OG5_135734	Ex_pa_Tfoe	Ex_pa_Tfoe_XX_OHT17373_Contig_21761_Len549_OG5_135734	Tree contains multiple clades of anaerobes	Kept	182	18007	Hit closely related			GCA_001839685.1_ASM183968v42
Tritrichomonas foetus	OG5_160804	Ex_pa_Tfoe	Ex_pa_Tfoe_XX_OHS93251_Contig_17874_Len789_OG5_160804	Tree contains multiple clades of anaerobes	Kept	262	18224		Some CDS hit only bacteria; others hit closely related species		GCA_001839685.1_ASM183968v1
Tritrichomonas foetus	OG5_157229	Ex_pa_Tfoe	Ex_pa_Tfoe_XX_OHS97393_Contig_4518_Len2283_OG5_157229	Sequence not of recipient clade	Kept	760	32943	Hit closely related			GCA_001839685.1_ASM183968v7
Tritrichomonas foetus	OG5_144831	Ex_pa_Tfoe	Ex_pa_Tfoe_XX_OHS98481_Contig_18175_Len765_OG5_144831	Tree contains fewer than 5 genera	Kept	254	36441		Weakly hits closely-related species		GCA_001839685.1_ASM183968v8
Tritrichomonas foetus	OG5_173614	Ex_pa_Tfoe	Ex_pa_Tfoe_XX_OHS99279_Contig_22286_Len516_OG5_173614	Tree contains fewer than 5 genera	Kept	171	39256		Hit closely-related species		GCA_001839685.1_ASM183968v10
Tritrichomonas foetus	OG5_146643	Ex_pa_Tfoe	Ex_pa_Tfoe_XX_OHS99339_Contig_22676_Len492_OG5_146643	Tree contains fewer than 5 genera	Kept	163	39537	Hit closely related			GCA_001839685.1_ASM183968v11
Tritrichomonas foetus	OG5_173614	Ex_pa_Tfoe	Ex_pa_Tfoe_XX_OHS99550_Contig_18558_Len738_OG5_173614	Tree contains fewer than 5 genera	Kept	245	40177		Weakly hits closely-related species		GCA_001839685.1_ASM183968v12
Tritrichomonas foetus	OG5_131583	Ex_pa_Tfoe	Ex_pa_Tfoe_XX_OHS99734_Contig_12377_Len1188_OG5_131583	Tree contains multiple clades of anaerobes	Kept	395	40549	Hit closely related			GCA_001839685.1_ASM183968v13
Tritrichomonas foetus	OG5_135734	Ex_pa_Tfoe	Ex_pa_Tfoe_XX_OHS99792_Contig_21644_Len558_OG5_135734	Tree contains multiple clades of anaerobes	Kept	185	40579	Hit closely related			GCA_001839685.1_ASM183968v14
Tritrichomonas foetus	OG5_131583	Ex_pa_Tfoe	Ex_pa_Tfoe_XX_OHS99825_Contig_12424_Len1185_OG5_131583	Tree contains multiple clades of anaerobes	Kept	394	40856	Hit closely related			GCA_001839685.1_ASM183968v15
Tritrichomonas foetus	OG5_131583	Ex_pa_Tfoe	Ex_pa_Tfoe_XX_OHT00658_Contig_12423_Len1185_OG5_131583	Tree contains multiple clades of anaerobes	Kept	394	44335	Hit closely related			GCA_001839685.1_ASM183968v16
Tritrichomonas foetus	OG5_172482	Ex_pa_Tfoe	Ex_pa_Tfoe_XX_OHT01177_Contig_13680_Len1095_OG5_172482	Tree contains multiple clades of anaerobes	Kept	364	46269		Weakly but consistently hits closely-related species		GCA_001839685.1_ASM183968v17
Tritrichomonas foetus	OG5_168779	Ex_pa_Tfoe	Ex_pa_Tfoe_XX_OHS98882_Contig_11036_Len1284_OG5_168779	Tree contains fewer than 5 genera	Kept	427	46846	Hit closely related			GCA_001839685.1_ASM183968v9
Tritrichomonas foetus	OG5_146610	Ex_pa_Tfoe	Ex_pa_Tfoe_XX_OHT02995_Contig_8857_Len1461_OG5_146610	Tree contains multiple clades of anaerobes	Kept	486	54295		Some CDS hit only bacteria; others hit closely related species		GCA_001839685.1_ASM183968v19
Tritrichomonas foetus	OG5_131583	Ex_pa_Tfoe	Ex_pa_Tfoe_XX_OHT01929_Contig_12289_Len1194_OG5_131583	Tree contains multiple clades of anaerobes	Kept	397	57189	Hit closely related			GCA_001839685.1_ASM183968v18
Tritrichomonas foetus	OG5_135734	Ex_pa_Tfoe	Ex_pa_Tfoe_XX_OHT04667_Contig_19719_Len663_OG5_135734	Tree contains multiple clades of anaerobes	Kept	220	63379	Hit closely related			GCA_001839685.1_ASM183968v21
Tritrichomonas foetus	OG5_136926	Ex_pa_Tfoe	Ex_pa_Tfoe_XX_OHT04982_Contig_23359_Len432_OG5_136926	Tree contains fewer than 5 genera	Kept	143	64446	Hit closely related			GCA_001839685.1_ASM183968v22
Tritrichomonas foetus	OG5_137896	Ex_pa_Tfoe	Ex_pa_Tfoe_XX_OHT06682_Contig_22409_Len507_OG5_137896	Tree contains multiple clades of anaerobes	Kept	168	72328	Hit closely related			GCA_001839685.1_ASM183968v24
Tritrichomonas foetus	OG5_147532	Ex_pa_Tfoe	Ex_pa_Tfoe_XX_OHT08453_Contig_23192_Len450_OG5_147532	Tree contains fewer than 5 genera	Kept	149	81507		Hit relevant species; contig robust		GCA_001839685.1_ASM183968v26
Tritrichomonas foetus	OG5_131583	Ex_pa_Tfoe	Ex_pa_Tfoe_XX_OHT09397_Contig_12504_Len1179_OG5_131583	Tree contains multiple clades of anaerobes	Kept	392	86053	Hit closely related			GCA_001839685.1_ASM183968v27
Tritrichomonas foetus	OG5_134039	Ex_pa_Tfoe	Ex_pa_Tfoe_XX_OHT10092_Contig_10981_Len1287_OG5_134039	Tree contains multiple clades of anaerobes	Kept	428	89747	Hit closely related			GCA_001839685.1_ASM183968v28
Tritrichomonas foetus	OG5_146643	Ex_pa_Tfoe	Ex_pa_Tfoe_XX_OHT10222_Contig_22649_Len492_OG5_146643	Tree contains fewer than 5 genera	Kept	163	90328	Hit closely related			GCA_001839685.1_ASM183968v29
Tritrichomonas foetus	OG5_160804	Ex_pa_Tfoe	Ex_pa_Tfoe_XX_OHT13186_Contig_18657_Len729_OG5_160804	Tree contains multiple clades of anaerobes	Kept	242	110114		Weakly but consistently hits closely-related species		GCA_001839685.1_ASM183968v32
Tritrichomonas foetus	OG5_133747	Ex_pa_Tfoe	Ex_pa_Tfoe_XX_OHT13190_Contig_11356_Len1260_OG5_133747	Tree contains fewer than 5 genera	Kept	419	110114	Hit closely related			GCA_001839685.1_ASM183968v33
Tritrichomonas foetus	OG5_147532	Ex_pa_Tfoe	Ex_pa_Tfoe_XX_OHT14221_Contig_23183_Len450_OG5_147532	Tree contains fewer than 5 genera	Kept	149	117894		Hit relevant species; contig robust		GCA_001839685.1_ASM183968v37
Tritrichomonas foetus	OG5_135734	Ex_pa_Tfoe	Ex_pa_Tfoe_XX_OHT14632_Contig_21771_Len549_OG5_135734	Tree contains multiple clades of anaerobes	Kept	182	122308	Hit closely related			GCA_001839685.1_ASM183968v39
Tritrichomonas foetus	OG5_135734	Ex_pa_Tfoe	Ex_pa_Tfoe_XX_OHT14633_Contig_21772_Len549_OG5_135734	Tree contains multiple clades of anaerobes	Kept	182	122308	Hit closely related			GCA_001839685.1_ASM183968v40
Tritrichomonas foetus	OG5_147532	Ex_pa_Tfoe	Ex_pa_Tfoe_XX_OHS94633_Contig_23207_Len450_OG5_147532	Tree contains fewer than 5 genera	Kept	149	143907		Hit relevant species; contig robust		GCA_001839685.1_ASM183968v2
Tritrichomonas foetus	OG5_147532	Ex_pa_Tfoe	Ex_pa_Tfoe_XX_OHS94634_Contig_23208_Len450_OG5_147532	Tree contains fewer than 5 genera	Kept	149	143907		Hit relevant species; contig robust		GCA_001839685.1_ASM183968v3
Tritrichomonas foetus	OG5_157229	Ex_pa_Tfoe	Ex_pa_Tfoe_XX_OHS96865_Contig_4393_Len2328_OG5_157229	Sequence not of recipient clade	Kept	775	154106	Hit closely related			GCA_001839685.1_ASM183968v5
Tritrichomonas foetus	OG5_135734	Ex_pa_Tfoe	Ex_pa_Tfoe_XX_OHT06726_Contig_19675_Len666_OG5_135734	Tree contains multiple clades of anaerobes	Kept	221	195740	Hit closely related			GCA_001839685.1_ASM183968v25
Tritrichomonas foetus	OG5_139229	Ex_pa_Tfoe	Ex_pa_Tfoe_XX_OHT06342_Contig_16482_Len903_OG5_139229	Tree contains fewer than 5 genera	Kept	300	195822	Hit closely related			GCA_001839685.1_ASM183968v23
Tritrichomonas foetus	OG5_139229	Ex_pa_Tfoe	Ex_pa_Tfoe_XX_OHT13400_Contig_16472_Len903_OG5_139229	Tree contains fewer than 5 genera	Kept	300	195822	Hit closely related			GCA_001839685.1_ASM183968v34
Tritrichomonas foetus	OG5_135734	Ex_pa_Tfoe	Ex_pa_Tfoe_XX_OHT13590_Contig_20310_Len627_OG5_135734	Tree contains multiple clades of anaerobes	Kept	208	239231	Hit closely related			GCA_001839685.1_ASM183968v35
Tritrichomonas foetus	OG5_131583	Ex_pa_Tfoe	Ex_pa_Tfoe_XX_OHT13044_Contig_12398_Len1185_OG5_131583	Tree contains multiple clades of anaerobes	Kept	394	239468	Hit closely related			GCA_001839685.1_ASM183968v30
Tritrichomonas foetus	OG5_131583	Ex_pa_Tfoe	Ex_pa_Tfoe_XX_OHT13093_Contig_12270_Len1194_OG5_131583	Tree contains multiple clades of anaerobes	Kept	397	239468	Hit closely related			GCA_001839685.1_ASM183968v31
Tritrichomonas foetus	OG5_135734	Ex_pa_Tfoe	Ex_pa_Tfoe_XX_OHT14143_Contig_21671_Len555_OG5_135734	Tree contains multiple clades of anaerobes	Kept	184	239760	Hit closely related			GCA_001839685.1_ASM183968v36
Tritrichomonas foetus	OG5_172482	Ex_pa_Tfoe	Ex_pa_Tfoe_XX_OHT17524_Contig_13316_Len1119_OG5_172482	Tree contains multiple clades of anaerobes	Kept	372	259330		Some CDS hit only bacteria; others hit closely related species		GCA_001839685.1_ASM183968v43
Tritrichomonas foetus	OG5_131583	Ex_pa_Tfoe	Ex_pa_Tfoe_XX_OHS95227_Contig_10417_Len1332_OG5_131583	Tree contains multiple clades of anaerobes	Kept	443	272547	Hit closely related			GCA_001839685.1_ASM183968v4
Tritrichomonas foetus	OG5_133747	Ex_pa_Tfoe	Ex_pa_Tfoe_XX_OHS96945_Contig_8894_Len1458_OG5_133747	Tree contains fewer than 5 genera	Kept	485	275520	Hit closely related			GCA_001839685.1_ASM183968v6
Tritrichomonas foetus	OG5_157229	Ex_pa_Tfoe	Ex_pa_Tfoe_XX_OHT03786_Contig_4605_Len2256_OG5_157229	Sequence not of recipient clade	Kept	751	290246	Hit closely related			GCA_001839685.1_ASM183968v20
Tritrichomonas foetus	OG5_173614	Ex_pa_Tfoe	Ex_pa_Tfoe_XX_OHT15992_Contig_22348_Len510_OG5_173614	Tree contains fewer than 5 genera	Removed	169	8574				GCA_001839685.1_ASM183968v41
Tritrichomonas foetus	OG5_147532	Ex_pa_Tfoe	Ex_pa_Tfoe_XX_OHT14222_Contig_23626_Len393_OG5_147532	Tree contains fewer than 5 genera	Removed	130	117894	False paralog			GCA_001839685.1_ASM183968v38
Trichomonas vaginalis G3	OG5_131180	Ex_pa_tvag	Ex_pa_tvag_TVAG025340_OG5_131180	Tree contains multiple clades of anaerobes	Kept	300	1812	Updated BLAST-ing in newer genome	Mapped to robust contig in 2018 genome of strain ATCC 30188		https://trichdb.org/common/downloads/release-1.2/Tvaginalis/fasta/TvaginalisAnnotatedCDS_TrichDB-1.2.fasta
Trichomonas vaginalis G3	OG5_131180	Ex_pa_tvag	Ex_pa_tvag_TVAG507290_OG5_131180	Tree contains multiple clades of anaerobes	Kept	508	3515	Updated BLAST-ing in newer genome			https://trichdb.org/common/downloads/release-1.2/Tvaginalis/fasta/TvaginalisAnnotatedCDS_TrichDB-1.2.fasta
Trichomonas vaginalis G3	OG5_131180	Ex_pa_tvag	Ex_pa_tvag_TVAG128600_OG5_131180	Tree contains multiple clades of anaerobes	Kept	481	3566	Updated BLAST-ing in newer genome	Mapped to robust contig in 2018 genome of strain ATCC 30188		https://trichdb.org/common/downloads/release-1.2/Tvaginalis/fasta/TvaginalisAnnotatedCDS_TrichDB-1.2.fasta
Trichomonas vaginalis G3	OG5_131180	Ex_pa_tvag	Ex_pa_tvag_TVAG317980_OG5_131180	Tree contains multiple clades of anaerobes	Kept	615	4264	Updated BLAST-ing in newer genome			https://trichdb.org/common/downloads/release-1.2/Tvaginalis/fasta/TvaginalisAnnotatedCDS_TrichDB-1.2.fasta
Trichomonas vaginalis G3	OG5_131180	Ex_pa_tvag	Ex_pa_tvag_TVAG131770_OG5_131180	Tree contains multiple clades of anaerobes	Kept	487	8639	Updated BLAST-ing in newer genome	Mapped to robust contig in 2018 genome of strain ATCC 30188		https://trichdb.org/common/downloads/release-1.2/Tvaginalis/fasta/TvaginalisAnnotatedCDS_TrichDB-1.2.fasta
Trichomonas vaginalis G3	OG5_157229	Ex_pa_tvag	Ex_pa_tvag_TVAG459780_OG5_157229	Sequence not of recipient clade	Kept	848	23098	Hit closely related			https://trichdb.org/common/downloads/release-1.2/Tvaginalis/fasta/TvaginalisAnnotatedCDS_TrichDB-1.2.fasta
Trichomonas vaginalis G3	OG5_146439	Ex_pa_tvag	Ex_pa_tvag_TVAG202440_OG5_146439	Singleton	Kept	891	23191				https://trichdb.org/common/downloads/release-1.2/Tvaginalis/fasta/TvaginalisAnnotatedCDS_TrichDB-1.2.fasta
Trichomonas vaginalis G3	OG5_157229	Ex_pa_tvag	Ex_pa_tvag_TVAG477770_OG5_157229	Sequence not of recipient clade	Kept	742	23934	Hit closely related			https://trichdb.org/common/downloads/release-1.2/Tvaginalis/fasta/TvaginalisAnnotatedCDS_TrichDB-1.2.fasta
Trichomonas vaginalis G3	OG5_172482	Ex_pa_tvag	Ex_pa_tvag_TVAG054020_OG5_172482	Tree contains multiple clades of anaerobes	Kept	359	24593	Hit closely related			https://trichdb.org/common/downloads/release-1.2/Tvaginalis/fasta/TvaginalisAnnotatedCDS_TrichDB-1.2.fasta
Trichomonas vaginalis G3	OG5_135249	Ex_pa_tvag	Ex_pa_tvag_TVAG397470_OG5_135249	Singleton	Kept	1053	24951		Hit closely related	Drug target: https://tdrtargets.org/targets/viewgene_id=891244; Similar to Mycobacterium (see TDR)	https://trichdb.org/common/downloads/release-1.2/Tvaginalis/fasta/TvaginalisAnnotatedCDS_TrichDB-1.2.fasta
Trichomonas vaginalis G3	OG5_135734	Ex_pa_tvag	Ex_pa_tvag_TVAG455650_OG5_135734	Tree contains multiple clades of anaerobes	Kept	197	27025	Hit closely related			https://trichdb.org/common/downloads/release-1.2/Tvaginalis/fasta/TvaginalisAnnotatedCDS_TrichDB-1.2.fasta
Trichomonas vaginalis G3	OG5_139599	Ex_pa_tvag	Ex_pa_tvag_TVAG356810_OG5_139599	Tree contains multiple clades of anaerobes	Kept	175	27448	Hit closely related			https://trichdb.org/common/downloads/release-1.2/Tvaginalis/fasta/TvaginalisAnnotatedCDS_TrichDB-1.2.fasta
Trichomonas vaginalis G3	OG5_135734	Ex_pa_tvag	Ex_pa_tvag_TVAG356820_OG5_135734	Tree contains multiple clades of anaerobes	Kept	182	27448	Hit closely related			https://trichdb.org/common/downloads/release-1.2/Tvaginalis/fasta/TvaginalisAnnotatedCDS_TrichDB-1.2.fasta
Trichomonas vaginalis G3	OG5_131583	Ex_pa_tvag	Ex_pa_tvag_TVAG302980_OG5_131583	Tree contains multiple clades of anaerobes	Kept	212	28878	Updated BLAST-ing in newer genome			https://trichdb.org/common/downloads/release-1.2/Tvaginalis/fasta/TvaginalisAnnotatedCDS_TrichDB-1.2.fasta
Trichomonas vaginalis G3	OG5_146643	Ex_pa_tvag	Ex_pa_tvag_TVAG328170_OG5_146643	Tree contains fewer than 5 genera	Kept	162	32666	Hit closely related			https://trichdb.org/common/downloads/release-1.2/Tvaginalis/fasta/TvaginalisAnnotatedCDS_TrichDB-1.2.fasta
Trichomonas vaginalis G3	OG5_131583	Ex_pa_tvag	Ex_pa_tvag_TVAG162700_OG5_131583	Tree contains multiple clades of anaerobes	Kept	394	35067	Updated BLAST-ing in newer genome			https://trichdb.org/common/downloads/release-1.2/Tvaginalis/fasta/TvaginalisAnnotatedCDS_TrichDB-1.2.fasta
Trichomonas vaginalis G3	OG5_131583	Ex_pa_tvag	Ex_pa_tvag_TVAG167910_OG5_131583	Tree contains multiple clades of anaerobes	Kept	295	40410	Updated BLAST-ing in newer genome			https://trichdb.org/common/downloads/release-1.2/Tvaginalis/fasta/TvaginalisAnnotatedCDS_TrichDB-1.2.fasta
Trichomonas vaginalis G3	OG5_131583	Ex_pa_tvag	Ex_pa_tvag_TVAG001570_OG5_131583	Tree contains multiple clades of anaerobes	Kept	389	48417	Updated BLAST-ing in newer genome			https://trichdb.org/common/downloads/release-1.2/Tvaginalis/fasta/TvaginalisAnnotatedCDS_TrichDB-1.2.fasta
Trichomonas vaginalis G3	OG5_145085	Ex_pa_tvag	Ex_pa_tvag_TVAG167830_OG5_145085	Tree contains fewer than 5 genera	Kept	246	49083	Hit closely related			https://trichdb.org/common/downloads/release-1.2/Tvaginalis/fasta/TvaginalisAnnotatedCDS_TrichDB-1.2.fasta
Trichomonas vaginalis G3	OG5_135734	Ex_pa_tvag	Ex_pa_tvag_TVAG205740_OG5_135734	Tree contains multiple clades of anaerobes	Kept	182	52032	Hit closely related			https://trichdb.org/common/downloads/release-1.2/Tvaginalis/fasta/TvaginalisAnnotatedCDS_TrichDB-1.2.fasta
Trichomonas vaginalis G3	OG5_135734	Ex_pa_tvag	Ex_pa_tvag_TVAG354010_OG5_135734	Tree contains multiple clades of anaerobes	Kept	180	55488	Hit closely related			https://trichdb.org/common/downloads/release-1.2/Tvaginalis/fasta/TvaginalisAnnotatedCDS_TrichDB-1.2.fasta
Trichomonas vaginalis G3	OG5_135734	Ex_pa_tvag	Ex_pa_tvag_TVAG052580_OG5_135734	Tree contains multiple clades of anaerobes	Kept	180	56104	Hit closely related			https://trichdb.org/common/downloads/release-1.2/Tvaginalis/fasta/TvaginalisAnnotatedCDS_TrichDB-1.2.fasta
Trichomonas vaginalis G3	OG5_146643	Ex_pa_tvag	Ex_pa_tvag_TVAG000210_OG5_146643	Tree contains fewer than 5 genera	Kept	83	56584	Hit closely related			https://trichdb.org/common/downloads/release-1.2/Tvaginalis/fasta/TvaginalisAnnotatedCDS_TrichDB-1.2.fasta
Trichomonas vaginalis G3	OG5_168779	Ex_pa_tvag	Ex_pa_tvag_TVAG205390_OG5_168779	Tree contains fewer than 5 genera	Kept	434	56944	Hit closely related			https://trichdb.org/common/downloads/release-1.2/Tvaginalis/fasta/TvaginalisAnnotatedCDS_TrichDB-1.2.fasta
Trichomonas vaginalis G3	OG5_131180	Ex_pa_tvag	Ex_pa_tvag_TVAG148280_OG5_131180	Tree contains multiple clades of anaerobes	Kept	353	57456	Updated BLAST-ing in newer genome			https://trichdb.org/common/downloads/release-1.2/Tvaginalis/fasta/TvaginalisAnnotatedCDS_TrichDB-1.2.fasta
Trichomonas vaginalis G3	OG5_144831	Ex_pa_tvag	Ex_pa_tvag_TVAG256720_OG5_144831	Tree contains fewer than 5 genera	Kept	233	58216	Hit closely related			https://trichdb.org/common/downloads/release-1.2/Tvaginalis/fasta/TvaginalisAnnotatedCDS_TrichDB-1.2.fasta
Trichomonas vaginalis G3	OG5_144831	Ex_pa_tvag	Ex_pa_tvag_TVAG107080_OG5_144831	Tree contains fewer than 5 genera	Kept	252	59110	Hit closely related			https://trichdb.org/common/downloads/release-1.2/Tvaginalis/fasta/TvaginalisAnnotatedCDS_TrichDB-1.2.fasta
Trichomonas vaginalis G3	OG5_131180	Ex_pa_tvag	Ex_pa_tvag_TVAG413380_OG5_131180	Tree contains multiple clades of anaerobes	Kept	330	66887	Updated BLAST-ing in newer genome			https://trichdb.org/common/downloads/release-1.2/Tvaginalis/fasta/TvaginalisAnnotatedCDS_TrichDB-1.2.fasta
Trichomonas vaginalis G3	OG5_131180	Ex_pa_tvag	Ex_pa_tvag_TVAG146080_OG5_131180	Tree contains multiple clades of anaerobes	Kept	349	68320	Updated BLAST-ing in newer genome			https://trichdb.org/common/downloads/release-1.2/Tvaginalis/fasta/TvaginalisAnnotatedCDS_TrichDB-1.2.fasta
Trichomonas vaginalis G3	OG5_146439	Ex_pa_tvag	Ex_pa_tvag_TVAG406990_OG5_146439	Singleton	Kept	876	74848		Hit closely related	Chromosomal	https://trichdb.org/common/downloads/release-1.2/Tvaginalis/fasta/TvaginalisAnnotatedCDS_TrichDB-1.2.fasta
Trichomonas vaginalis G3	OG5_131180	Ex_pa_tvag	Ex_pa_tvag_TVAG084690_OG5_131180	Tree contains multiple clades of anaerobes	Kept	330	75251	Updated BLAST-ing in newer genome			https://trichdb.org/common/downloads/release-1.2/Tvaginalis/fasta/TvaginalisAnnotatedCDS_TrichDB-1.2.fasta
Trichomonas vaginalis G3	OG5_131180	Ex_pa_tvag	Ex_pa_tvag_TVAG493140_OG5_131180	Tree contains multiple clades of anaerobes	Kept	522	76864	Updated BLAST-ing in newer genome			https://trichdb.org/common/downloads/release-1.2/Tvaginalis/fasta/TvaginalisAnnotatedCDS_TrichDB-1.2.fasta
Trichomonas vaginalis G3	OG5_131180	Ex_pa_tvag	Ex_pa_tvag_TVAG325070_OG5_131180	Tree contains multiple clades of anaerobes	Kept	308	79056	Updated BLAST-ing in newer genome			https://trichdb.org/common/downloads/release-1.2/Tvaginalis/fasta/TvaginalisAnnotatedCDS_TrichDB-1.2.fasta
Trichomonas vaginalis G3	OG5_139229	Ex_pa_tvag	Ex_pa_tvag_TVAG325080_OG5_139229	Tree contains fewer than 5 genera	Kept	310	79056	Hit closely related			https://trichdb.org/common/downloads/release-1.2/Tvaginalis/fasta/TvaginalisAnnotatedCDS_TrichDB-1.2.fasta
Trichomonas vaginalis G3	OG5_131180	Ex_pa_tvag	Ex_pa_tvag_TVAG292970_OG5_131180	Tree contains multiple clades of anaerobes	Kept	311	85898	Updated BLAST-ing in newer genome			https://trichdb.org/common/downloads/release-1.2/Tvaginalis/fasta/TvaginalisAnnotatedCDS_TrichDB-1.2.fasta
Trichomonas vaginalis G3	OG5_131583	Ex_pa_tvag	Ex_pa_tvag_TVAG328940_OG5_131583	Tree contains multiple clades of anaerobes	Kept	395	88425	Updated BLAST-ing in newer genome			https://trichdb.org/common/downloads/release-1.2/Tvaginalis/fasta/TvaginalisAnnotatedCDS_TrichDB-1.2.fasta
Trichomonas vaginalis G3	OG5_136926	Ex_pa_tvag	Ex_pa_tvag_TVAG412560_OG5_136926	Tree contains fewer than 5 genera	Kept	146	91604	Hit closely related			https://trichdb.org/common/downloads/release-1.2/Tvaginalis/fasta/TvaginalisAnnotatedCDS_TrichDB-1.2.fasta
Trichomonas vaginalis G3	OG5_131180	Ex_pa_tvag	Ex_pa_tvag_TVAG145200_OG5_131180	Tree contains multiple clades of anaerobes	Kept	389	92129	Updated BLAST-ing in newer genome			https://trichdb.org/common/downloads/release-1.2/Tvaginalis/fasta/TvaginalisAnnotatedCDS_TrichDB-1.2.fasta
Trichomonas vaginalis G3	OG5_134500	Ex_pa_tvag	Ex_pa_tvag_TVAG031980_OG5_134500	Tree contains multiple clades of anaerobes	Kept	516	92137	Hit closely related			https://trichdb.org/common/downloads/release-1.2/Tvaginalis/fasta/TvaginalisAnnotatedCDS_TrichDB-1.2.fasta
Trichomonas vaginalis G3	OG5_136926	Ex_pa_tvag	Ex_pa_tvag_TVAG125860_OG5_136926	Tree contains fewer than 5 genera	Kept	142	93949	Hit closely related			https://trichdb.org/common/downloads/release-1.2/Tvaginalis/fasta/TvaginalisAnnotatedCDS_TrichDB-1.2.fasta
Trichomonas vaginalis G3	OG5_137896	Ex_pa_tvag	Ex_pa_tvag_TVAG474290_OG5_137896	Tree contains multiple clades of anaerobes	Kept	171	94428	Hit closely related			https://trichdb.org/common/downloads/release-1.2/Tvaginalis/fasta/TvaginalisAnnotatedCDS_TrichDB-1.2.fasta
Trichomonas vaginalis G3	OG5_147532	Ex_pa_tvag	Ex_pa_tvag_TVAG250600_OG5_147532	Tree contains fewer than 5 genera	Kept	198	94783	Hit closely related			https://trichdb.org/common/downloads/release-1.2/Tvaginalis/fasta/TvaginalisAnnotatedCDS_TrichDB-1.2.fasta
Trichomonas vaginalis G3	OG5_147532	Ex_pa_tvag	Ex_pa_tvag_TVAG250610_OG5_147532	Tree contains fewer than 5 genera	Kept	155	94783	Hit closely related			https://trichdb.org/common/downloads/release-1.2/Tvaginalis/fasta/TvaginalisAnnotatedCDS_TrichDB-1.2.fasta
Trichomonas vaginalis G3	OG5_144831	Ex_pa_tvag	Ex_pa_tvag_TVAG474690_OG5_144831	Tree contains fewer than 5 genera	Kept	233	96206	Hit closely related			https://trichdb.org/common/downloads/release-1.2/Tvaginalis/fasta/TvaginalisAnnotatedCDS_TrichDB-1.2.fasta
Trichomonas vaginalis G3	OG5_135734	Ex_pa_tvag	Ex_pa_tvag_TVAG131260_OG5_135734	Tree contains multiple clades of anaerobes	Kept	181	101423	Hit closely related			https://trichdb.org/common/downloads/release-1.2/Tvaginalis/fasta/TvaginalisAnnotatedCDS_TrichDB-1.2.fasta
Trichomonas vaginalis G3	OG5_131180	Ex_pa_tvag	Ex_pa_tvag_TVAG197180_OG5_131180	Tree contains multiple clades of anaerobes	Kept	602	101449	Updated BLAST-ing in newer genome			https://trichdb.org/common/downloads/release-1.2/Tvaginalis/fasta/TvaginalisAnnotatedCDS_TrichDB-1.2.fasta
Trichomonas vaginalis G3	OG5_131180	Ex_pa_tvag	Ex_pa_tvag_TVAG197190_OG5_131180	Tree contains multiple clades of anaerobes	Kept	559	101449	Updated BLAST-ing in newer genome			https://trichdb.org/common/downloads/release-1.2/Tvaginalis/fasta/TvaginalisAnnotatedCDS_TrichDB-1.2.fasta
Trichomonas vaginalis G3	OG5_131583	Ex_pa_tvag	Ex_pa_tvag_TVAG117910_OG5_131583	Tree contains multiple clades of anaerobes	Kept	392	115646	Updated BLAST-ing in newer genome			https://trichdb.org/common/downloads/release-1.2/Tvaginalis/fasta/TvaginalisAnnotatedCDS_TrichDB-1.2.fasta
Trichomonas vaginalis G3	OG5_131180	Ex_pa_tvag	Ex_pa_tvag_TVAG463590_OG5_131180	Tree contains multiple clades of anaerobes	Kept	254	117465	Updated BLAST-ing in newer genome			https://trichdb.org/common/downloads/release-1.2/Tvaginalis/fasta/TvaginalisAnnotatedCDS_TrichDB-1.2.fasta
Trichomonas vaginalis G3	OG5_131583	Ex_pa_tvag	Ex_pa_tvag_TVAG180510_OG5_131583	Tree contains multiple clades of anaerobes	Kept	262	122713	Updated BLAST-ing in newer genome			https://trichdb.org/common/downloads/release-1.2/Tvaginalis/fasta/TvaginalisAnnotatedCDS_TrichDB-1.2.fasta
Trichomonas vaginalis G3	OG5_131180	Ex_pa_tvag	Ex_pa_tvag_TVAG364040_OG5_131180	Tree contains multiple clades of anaerobes	Kept	334	122966	Updated BLAST-ing in newer genome			https://trichdb.org/common/downloads/release-1.2/Tvaginalis/fasta/TvaginalisAnnotatedCDS_TrichDB-1.2.fasta
Trichomonas vaginalis G3	OG5_131180	Ex_pa_tvag	Ex_pa_tvag_TVAG394690_OG5_131180	Tree contains multiple clades of anaerobes	Kept	377	124950	Updated BLAST-ing in newer genome			https://trichdb.org/common/downloads/release-1.2/Tvaginalis/fasta/TvaginalisAnnotatedCDS_TrichDB-1.2.fasta
Trichomonas vaginalis G3	OG5_139599	Ex_pa_tvag	Ex_pa_tvag_TVAG395080_OG5_139599	Tree contains multiple clades of anaerobes	Kept	137	124950	Hit closely related			https://trichdb.org/common/downloads/release-1.2/Tvaginalis/fasta/TvaginalisAnnotatedCDS_TrichDB-1.2.fasta
Trichomonas vaginalis G3	OG5_130618	Ex_pa_tvag	Ex_pa_tvag_TVAG420510_OG5_130618	Singleton	Kept	495	126065		Hit closely related	https://www.sciencedirect.com/science/article/pii/S0014489400945077	https://trichdb.org/common/downloads/release-1.2/Tvaginalis/fasta/TvaginalisAnnotatedCDS_TrichDB-1.2.fasta
Trichomonas vaginalis G3	OG5_146643	Ex_pa_tvag	Ex_pa_tvag_TVAG060450_OG5_146643	Tree contains fewer than 5 genera	Kept	162	127916	Hit closely related			https://trichdb.org/common/downloads/release-1.2/Tvaginalis/fasta/TvaginalisAnnotatedCDS_TrichDB-1.2.fasta
Trichomonas vaginalis G3	OG5_131583	Ex_pa_tvag	Ex_pa_tvag_TVAG329650_OG5_131583	Tree contains multiple clades of anaerobes	Kept	394	130350	Updated BLAST-ing in newer genome			https://trichdb.org/common/downloads/release-1.2/Tvaginalis/fasta/TvaginalisAnnotatedCDS_TrichDB-1.2.fasta
Trichomonas vaginalis G3	OG5_131583	Ex_pa_tvag	Ex_pa_tvag_TVAG329660_OG5_131583	Tree contains multiple clades of anaerobes	Kept	257	130350	Updated BLAST-ing in newer genome			https://trichdb.org/common/downloads/release-1.2/Tvaginalis/fasta/TvaginalisAnnotatedCDS_TrichDB-1.2.fasta
Trichomonas vaginalis G3	OG5_131583	Ex_pa_tvag	Ex_pa_tvag_TVAG484120_OG5_131583	Tree contains multiple clades of anaerobes	Kept	393	134280	Updated BLAST-ing in newer genome			https://trichdb.org/common/downloads/release-1.2/Tvaginalis/fasta/TvaginalisAnnotatedCDS_TrichDB-1.2.fasta
Trichomonas vaginalis G3	OG5_136926	Ex_pa_tvag	Ex_pa_tvag_TVAG410350_OG5_136926	Tree contains fewer than 5 genera	Kept	139	137058	Hit closely related			https://trichdb.org/common/downloads/release-1.2/Tvaginalis/fasta/TvaginalisAnnotatedCDS_TrichDB-1.2.fasta
Trichomonas vaginalis G3	OG5_139599	Ex_pa_tvag	Ex_pa_tvag_TVAG005890_OG5_139599	Tree contains multiple clades of anaerobes	Kept	173	141627	Hit closely related			https://trichdb.org/common/downloads/release-1.2/Tvaginalis/fasta/TvaginalisAnnotatedCDS_TrichDB-1.2.fasta
Trichomonas vaginalis G3	OG5_131180	Ex_pa_tvag	Ex_pa_tvag_TVAG117340_OG5_131180	Tree contains multiple clades of anaerobes	Kept	432	152798	Updated BLAST-ing in newer genome			https://trichdb.org/common/downloads/release-1.2/Tvaginalis/fasta/TvaginalisAnnotatedCDS_TrichDB-1.2.fasta
Trichomonas vaginalis G3	OG5_131583	Ex_pa_tvag	Ex_pa_tvag_TVAG212340_OG5_131583	Tree contains multiple clades of anaerobes	Kept	285	158420	Updated BLAST-ing in newer genome			https://trichdb.org/common/downloads/release-1.2/Tvaginalis/fasta/TvaginalisAnnotatedCDS_TrichDB-1.2.fasta
Trichomonas vaginalis G3	OG5_173614	Ex_pa_tvag	Ex_pa_tvag_TVAG467740_OG5_173614	Tree contains fewer than 5 genera	Kept	162	165918	Hit closely related			https://trichdb.org/common/downloads/release-1.2/Tvaginalis/fasta/TvaginalisAnnotatedCDS_TrichDB-1.2.fasta
Trichomonas vaginalis G3	OG5_145085	Ex_pa_tvag	Ex_pa_tvag_TVAG491130_OG5_145085	Tree contains fewer than 5 genera	Kept	243	169218	Hit closely related			https://trichdb.org/common/downloads/release-1.2/Tvaginalis/fasta/TvaginalisAnnotatedCDS_TrichDB-1.2.fasta
Trichomonas vaginalis G3	OG5_131180	Ex_pa_tvag	Ex_pa_tvag_TVAG478860_OG5_131180	Tree contains multiple clades of anaerobes	Kept	201	169383	Updated BLAST-ing in newer genome			https://trichdb.org/common/downloads/release-1.2/Tvaginalis/fasta/TvaginalisAnnotatedCDS_TrichDB-1.2.fasta
Trichomonas vaginalis G3	OG5_147532	Ex_pa_tvag	Ex_pa_tvag_TVAG351630_OG5_147532	Tree contains fewer than 5 genera	Kept	141	170562	Hit closely related			https://trichdb.org/common/downloads/release-1.2/Tvaginalis/fasta/TvaginalisAnnotatedCDS_TrichDB-1.2.fasta
Trichomonas vaginalis G3	OG5_139229	Ex_pa_tvag	Ex_pa_tvag_TVAG351720_OG5_139229	Tree contains fewer than 5 genera	Kept	305	170562	Hit closely related			https://trichdb.org/common/downloads/release-1.2/Tvaginalis/fasta/TvaginalisAnnotatedCDS_TrichDB-1.2.fasta
Trichomonas vaginalis G3	OG5_131180	Ex_pa_tvag	Ex_pa_tvag_TVAG373480_OG5_131180	Tree contains multiple clades of anaerobes	Kept	371	170984	Updated BLAST-ing in newer genome			https://trichdb.org/common/downloads/release-1.2/Tvaginalis/fasta/TvaginalisAnnotatedCDS_TrichDB-1.2.fasta
Trichomonas vaginalis G3	OG5_135734	Ex_pa_tvag	Ex_pa_tvag_TVAG026310_OG5_135734	Tree contains multiple clades of anaerobes	Kept	182	171793	Hit closely related			https://trichdb.org/common/downloads/release-1.2/Tvaginalis/fasta/TvaginalisAnnotatedCDS_TrichDB-1.2.fasta
Trichomonas vaginalis G3	OG5_131180	Ex_pa_tvag	Ex_pa_tvag_TVAG410910_OG5_131180	Tree contains multiple clades of anaerobes	Kept	565	182868	Updated BLAST-ing in newer genome			https://trichdb.org/common/downloads/release-1.2/Tvaginalis/fasta/TvaginalisAnnotatedCDS_TrichDB-1.2.fasta
Trichomonas vaginalis G3	OG5_134039	Ex_pa_tvag	Ex_pa_tvag_TVAG379940_OG5_134039	Tree contains multiple clades of anaerobes	Kept	426	183265	Hit closely related			https://trichdb.org/common/downloads/release-1.2/Tvaginalis/fasta/TvaginalisAnnotatedCDS_TrichDB-1.2.fasta
Trichomonas vaginalis G3	OG5_131180	Ex_pa_tvag	Ex_pa_tvag_TVAG019340_OG5_131180	Tree contains multiple clades of anaerobes	Kept	351	187412	Updated BLAST-ing in newer genome			https://trichdb.org/common/downloads/release-1.2/Tvaginalis/fasta/TvaginalisAnnotatedCDS_TrichDB-1.2.fasta
Trichomonas vaginalis G3	OG5_131180	Ex_pa_tvag	Ex_pa_tvag_TVAG019450_OG5_131180	Tree contains multiple clades of anaerobes	Kept	320	187412	Updated BLAST-ing in newer genome			https://trichdb.org/common/downloads/release-1.2/Tvaginalis/fasta/TvaginalisAnnotatedCDS_TrichDB-1.2.fasta
Trichomonas vaginalis G3	OG5_136926	Ex_pa_tvag	Ex_pa_tvag_TVAG210030_OG5_136926	Tree contains fewer than 5 genera	Kept	144	189801	Hit closely related			https://trichdb.org/common/downloads/release-1.2/Tvaginalis/fasta/TvaginalisAnnotatedCDS_TrichDB-1.2.fasta
Trichomonas vaginalis G3	OG5_131583	Ex_pa_tvag	Ex_pa_tvag_TVAG210250_OG5_131583	Tree contains multiple clades of anaerobes	Kept	393	189801	Updated BLAST-ing in newer genome			https://trichdb.org/common/downloads/release-1.2/Tvaginalis/fasta/TvaginalisAnnotatedCDS_TrichDB-1.2.fasta
Trichomonas vaginalis G3	OG5_173614	Ex_pa_tvag	Ex_pa_tvag_TVAG188040_OG5_173614	Tree contains fewer than 5 genera	Kept	162	190215	Hit closely related			https://trichdb.org/common/downloads/release-1.2/Tvaginalis/fasta/TvaginalisAnnotatedCDS_TrichDB-1.2.fasta
Trichomonas vaginalis G3	OG5_135734	Ex_pa_tvag	Ex_pa_tvag_TVAG165000_OG5_135734	Tree contains multiple clades of anaerobes	Kept	181	192713	Hit closely related			https://trichdb.org/common/downloads/release-1.2/Tvaginalis/fasta/TvaginalisAnnotatedCDS_TrichDB-1.2.fasta
Trichomonas vaginalis G3	OG5_131180	Ex_pa_tvag	Ex_pa_tvag_TVAG165160_OG5_131180	Tree contains multiple clades of anaerobes	Kept	367	192713	Updated BLAST-ing in newer genome			https://trichdb.org/common/downloads/release-1.2/Tvaginalis/fasta/TvaginalisAnnotatedCDS_TrichDB-1.2.fasta
Trichomonas vaginalis G3	OG5_135734	Ex_pa_tvag	Ex_pa_tvag_TVAG277870_OG5_135734	Tree contains multiple clades of anaerobes	Kept	180	195246	Hit closely related			https://trichdb.org/common/downloads/release-1.2/Tvaginalis/fasta/TvaginalisAnnotatedCDS_TrichDB-1.2.fasta
Trichomonas vaginalis G3	OG5_146643	Ex_pa_tvag	Ex_pa_tvag_TVAG447910_OG5_146643	Tree contains fewer than 5 genera	Kept	162	200848	Hit closely related			https://trichdb.org/common/downloads/release-1.2/Tvaginalis/fasta/TvaginalisAnnotatedCDS_TrichDB-1.2.fasta
Trichomonas vaginalis G3	OG5_133747	Ex_pa_tvag	Ex_pa_tvag_TVAG291700_OG5_133747	Tree contains fewer than 5 genera	Kept	423	204537	Hit closely related			https://trichdb.org/common/downloads/release-1.2/Tvaginalis/fasta/TvaginalisAnnotatedCDS_TrichDB-1.2.fasta
Trichomonas vaginalis G3	OG5_131583	Ex_pa_tvag	Ex_pa_tvag_TVAG113640_OG5_131583	Tree contains multiple clades of anaerobes	Kept	212	212726	Updated BLAST-ing in newer genome			https://trichdb.org/common/downloads/release-1.2/Tvaginalis/fasta/TvaginalisAnnotatedCDS_TrichDB-1.2.fasta
Trichomonas vaginalis G3	OG5_133747	Ex_pa_tvag	Ex_pa_tvag_TVAG214330_OG5_133747	Tree contains fewer than 5 genera	Kept	436	230707	Hit closely related			https://trichdb.org/common/downloads/release-1.2/Tvaginalis/fasta/TvaginalisAnnotatedCDS_TrichDB-1.2.fasta
Trichomonas vaginalis G3	OG5_130466	Ex_pa_tvag	Ex_pa_tvag_TVAG214820_OG5_130466	Singleton	Kept	666	230707		Hit closely related	Recorded as similar to bacteria, drug target in Plasmodium and Toxoplasma (https://journals.iucr.org/d/issues/2007/03/00/en5210/index.html)	https://trichdb.org/common/downloads/release-1.2/Tvaginalis/fasta/TvaginalisAnnotatedCDS_TrichDB-1.2.fasta
Trichomonas vaginalis G3	OG5_131583	Ex_pa_tvag	Ex_pa_tvag_TVAG228310_OG5_131583	Tree contains multiple clades of anaerobes	Kept	271	244377	Updated BLAST-ing in newer genome			https://trichdb.org/common/downloads/release-1.2/Tvaginalis/fasta/TvaginalisAnnotatedCDS_TrichDB-1.2.fasta
Trichomonas vaginalis G3	OG5_131180	Ex_pa_tvag	Ex_pa_tvag_TVAG110270_OG5_131180	Tree contains multiple clades of anaerobes	Kept	552	280716	Updated BLAST-ing in newer genome			https://trichdb.org/common/downloads/release-1.2/Tvaginalis/fasta/TvaginalisAnnotatedCDS_TrichDB-1.2.fasta
Trichomonas vaginalis G3	OG5_131180	Ex_pa_tvag	Ex_pa_tvag_TVAG110280_OG5_131180	Tree contains multiple clades of anaerobes	Kept	479	280716	Updated BLAST-ing in newer genome			https://trichdb.org/common/downloads/release-1.2/Tvaginalis/fasta/TvaginalisAnnotatedCDS_TrichDB-1.2.fasta
Trichomonas vaginalis G3	OG5_147532	Ex_pa_tvag	Ex_pa_tvag_TVAG198820_OG5_147532	Tree contains fewer than 5 genera	Kept	100	363204	Hit closely related			https://trichdb.org/common/downloads/release-1.2/Tvaginalis/fasta/TvaginalisAnnotatedCDS_TrichDB-1.2.fasta
Trichomonas vaginalis G3	OG5_157229	Ex_pa_tvag	Ex_pa_tvag_TVAG013580_OG5_157229	Sequence not of recipient clade	Kept	700	375402	Hit closely related			https://trichdb.org/common/downloads/release-1.2/Tvaginalis/fasta/TvaginalisAnnotatedCDS_TrichDB-1.2.fasta
Trichomonas vaginalis G3	OG5_129763	Ex_pa_tvag	Ex_pa_tvag_TVAG243790_OG5_129763	Singleton	Removed	2049	52058		Bacterial contig		https://trichdb.org/common/downloads/release-1.2/Tvaginalis/fasta/TvaginalisAnnotatedCDS_TrichDB-1.2.fasta
Trichomonas vaginalis G3	OG5_136076	Ex_pa_tvag	Ex_pa_tvag_TVAG243810_OG5_136076	Singleton	Removed	387	52058		Bacterial contig		https://trichdb.org/common/downloads/release-1.2/Tvaginalis/fasta/TvaginalisAnnotatedCDS_TrichDB-1.2.fasta
Trichomonas vaginalis G3	OG5_138724	Ex_pa_tvag	Ex_pa_tvag_TVAG235870_OG5_138724	Singleton	Removed	444	63405		Do not hit closely related eukaryotes		https://trichdb.org/common/downloads/release-1.2/Tvaginalis/fasta/TvaginalisAnnotatedCDS_TrichDB-1.2.fasta
Trichomonas vaginalis G3	OG5_142696	Ex_pa_tvag	Ex_pa_tvag_TVAG350260_OG5_142696	Singleton	Removed	705	75448		Contig not robust		https://trichdb.org/common/downloads/release-1.2/Tvaginalis/fasta/TvaginalisAnnotatedCDS_TrichDB-1.2.fasta
Trichomonas vaginalis G3	OG5_134572	Ex_pa_tvag	Ex_pa_tvag_TVAG303610_OG5_134572	Tree contains multiple clades of anaerobes	Removed	177	203931		Most CDS hit only bacteria		https://trichdb.org/common/downloads/release-1.2/Tvaginalis/fasta/TvaginalisAnnotatedCDS_TrichDB-1.2.fasta
Monosiga brevicollis M	OG5_142650	Op_ch_mbre	Op_ch_mbre_fgenesh2pg.scaffold38000071_OG5_142650	Singleton	Kept	1743	375890		Hit closely related		GCF_000002865.3
Monosiga brevicollis M	OG5_136758	Op_ch_mbre	Op_ch_mbre_estExtfgenesh2pg.C20567_OG5_136758	Singleton	Kept	891	3607471		Hit closely related		GCF_000002865.3
Monosiga brevicollis M	OG5_146704	Op_ch_mbre	Op_ch_mbre_fgenesh1pg.scaffold2000741_OG5_146704	Singleton	Kept	588	3607471		Hit closely related		GCF_000002865.3
Monosiga brevicollis M	OG5_135052	Op_ch_mbre	Op_ch_mbre_fgenesh2pg.scaffold33000096_OG5_135052	Singleton	Removed	1104	480061		Contig not robust		GCF_000002865.3
Monosiga brevicollis M	OG5_136758	Op_ch_mbre	Op_ch_mbre_estExtfgenesh2pg.C20567_OG5_136758	Tree contains multiple clades of anaerobes	Removed	297	3607471	Does not hit closely related			GCF_000002865.3
Aspergillus fumigatus Af293	OG5_146820	Op_fu_afum	Op_fu_afum_Afu5g07230_OG5_146820	Tree contains fewer than 5 genera	Kept	271	3948441	Hit closely related			https://fungidb.org/common/downloads/Current_Release/AfumigatusAf293/fasta/data/FungiDB-51_AfumigatusAf293_AnnotatedCDSs.fasta
Aspergillus fumigatus Af293	OG5_140286	Op_fu_afum	Op_fu_afum_Afu5g10090_OG5_140286	Tree contains fewer than 5 genera	Kept	166	3948441	Hit closely related			https://fungidb.org/common/downloads/Current_Release/AfumigatusAf293/fasta/data/FungiDB-51_AfumigatusAf293_AnnotatedCDSs.fasta
Aspergillus fumigatus Af293	OG5_133885	Op_fu_afum	Op_fu_afum_Afu5g15000_OG5_133885	Singleton	Kept	447	3948441	Hit closely related		Duplicated in genome (whole operon) (https://www.sciencedirect.com/science/article/abs/pii/S0168952509002352)	https://fungidb.org/common/downloads/Current_Release/AfumigatusAf293/fasta/data/FungiDB-51_AfumigatusAf293_AnnotatedCDSs.fasta
Aspergillus fumigatus Af293	OG5_141387	Op_fu_afum	Op_fu_afum_Afu3g00960_OG5_141387	Tree contains fewer than 5 genera	Kept	170	4079167	Hit closely related			https://fungidb.org/common/downloads/Current_Release/AfumigatusAf293/fasta/data/FungiDB-51_AfumigatusAf293_AnnotatedCDSs.fasta
Aspergillus fumigatus Af293	OG5_142768	Op_fu_afum	Op_fu_afum_Afu3g03710_OG5_142768	Tree contains fewer than 5 genera	Kept	391	4079167	Hit closely related			https://fungidb.org/common/downloads/Current_Release/AfumigatusAf293/fasta/data/FungiDB-51_AfumigatusAf293_AnnotatedCDSs.fasta
Aspergillus fumigatus Af293	OG5_130541	Op_fu_afum	Op_fu_afum_Afu3g15190_OG5_130541	Tree contains fewer than 5 genera	Kept	909	4079167	Hit closely related			https://fungidb.org/common/downloads/Current_Release/AfumigatusAf293/fasta/data/FungiDB-51_AfumigatusAf293_AnnotatedCDSs.fasta
Aspergillus fumigatus Af293	OG5_163374	Op_fu_afum	Op_fu_afum_Afu1g07330_OG5_163374	Sequence not of recipient clade	Kept	606	4918979	Hit closely related			https://fungidb.org/common/downloads/Current_Release/AfumigatusAf293/fasta/data/FungiDB-51_AfumigatusAf293_AnnotatedCDSs.fasta
Aspergillus fumigatus Af293	OG5_155625	Op_fu_afum	Op_fu_afum_Afu1g08910_OG5_155625	Tree contains fewer than 5 genera	Kept	547	4918979	Hit closely related			https://fungidb.org/common/downloads/Current_Release/AfumigatusAf293/fasta/data/FungiDB-51_AfumigatusAf293_AnnotatedCDSs.fasta
Aspergillus fumigatus Af293	OG5_133885	Op_fu_afum	Op_fu_afum_Afu1g16090_OG5_133885	Singleton	Kept	405	4918979	Hit closely related		Duplicated in genome (whole operon) (https://www.sciencedirect.com/science/article/abs/pii/S0168952509002352)	https://fungidb.org/common/downloads/Current_Release/AfumigatusAf293/fasta/data/FungiDB-51_AfumigatusAf293_AnnotatedCDSs.fasta
Emericella nidulans	OG5_130541	Op_fu_anid	Op_fu_anid_AN9037_OG5_130541	Tree contains fewer than 5 genera	Kept	1009	593088	Hit closely related			GCA_000149205.12
Emericella nidulans	OG5_142768	Op_fu_anid	Op_fu_anid_AN8608_OG5_142768	Tree contains fewer than 5 genera	Kept	203	918180	Hit closely related			GCA_000149205.11
Emericella nidulans	OG5_146820	Op_fu_anid	Op_fu_anid_AN6151_OG5_146820	Tree contains fewer than 5 genera	Kept	274	2200800	Hit closely related			GCA_000149205.8
Emericella nidulans	OG5_141387	Op_fu_anid	Op_fu_anid_AN6423_OG5_141387	Tree contains fewer than 5 genera	Kept	173	2200800	Hit closely related			GCA_000149205.9
Emericella nidulans	OG5_141230	Op_fu_anid	Op_fu_anid_AN6439_OG5_141230	Singleton	Kept	1074	2200800	Hit closely related			GCA_000149205.10
Emericella nidulans	OG5_163374	Op_fu_anid	Op_fu_anid_AN5138_OG5_163374	Sequence not of recipient clade	Kept	596	2216585	Hit closely related			GCA_000149205.6
Emericella nidulans	OG5_155625	Op_fu_anid	Op_fu_anid_AN5305_OG5_155625	Tree contains fewer than 5 genera	Kept	629	2216585	Hit closely related			GCA_000149205.7
Emericella nidulans	OG5_156006	Op_fu_anid	Op_fu_anid_AN2010_OG5_156006	Tree contains fewer than 5 genera	Kept	342	3849746	Hit closely related			GCA_000149205.4
Emericella nidulans	OG5_156006	Op_fu_anid	Op_fu_anid_AN2563_OG5_156006	Tree contains fewer than 5 genera	Kept	156	3849746	Hit closely related			GCA_000149205.5
Emericella nidulans	OG5_144783	Op_fu_anid	Op_fu_anid_AN0080_OG5_144783	Singleton	Kept	780	4306251	Hit closely related			GCA_000149205.2
Emericella nidulans	OG5_140387	Op_fu_anid	Op_fu_anid_AN1252_OG5_140387	Tree contains fewer than 5 genera	Kept	170	4306251	Hit closely related			GCA_000149205.3
Aspergillus oryzae RIB40	OG5_131267	Op_fu_aory	Op_fu_aory_AO090701000243_OG5_131267	Singleton	Kept	327	4844372	Hit closely related			https://fungidb.org/common/downloads/Current_Release/AfumigatusAf293/fasta/data/FungiDB-51_AfumigatusAf293_AnnotatedCDSs.fasta
Aspergillus oryzae RIB40	OG5_144783	Op_fu_aory	Op_fu_aory_AO090020000270_OG5_144783	Singleton	Kept	786	1824958	Hit closely related			GCF_000184455.8
Aspergillus oryzae RIB40	OG5_138724	Op_fu_aory	Op_fu_aory_AO090009000017_OG5_138724	Singleton	Kept	468	1913118	Hit closely related			GCF_000184455.4
Aspergillus oryzae RIB40	OG5_131267	Op_fu_aory	Op_fu_aory_AO090701000243_OG5_131267	Singleton	Kept	2247	2356219	Hit closely related		Transfer of whole operon reported (https://www.cell.com/trends/genetics/supplemental/S0168-9525%2809%2900235-2)	GCF_000184455.13
Aspergillus oryzae RIB40	OG5_133769	Op_fu_aory	Op_fu_aory_AO090011000562_OG5_133769	Singleton	Kept	342	2505489	Hit closely related			GCF_000184455.7
Aspergillus oryzae RIB40	OG5_163374	Op_fu_aory	Op_fu_aory_AO090010000053_OG5_163374	Sequence not of recipient clade	Kept	578	3395259	Hit closely related			GCF_000184455.6
Aspergillus oryzae RIB40	OG5_135814	Op_fu_aory	Op_fu_aory_AO090103000438_OG5_135814	Sequence not of recipient clade	Kept	233	3395259	Hit closely related			GCF_000184455.10
Aspergillus oryzae RIB40	OG5_162781	Op_fu_aory	Op_fu_aory_AO090003000793_OG5_162781	Singleton	Kept	780	4170692	Hit closely related			GCF_000184455.2
Aspergillus oryzae RIB40	OG5_140387	Op_fu_aory	Op_fu_aory_AO090038000029_OG5_140387	Tree contains fewer than 5 genera	Kept	146	4190347	Hit closely related			GCF_000184455.9
Aspergillus oryzae RIB40	OG5_142768	Op_fu_aory	Op_fu_aory_AO090138000075_OG5_142768	Tree contains fewer than 5 genera	Kept	386	4190347	Hit closely related			GCF_000184455.11
Aspergillus oryzae RIB40	OG5_146820	Op_fu_aory	Op_fu_aory_AO090701000233_OG5_146820	Tree contains fewer than 5 genera	Kept	279	4533889	Hit closely related			GCF_000184455.12
Aspergillus oryzae RIB40	OG5_130541	Op_fu_aory	Op_fu_aory_AO090003001489_OG5_130541	Tree contains fewer than 5 genera	Kept	729	6264705	Hit closely related			GCF_000184455.3
Aspergillus oryzae RIB40	OG5_141387	Op_fu_aory	Op_fu_aory_AO090009000250_OG5_141387	Tree contains fewer than 5 genera	Kept	171	6520266	Hit closely related			GCF_000184455.5
Batrachochytrium dendrobatidis BD	OG5_137223	Op_fu_Bden	Op_fu_Bden_XX_006683531_Contig_5960_Len738_OG5_137223	Tree contains multiple clades of anaerobes	Removed	245	4462	Does not hit closely related			GCF_000203795.1_v1.0
Coccidioides immitis RS	OG5_145212	Op_fu_cimm	Op_fu_cimm_CIMG05637T0_OG5_145212	Tree contains fewer than 5 genera	Kept	163	3952524	Hit closely related			https://fungidb.org/common/downloads/Current_Release/CimmitisRS/fasta/data/FungiDB-51_CimmitisRS_AnnotatedCDSs.fasta
Coccidioides immitis RS	OG5_146820	Op_fu_cimm	Op_fu_cimm_CIMG08834T0_OG5_146820	Tree contains fewer than 5 genera	Kept	263	4323945	Hit closely related			https://fungidb.org/common/downloads/Current_Release/CimmitisRS/fasta/data/FungiDB-51_CimmitisRS_AnnotatedCDSs.fasta
Coccidioides immitis RS	OG5_146820	Op_fu_cimm	Op_fu_cimm_CIMG06889T0_OG5_146820	Tree contains fewer than 5 genera	Kept	272	5260912	Hit closely related			https://fungidb.org/common/downloads/Current_Release/CimmitisRS/fasta/data/FungiDB-51_CimmitisRS_AnnotatedCDSs.fasta
Coccidioides immitis RS	OG5_137558	Op_fu_cimm	Op_fu_cimm_CIMG12972T0_OG5_137558	Sequence not of recipient clade	Kept	541	5260912		Hit closely-related species		https://fungidb.org/common/downloads/Current_Release/CimmitisRS/fasta/data/FungiDB-51_CimmitisRS_AnnotatedCDSs.fasta
Coccidioides immitis RS	OG5_140286	Op_fu_cimm	Op_fu_cimm_CIMG02379T0_OG5_140286	Tree contains fewer than 5 genera	Kept	169	8482323	Hit closely related			https://fungidb.org/common/downloads/Current_Release/CimmitisRS/fasta/data/FungiDB-51_CimmitisRS_AnnotatedCDSs.fasta
Coccidioides immitis RS	OG5_140387	Op_fu_cimm	Op_fu_cimm_CIMG02427T0_OG5_140387	Tree contains fewer than 5 genera	Kept	148	8482323	Hit closely related			https://fungidb.org/common/downloads/Current_Release/CimmitisRS/fasta/data/FungiDB-51_CimmitisRS_AnnotatedCDSs.fasta
Coccidioides posadasii RMSCC 3488	OG5_145212	Op_fu_cpos	Op_fu_cpos_CPAG07381_OG5_145212	Tree contains fewer than 5 genera	Kept	163	3765613	Hit closely related			https://fungidb.org/common/downloads/Current_Release/CposadasiiRMSCC3488/fasta/data/FungiDB-51_CposadasiiRMSCC3488_AnnotatedCDSs.fasta
Coccidioides posadasii RMSCC 3488	OG5_146820	Op_fu_cpos	Op_fu_cpos_CPAG04849_OG5_146820	Tree contains fewer than 5 genera	Kept	263	4351581	Hit closely related			https://fungidb.org/common/downloads/Current_Release/CposadasiiRMSCC3488/fasta/data/FungiDB-51_CposadasiiRMSCC3488_AnnotatedCDSs.fasta
Coccidioides posadasii RMSCC 3488	OG5_137558	Op_fu_cpos	Op_fu_cpos_CPAG03057_OG5_137558	Sequence not of recipient clade	Kept	299	5193962		Hit closely-related species		https://fungidb.org/common/downloads/Current_Release/CposadasiiRMSCC3488/fasta/data/FungiDB-51_CposadasiiRMSCC3488_AnnotatedCDSs.fasta
Coccidioides posadasii RMSCC 3488	OG5_145233	Op_fu_cpos	Op_fu_cpos_CPAG03058_OG5_145233	Singleton	Kept	720	5193962	Hit closely related			https://fungidb.org/common/downloads/Current_Release/CposadasiiRMSCC3488/fasta/data/FungiDB-51_CposadasiiRMSCC3488_AnnotatedCDSs.fasta
Coccidioides posadasii RMSCC 3488	OG5_146820	Op_fu_cpos	Op_fu_cpos_CPAG04269_OG5_146820	Tree contains fewer than 5 genera	Kept	272	5193962	Hit closely related			https://fungidb.org/common/downloads/Current_Release/CposadasiiRMSCC3488/fasta/data/FungiDB-51_CposadasiiRMSCC3488_AnnotatedCDSs.fasta
Coccidioides posadasii RMSCC 3488	OG5_140387	Op_fu_cpos	Op_fu_cpos_CPAG00423_OG5_140387	Tree contains fewer than 5 genera	Kept	148	7870074	Hit closely related			https://fungidb.org/common/downloads/Current_Release/CposadasiiRMSCC3488/fasta/data/FungiDB-51_CposadasiiRMSCC3488_AnnotatedCDSs.fasta
Coccidioides posadasii RMSCC 3488	OG5_140286	Op_fu_cpos	Op_fu_cpos_CPAG00479_OG5_140286	Tree contains fewer than 5 genera	Kept	159	7870074	Hit closely related			https://fungidb.org/common/downloads/Current_Release/CposadasiiRMSCC3488/fasta/data/FungiDB-51_CposadasiiRMSCC3488_AnnotatedCDSs.fasta
Debaryomyces hansenii CBS767	OG5_141387	Op_fu_dhan	Op_fu_dhan_XP457595_OG5_141387	Tree contains fewer than 5 genera	Kept	168	1344482	Hit closely related			GCF_000006445.2_ASM644v2
Dacryopinax primogenitus	OG5_155625	Op_fu_Dpri	Op_fu_Dpri_XX_EJT98101_Contig_2307_Len1620_OG5_155625	Tree contains fewer than 5 genera	Kept	539	765550	Hit closely related			GCF_000292625.1_Dacryopinax_sp._DJM_731_SSP1_v1.0
Gonapodya prolifera	OG5_142768	Op_fu_Gpro	Op_fu_Gpro_XX_KXS09690_Contig_5593_Len1185_OG5_142768	Tree contains fewer than 5 genera	Removed	394	209011		Weakly hits few closely-related species		GCA_001574975.1_Ganpr1
Gonapodya prolifera	OG5_142768	Op_fu_Gpro	Op_fu_Gpro_XX_KXS10597_Contig_8983_Len753_OG5_142768	Tree contains fewer than 5 genera	Removed	250	209011		Weakly hits few closely-related species		GCA_001574975.1_Ganpr1
Gibberella zeae PH 1	OG5_137456	Op_fu_gzea	Op_fu_gzea_FGST10680_OG5_137456	Singleton	Kept	567	2930344	Hit closely related		https://journals.plos.org/plosone/articleid=10.1371/journal.pone.0110311	GCF_000240135.3
Gibberella zeae PH 1	OG5_163007	Op_fu_gzea	Op_fu_gzea_FGST06671_OG5_163007	Singleton	Kept	666	5374683	Hit closely related		Related gene transferred from Fusarium to wheat connected to blight resistance (https://science.sciencemag.org/content/368/6493/eaba5435)	GCF_000240135.3
Gibberella zeae PH 1	OG5_146643	Op_fu_gzea	Op_fu_gzea_FGST05267_OG5_146643	Singleton	Kept	489	5438496	Hit closely related		https://journals.plos.org/plosone/articleid=10.1371/journal.pone.0110311	GCF_000240135.3
Gibberella zeae PH 1	OG5_146820	Op_fu_gzea	Op_fu_gzea_FGST06794_OG5_146820	Tree contains fewer than 5 genera	Kept	269	7713129	Hit closely related			GCF_000240135.3
Gibberella zeae PH 1	OG5_142768	Op_fu_gzea	Op_fu_gzea_FGST12492_OG5_142768	Tree contains fewer than 5 genera	Kept	398	7713129	Hit closely related			GCF_000240135.3
Gibberella zeae PH 1	OG5_141387	Op_fu_gzea	Op_fu_gzea_FGST12605_OG5_141387	Tree contains fewer than 5 genera	Kept	171	7713129	Hit closely related			GCF_000240135.3
Gibberella zeae PH 1	OG5_163374	Op_fu_gzea	Op_fu_gzea_FGST07442_OG5_163374	Sequence not of recipient clade	Kept	606	8033942	Hit closely related			GCF_000240135.3
Gibberella zeae PH 1	OG5_141387	Op_fu_gzea	Op_fu_gzea_FGST07447_OG5_141387	Tree contains fewer than 5 genera	Kept	177	8033942	Hit closely related			GCF_000240135.3
Gibberella zeae PH 1	OG5_138619	Op_fu_gzea	Op_fu_gzea_FGST08866_OG5_138619	Tree contains fewer than 5 genera	Kept	420	8033942	Hit closely related			GCF_000240135.3
Gibberella zeae PH 1	OG5_156006	Op_fu_gzea	Op_fu_gzea_FGST03584_OG5_156006	Tree contains fewer than 5 genera	Kept	460	8914601	Hit closely related			GCF_000240135.3
Gibberella zeae PH 1	OG5_142768	Op_fu_gzea	Op_fu_gzea_FGST04466_OG5_142768	Tree contains fewer than 5 genera	Kept	386	8914601	Hit closely related			GCF_000240135.3
Gibberella zeae PH 1	OG5_155625	Op_fu_gzea	Op_fu_gzea_FGST05294_OG5_155625	Tree contains fewer than 5 genera	Kept	665	8914601	Hit closely related			GCF_000240135.3
Gibberella zeae PH 1	OG5_143161	Op_fu_gzea	Op_fu_gzea_FGST00108_OG5_143161	Singleton	Kept	1119	8919943	Hit closely related			GCF_000240135.3
Gibberella zeae PH 1	OG5_134959	Op_fu_gzea	Op_fu_gzea_FGST00222_OG5_134959	Singleton	Kept	1047	8919943	Hit closely related		https://journals.plos.org/plosone/articleid=10.1371/journal.pone.0110311	GCF_000240135.3
Gibberella zeae PH 1	OG5_141387	Op_fu_gzea	Op_fu_gzea_FGST01260_OG5_141387	Tree contains fewer than 5 genera	Kept	171	11697295	Hit closely related			GCF_000240135.3
Gibberella zeae PH 1	OG5_145212	Op_fu_gzea	Op_fu_gzea_FGST11835_OG5_145212	Tree contains fewer than 5 genera	Kept	135	11697295	Hit closely related			GCF_000240135.3
Gibberella zeae PH 1	OG5_140286	Op_fu_gzea	Op_fu_gzea_FGST11892_OG5_140286	Tree contains fewer than 5 genera	Kept	161	11697295	Hit closely related			GCF_000240135.3
Laccaria bicolor S238N H82	OG5_135814	Op_fu_lbic	Op_fu_lbic_eu2.Lbscf0050g01250_OG5_135814	Sequence not of recipient clade	Kept	184	363520	Hit closely related			GCF_000143565.1_V1.0
Laccaria bicolor S238N H82	OG5_145212	Op_fu_lbic	Op_fu_lbic_estExtfgenesh2pm.C80004_OG5_145212	Tree contains fewer than 5 genera	Kept	142	1587938	Hit closely related			GCF_000143565.1_V1.0
Lichtheimia corymbifera	OG5_138778	Op_fu_Lcor	Op_fu_Lcor_XX_CDH50727_Contig_7838_Len888_OG5_138778	Singleton	Kept	885	968936	Hit closely related			GCA_000723665.1
Neurospora crassa OR74A	OG5_141387	Op_fu_ncra	Op_fu_ncra_NCU02329T0_OG5_141387	Tree contains fewer than 5 genera	Kept	187	4255303	Hit closely related			https://fungidb.org/common/downloads/Current_Release/NcrassaOR74A/fasta/data/FungiDB-51_NcrassaOR74A_AnnotatedCDSs.fasta
Neurospora crassa OR74A	OG5_141387	Op_fu_ncra	Op_fu_ncra_NCU11291T0_OG5_141387	Tree contains fewer than 5 genera	Kept	176	5274802	Hit closely related			https://fungidb.org/common/downloads/Current_Release/NcrassaOR74A/fasta/data/FungiDB-51_NcrassaOR74A_AnnotatedCDSs.fasta
Neurospora crassa OR74A	OG5_156006	Op_fu_ncra	Op_fu_ncra_NCU08625T0_OG5_156006	Tree contains fewer than 5 genera	Kept	495	9798893	Hit closely related			https://fungidb.org/common/downloads/Current_Release/NcrassaOR74A/fasta/data/FungiDB-51_NcrassaOR74A_AnnotatedCDSs.fasta
Saitoella complicata SC	OG5_130541	Op_fu_Scom	Op_fu_Scom_XX_019025396_Contig_392_Len2973_OG5_130541	Tree contains fewer than 5 genera	Kept	990	547626	Hit closely related			GCF_001661265.1_Saico1
Schizosaccharomyces pombe	OG5_131271	Op_fu_spom	Op_fu_spom_NP588518_OG5_131271	Singleton	Kept	1125	2452883		Hit closely related	Duplicated in genome (https://jb.asm.org/content/183/7/2226)	GCF_000002945.1
Schizosaccharomyces pombe	OG5_131271	Op_fu_spom	Op_fu_spom_NP595052_OG5_131271	Singleton	Kept	1110	4539804		Hit closely related	Duplicated in genome (https://jb.asm.org/content/183/7/2226)	GCF_000002945.1
Trichophyton rubrum CBS 118892	OG5_146820	Op_fu_Trub	Op_fu_Trub_XX_003232056_Contig_5822_Len810_OG5_146820	Tree contains fewer than 5 genera	Kept	269	1016550	Hit closely related			GCF_000151425.1_ASM15142v1
Trichophyton rubrum CBS 118892	OG5_146820	Op_fu_Trub	Op_fu_Trub_XX_003232907_Contig_5986_Len774_OG5_146820	Tree contains fewer than 5 genera	Kept	257	1212299	Hit closely related			GCF_000151425.1_ASM15142v1
Trichophyton rubrum CBS 118892	OG5_138619	Op_fu_Trub	Op_fu_Trub_XX_003233591_Contig_3796_Len1272_OG5_138619	Tree contains fewer than 5 genera	Kept	423	1532078	Hit closely related			GCF_000151425.1_ASM15142v1
Trichophyton rubrum CBS 118892	OG5_140286	Op_fu_Trub	Op_fu_Trub_XX_003237426_Contig_7177_Len504_OG5_140286	Tree contains fewer than 5 genera	Kept	167	2959135	Hit closely related			GCF_000151425.1_ASM15142v1
Trichophyton rubrum CBS 118892	OG5_145212	Op_fu_Trub	Op_fu_Trub_XX_003237824_Contig_7592_Len411_OG5_145212	Tree contains fewer than 5 genera	Kept	136	2959135	Hit closely related			GCF_000151425.1_ASM15142v1
Yarrowia lipolytica CLIB122	OG5_142768	Op_fu_ylip	Op_fu_ylip_XP504986_OG5_142768	Tree contains fewer than 5 genera	Kept	370	4003362		Hit closely-related species		GCF_000002525.2
Yarrowia lipolytica CLIB122	OG5_134572	Op_fu_ylip	Op_fu_ylip_XP506111_OG5_134572	Tree contains multiple clades of anaerobes	Kept	186	4003362		Hit closely-related species		GCF_000002525.2
Sphaeroforma arctica	OG5_144480	Op_ic_Sarc	Op_ic_Sarc_XX_014147366_Contig_8579_Len644_OG5_144480	Singleton	Removed	642	2835			Genome annotation issues	GCF_001186125.1
Sphaeroforma arctica	OG5_147294	Op_ic_Sarc	Op_ic_Sarc_XX_014152505_Contig_10359_Len501_OG5_147294	Singleton	Removed	501	36563			Genome annotation issues	GCF_001186125.1
Sphaeroforma arctica	OG5_136080	Op_ic_Sarc	Op_ic_Sarc_XX_014153230_Contig_6199_Len909_OG5_136080	Singleton	Removed	909	47023			Genome annotation issues	GCF_001186125.1
Sphaeroforma arctica	OG5_149648	Op_ic_Sarc	Op_ic_Sarc_XX_014154809_Contig_4186_Len1233_OG5_149648	Singleton	Removed	1233	67420			Genome annotation issues	GCF_001186125.1
Sphaeroforma arctica	OG5_146696	Op_ic_Sarc	Op_ic_Sarc_XX_014158491_Contig_9999_Len525_OG5_146696	Singleton	Removed	525	131253			Genome annotation issues	GCF_001186125.1
Sphaeroforma arctica	OG5_141669	Op_ic_Sarc	Op_ic_Sarc_XX_014160070_Contig_8838_Len618_OG5_141669	Singleton	Removed	618	178262			Genome annotation issues	GCF_001186125.1
Sphaeroforma arctica	OG5_141669	Op_ic_Sarc	Op_ic_Sarc_XX_014160071_Contig_11881_Len411_OG5_141669	Singleton	Removed	411	178262			Genome annotation issues	GCF_001186125.1
Aedes aegypti	OG5_132140	Op_me_aaeg	Op_me_aaeg_AAEL015626-PAm_OG5_132140	Singleton	Removed	SNF	5831				GCA_000004015.3
Brugia malayi	OG5_146609	Op_me_bmaa	Op_me_bmaa_BM00479_OG5_146609	Singleton	Removed	231	NA			Genome not found	NA
Brugia malayi	OG5_146609	Op_me_bmaa	Op_me_bmaa_BM01206_OG5_146609	Singleton	Removed	222	NA			Genome not found	NA
Bombyx mori	OG5_131336	Op_me_bmor	Op_me_bmor_BGIBMGA006123_OG5_131336	Tree contains fewer than 5 genera	Kept	358	18737234	Hit closely related			NA
Caenorhabditis briggsae AF16	OG5_171726	Op_me_cbri	Op_me_cbri_WBGene00024353_OG5_171726	Tree contains fewer than 5 genera	Kept	273	16627154	Hit closely related			GCA_000004555.3_CB4
Caenorhabditis briggsae AF16	OG5_169930	Op_me_cbri	Op_me_cbri_WBGene00039605_OG5_169930	Tree contains fewer than 5 genera	Kept	451	16627154	Hit closely related			GCA_000004555.3_CB4
Culex pipiens	OG5_163007	Op_me_cpip	Op_me_cpip_CPIJ018630_OG5_163007	Singleton	Kept	681	96983	Hit closely related			GCA_016801865.1
Culex pipiens	OG5_137896	Op_me_cpip	Op_me_cpip_CPIJ012183_OG5_137896	Singleton	Removed	801	NA			Genome not found	GCA_016801865.1
Capitella teleta	OG5_135386	Op_me_Ctel	Op_me_Ctel_XX_ELU10417_Contig_16268_Len798_OG5_135386	Tree contains multiple clades of anaerobes	Removed	265	1714	Does not hit closely related			GCA_000328365.1_Capca1
Monodelphis domestica	OG5_131336	Op_me_mdom	Op_me_mdom_ENSMODP00000026458_OG5_131336	Tree contains fewer than 5 genera	Kept	304	292091736	Hit closely related			GCF_000002295.2_MonDom5
Macaca mulatta	OG5_178523	Op_me_mmul	Op_me_mmul_XP002806157_OG5_178523	Singleton	Removed	1539	NA			Genome not found	NA
Nematostella vectensis	OG5_138826	Op_me_nvec	Op_me_nvec_fgenesh1pg.scaffold18802000001_OG5_138826	Sequence not of recipient clade	Removed	212	1006				NA
Pediculus humanus	OG5_130618	Op_me_phum	Op_me_phum_PHUM621980_OG5_130618	Singleton	Removed	501	NA			Genome not found	https://vectorbase.org/vectorbase/app/downloads/Current_Release/PhumanusUSDA/fasta/data/VectorBase-51_PhumanusUSDA_AnnotatedCDSs.fasta
Takifugu rubripes	OG5_144064	Op_me_trub	Op_me_trub_ENSTRUP00000005494_OG5_144064	Tree contains fewer than 5 genera	Removed	232	3339				GCF_000180615.1_FUGU5
Trichinella spiralis	OG5_171726	Op_me_Tspi	Op_me_Tspi_XX_003371212_Contig_6280_Len792_OG5_171726	Tree contains fewer than 5 genera	Kept	264	7553686	Hit closely related			GCF_000181795.1_Trichinella_spiralis-3.7.1
Trichinella spiralis	OG5_169930	Op_me_Tspi	Op_me_Tspi_XX_003372146_Contig_4190_Len1149_OG5_169930	Tree contains fewer than 5 genera	Kept	383	7553686	Hit closely related			GCF_000181795.1_Trichinella_spiralis-3.7.1
Trichinella spiralis	OG5_171726	Op_me_Tspi	Op_me_Tspi_XX_003376034_Contig_6268_Len792_OG5_171726	Tree contains fewer than 5 genera	Kept	264	12041450	Hit closely related			GCF_000181795.1_Trichinella_spiralis-3.7.1
Amborella trichopoda	OG5_152459	Pl_gr_Atri	Pl_gr_Atri_XX_020527394_Contig_1702_Len3264_OG5_152459	Singleton	Kept	3261	5311347	Hit closely related			GCF_000471905.2
Chlamydomonas reinhardtii	OG5_132932	Pl_gr_crei	Pl_gr_crei_184728_OG5_132932	Singleton	Kept	1509	1420236	Hit closely related			GCF_000002595.1
Chlamydomonas reinhardtii	OG5_147532	Pl_gr_crei	Pl_gr_crei_189613_OG5_147532	Singleton	Kept	663	2057296	Hit closely related			GCF_000002595.1
Chlamydomonas reinhardtii	OG5_139582	Pl_gr_crei	Pl_gr_crei_169208_OG5_139582	Singleton	Kept	1131	2292448	Hit closely related			GCF_000002595.1
Micromonas sp RCC299 Micromonas commoda	OG5_139582	Pl_gr_micr	Pl_gr_micr_ACO67846_OG5_139582	Singleton	Kept	3114	739136	Hit closely related			GCF_000090985.2
Oryza sativa Japonica Group	OG5_132156	Pl_gr_osat	Pl_gr_osat_NP001048102_OG5_132156	Singleton	Removed	1326	NA			Genome not found	NA
Physcomitrella patens subsp patens	OG5_140286	Pl_gr_ppat	Pl_gr_ppat_estExtfgenesh1pm.C1660004_OG5_140286	Singleton	Removed	468	NA			Genome not found	NA
Physcomitrella patens subsp patens	OG5_135787	Pl_gr_ppat	Pl_gr_ppat_estExtgwpgw1.C10205_OG5_135787	Singleton	Removed	1236	NA			Genome not found	NA
Physcomitrella patens subsp patens	OG5_138619	Pl_gr_ppat	Pl_gr_ppat_fgenesh1pg.scaffold3765000001_OG5_138619	Singleton	Removed	1770	NA			Genome not found	NA
Physcomitrella patens subsp patens	OG5_149651	Pl_gr_ppat	Pl_gr_ppat_fgenesh1pg.scaffold5339000002_OG5_149651	Singleton	Removed	648	NA			Genome not found	NA
Physcomitrella patens subsp patens	OG5_129917	Pl_gr_ppat	Pl_gr_ppat_fgenesh1pg.scaffold8764000001_OG5_129917	Singleton	Removed	684	NA			Genome not found	NA
Physcomitrella patens subsp patens	OG5_133483	Pl_gr_ppat	Pl_gr_ppat_gw1.1.186.1_OG5_133483	Singleton	Removed	927	NA			Genome not found	NA
Ricinus communis	OG5_152459	Pl_gr_rcom	Pl_gr_rcom_28629.m000571_OG5_152459	Singleton	Kept	3459	190274		Hit closely related	Gene studied: https://www.sciencedirect.com/science/article/pii/S0926669020310177	GCF_000151685.1
Ricinus communis	OG5_152459	Pl_gr_rcom	Pl_gr_rcom_28629.m000572_OG5_152459	Singleton	Kept	3276	190274		Hit closely related	Gene studied: https://www.sciencedirect.com/science/article/pii/S0926669020310177	GCF_000151685.1
Volvox carteri f nagariensis	OG5_132932	Pl_gr_vcar	Pl_gr_vcar_XP002948810_OG5_132932	Singleton	Kept	1152	2191866		Hit closely related		GCF_000143455.1
Volvox carteri f nagariensis	OG5_135811	Pl_gr_vcar	Pl_gr_vcar_XP002960034_OG5_135811	Singleton	Removed	894	1025				GCF_000143455.1
Volvox carteri f nagariensis	OG5_137223	Pl_gr_vcar	Pl_gr_vcar_XP002960024_OG5_137223	Tree contains multiple clades of anaerobes	Removed	278	1062	Does not hit closely related			GCF_000143455.1
Volvox carteri f nagariensis	OG5_137223	Pl_gr_vcar	Pl_gr_vcar_XP002960024_OG5_137223	Singleton	Removed	834	1062				GCF_000143455.1
Galdieria sulphuraria	OG5_136962	Pl_rh_Gsul	Pl_rh_Gsul_XX_005703658_Contig_4086_Len945_OG5_136962	Singleton	Kept	942	108070		Hit closely related	https://elifesciences.org/articles/45017	GCF_000341285.1
Galdieria sulphuraria	OG5_144404	Pl_rh_Gsul	Pl_rh_Gsul_XX_005704000_Contig_3951_Len972_OG5_144404	Singleton	Kept	969	131600		Hit closely related	Duplicated in genome (https://elifesciences.org/articles/45017)	GCF_000341285.1
Galdieria sulphuraria	OG5_144404	Pl_rh_Gsul	Pl_rh_Gsul_XX_005705992_Contig_4863_Len759_OG5_144404	Singleton	Kept	756	176343		Hit closely related	Duplicated in genome (https://elifesciences.org/articles/45017)	GCF_000341285.1
Babesia bovis	OG5_135386	Sr_ap_bbov	Sr_ap_bbov_XP001609487.1_OG5_135386	Tree contains multiple clades of anaerobes	Kept	284	827912	Hit closely related			GCA_000165395.1
Plasmodium yoelii yoelii str 17	OG5_131180	Sr_ap_pyoe	Sr_ap_pyoe_PY02809_OG5_131180	Tree contains multiple clades of anaerobes	Removed	269	4177				http://plasmodb.org/common/downloads/release-7.1/Pyoelii/fasta/PyoeliiAnnotatedCDS_PlasmoDB-7.1.fasta
Theileria annulata strain Ankara	OG5_135386	Sr_ap_tann	Sr_ap_tann_TA16185_OG5_135386	Tree contains multiple clades of anaerobes	Kept	278	2592520	Hit closely related			GCA_000003225.1
Theileria annulata strain Ankara	OG5_135386	Sr_ap_tann	Sr_ap_tann_TA16190_OG5_135386	Tree contains multiple clades of anaerobes	Kept	292	2592520	Hit closely related			GCA_000003225.1
Theileria parva strain Muguga	OG5_135386	Sr_ap_tpar	Sr_ap_tpar_XP766595_OG5_135386	Tree contains multiple clades of anaerobes	Kept	318	2540030	Hit closely related			GCA_000165365.1
Vitrella brassicaformis CCMP3155	OG5_138668	Sr_ch_Vbra	Sr_ch_Vbra_XX_CEM11882_Contig_15221_Len855_OG5_138668	Singleton	Removed	852	78555		Do not hit other eukaryotes		GCA_001179505.1
Vitrella brassicaformis CCMP3155	OG5_134572	Sr_ch_Vbra	Sr_ch_Vbra_XX_CEM38809_Contig_19160_Len543_OG5_134572	Singleton	Removed	540	227604		Do not hit other eukaryotes		GCA_001179505.1
Vitrella brassicaformis CCMP3155	OG5_134572	Sr_ch_Vbra	Sr_ch_Vbra_XX_CEM38809_Contig_19160_Len543_OG5_134572	Tree contains multiple clades of anaerobes	Removed	180	227604		Hit no closely-related species		GCA_001179505.1
Ichthyophthirius multifiliis	OG5_141303	Sr_ci_Imul	Sr_ci_Imul_XX_004037392_Contig_5994_Len561_OG5_141303	Tree contains fewer than 5 genera	Kept	186	91117	Hit closely related			GCA_000220395.1
Tetrahymena thermophila SB210	OG5_171726	Sr_ci_tthe	Sr_ci_tthe_204.m00051_OG5_171726	Singleton	Removed	1182	NA			Genome not found	GCF_000189635.1
Reticulomyxa filosa	OG5_138333	Sr_rh_Rfil	Sr_rh_Rfil_XX_ETO18264_Contig_6325_Len1428_OG5_138333	Singleton	Removed	1425	4192				GCA_000512085.1
Reticulomyxa filosa	OG5_139582	Sr_rh_Rfil	Sr_rh_Rfil_XX_ETO06449_Contig_30514_Len504_OG5_139582	Singleton	Removed	501	13403		Do not hit closely related eukaryotes		GCA_000512085.1
Aureococcus anophagefferens	OG5_133998	Sr_st_Aana	Sr_st_Aana_XX_EGB10057_Contig_10943_Len282_OG5_133998	Singleton	Kept	282	3000003		Hit closely related		GCF_000186865.1
Aphanomyces astaci	OG5_138782	Sr_st_Aast	Sr_st_Aast_XX_ETV65016_Contig_14183_Len993_OG5_138782	Tree contains fewer than 5 genera	Kept	330	93109	Hit closely related			GCF_000520075.1_Apha_asta_APO3_V1
Aphanomyces astaci	OG5_138782	Sr_st_Aast	Sr_st_Aast_XX_ETV67334_Contig_13173_Len1065_OG5_138782	Tree contains fewer than 5 genera	Kept	354	264032	Hit closely related			GCF_000520075.1_Apha_asta_APO3_V1
Aphanomyces astaci	OG5_138782	Sr_st_Aast	Sr_st_Aast_XX_ETV68162_Contig_13561_Len1038_OG5_138782	Tree contains fewer than 5 genera	Kept	345	288608	Hit closely related			GCF_000520075.1_Apha_asta_APO3_V1
Aphanomyces astaci	OG5_138782	Sr_st_Aast	Sr_st_Aast_XX_ETV69931_Contig_15149_Len927_OG5_138782	Tree contains fewer than 5 genera	Kept	308	447520	Hit closely related			GCF_000520075.1_Apha_asta_APO3_V1
Aphanomyces astaci	OG5_138782	Sr_st_Aast	Sr_st_Aast_XX_ETV69932_Contig_13879_Len1014_OG5_138782	Tree contains fewer than 5 genera	Kept	337	447520	Hit closely related			GCF_000520075.1_Apha_asta_APO3_V1
Aphanomyces astaci	OG5_138782	Sr_st_Aast	Sr_st_Aast_XX_ETV72759_Contig_13468_Len1044_OG5_138782	Tree contains fewer than 5 genera	Kept	347	524933	Hit closely related			GCF_000520075.1_Apha_asta_APO3_V1
Aphanomyces astaci	OG5_138782	Sr_st_Aast	Sr_st_Aast_XX_ETV73116_Contig_13429_Len1047_OG5_138782	Tree contains fewer than 5 genera	Kept	348	622219	Hit closely related			GCF_000520075.1_Apha_asta_APO3_V1
Aphanomyces astaci	OG5_138782	Sr_st_Aast	Sr_st_Aast_XX_ETV75026_Contig_11383_Len1212_OG5_138782	Tree contains fewer than 5 genera	Kept	403	717045	Hit closely related			GCF_000520075.1_Apha_asta_APO3_V1
Aphanomyces astaci	OG5_138782	Sr_st_Aast	Sr_st_Aast_XX_ETV75027_Contig_13550_Len1038_OG5_138782	Tree contains fewer than 5 genera	Kept	345	717045	Hit closely related			GCF_000520075.1_Apha_asta_APO3_V1
Aphanomyces astaci	OG5_138782	Sr_st_Aast	Sr_st_Aast_XX_ETV82113_Contig_14037_Len1002_OG5_138782	Tree contains fewer than 5 genera	Kept	333	1517454	Hit closely related			GCF_000520075.1_Apha_asta_APO3_V1
Aphanomyces astaci	OG5_138782	Sr_st_Aast	Sr_st_Aast_XX_ETV82114_Contig_14369_Len981_OG5_138782	Tree contains fewer than 5 genera	Kept	326	1517454	Hit closely related			GCF_000520075.1_Apha_asta_APO3_V1
Aphanomyces astaci	OG5_138782	Sr_st_Aast	Sr_st_Aast_XX_ETV82115_Contig_15061_Len933_OG5_138782	Tree contains fewer than 5 genera	Kept	310	1517454	Hit closely related			GCF_000520075.1_Apha_asta_APO3_V1
Aphanomyces astaci	OG5_138782	Sr_st_Aast	Sr_st_Aast_XX_ETV84309_Contig_14030_Len1002_OG5_138782	Tree contains fewer than 5 genera	Kept	333	1791376	Hit closely related			GCF_000520075.1_Apha_asta_APO3_V1
Aphanomyces astaci	OG5_138782	Sr_st_Aast	Sr_st_Aast_XX_ETV83330_Contig_14415_Len978_OG5_138782	Tree contains fewer than 5 genera	Kept	325	1798773	Hit closely related			GCF_000520075.1_Apha_asta_APO3_V1
Aphanomyces astaci	OG5_137913	Sr_st_Aast	Sr_st_Aast_XX_ETV86277_Contig_15128_Len927_OG5_137913	Tree contains fewer than 5 genera	Kept	308	1887962	Hit closely related			GCF_000520075.1_Apha_asta_APO3_V1
Aphanomyces astaci	OG5_138782	Sr_st_Aast	Sr_st_Aast_XX_ETV85024_Contig_13812_Len1017_OG5_138782	Tree contains fewer than 5 genera	Kept	338	1915940	Hit closely related			GCF_000520075.1_Apha_asta_APO3_V1
Aphanomyces astaci	OG5_138782	Sr_st_Aast	Sr_st_Aast_XX_ETV86875_Contig_13993_Len1005_OG5_138782	Tree contains fewer than 5 genera	Kept	334	1971712	Hit closely related			GCF_000520075.1_Apha_asta_APO3_V1
Aphanomyces astaci	OG5_142650	Sr_st_Aast	Sr_st_Aast_XX_ETV89284_Contig_5921_Len1791_OG5_142650	Tree contains fewer than 5 genera	Kept	596	2615878	Hit closely related			GCF_000520075.1_Apha_asta_APO3_V1
Aphanomyces astaci	OG5_142650	Sr_st_Aast	Sr_st_Aast_XX_ETV89285_Contig_5922_Len1791_OG5_142650	Tree contains fewer than 5 genera	Removed	596	2615878	False paralog			GCF_000520115.1_Apha_inva_NJM9701_V1
Aphanomyces invadans	OG5_138782	Sr_st_Ainv	Sr_st_Ainv_XX_008879896_Contig_12277_Len975_OG5_138782	Tree contains fewer than 5 genera	Kept	324	326880	Hit closely related			GCF_000520115.1_Apha_inva_NJM9701_V1
Aphanomyces invadans	OG5_138782	Sr_st_Ainv	Sr_st_Ainv_XX_008877422_Contig_11940_Len1002_OG5_138782	Tree contains fewer than 5 genera	Kept	333	488699	Hit closely related			GCF_000520115.1_Apha_inva_NJM9701_V1
Aphanomyces invadans	OG5_138782	Sr_st_Ainv	Sr_st_Ainv_XX_008875617_Contig_11163_Len1068_OG5_138782	Tree contains fewer than 5 genera	Kept	355	924589	Hit closely related			GCF_000520115.1_Apha_inva_NJM9701_V1
Aphanomyces invadans	OG5_138782	Sr_st_Ainv	Sr_st_Ainv_XX_008875618_Contig_10637_Len1119_OG5_138782	Tree contains fewer than 5 genera	Kept	372	924589	Hit closely related			GCF_000520115.1_Apha_inva_NJM9701_V1
Aphanomyces invadans	OG5_138782	Sr_st_Ainv	Sr_st_Ainv_XX_008872989_Contig_11802_Len1014_OG5_138782	Tree contains fewer than 5 genera	Kept	337	1079871	Hit closely related			GCF_000520115.1_Apha_inva_NJM9701_V1
Aphanomyces invadans	OG5_138782	Sr_st_Ainv	Sr_st_Ainv_XX_008873120_Contig_10559_Len1128_OG5_138782	Tree contains fewer than 5 genera	Kept	375	1079871	Hit closely related			GCF_000520115.1_Apha_inva_NJM9701_V1
Aphanomyces invadans	OG5_138782	Sr_st_Ainv	Sr_st_Ainv_XX_008868120_Contig_12728_Len933_OG5_138782	Tree contains fewer than 5 genera	Kept	310	1715687	Hit closely related			GCF_000520115.1_Apha_inva_NJM9701_V1
Aphanomyces invadans	OG5_138782	Sr_st_Ainv	Sr_st_Ainv_XX_008868187_Contig_11505_Len1038_OG5_138782	Tree contains fewer than 5 genera	Kept	345	1715687	Hit closely related			GCF_000520115.1_Apha_inva_NJM9701_V1
Aphanomyces invadans	OG5_138782	Sr_st_Ainv	Sr_st_Ainv_XX_008868188_Contig_12570_Len948_OG5_138782	Tree contains fewer than 5 genera	Kept	315	1715687	Hit closely related			GCF_000520115.1_Apha_inva_NJM9701_V1
Aphanomyces invadans	OG5_138782	Sr_st_Ainv	Sr_st_Ainv_XX_008866520_Contig_11887_Len1005_OG5_138782	Tree contains fewer than 5 genera	Kept	334	2426425	Hit closely related			GCF_000520115.1_Apha_inva_NJM9701_V1
Aphanomyces invadans	OG5_142650	Sr_st_Ainv	Sr_st_Ainv_XX_008862465_Contig_5131_Len1800_OG5_142650	Tree contains fewer than 5 genera	Kept	599	2980645	Hit closely related			GCF_000520115.1_Apha_inva_NJM9701_V1
Blastocystis hominis	OG5_131583	Sr_st_Bhom	Sr_st_Bhom_XX_012897006_Contig_1908_Len1188_OG5_131583	Singleton	Kept	1185	243064			https://www.cell.com/current-biology/pdf/S0960-9822(17)30138-0.pdf	GCF_000151665.1
Blastocystis hominis	OG5_130469	Sr_st_Bhom	Sr_st_Bhom_XX_012895575_Contig_1299_Len1449_OG5_130469	Singleton	Kept	1446	486799		Hit relevant taxa	https://www.ncbi.nlm.nih.gov/pmc/articles/PMC3129679/	GCF_000151665.1
Blastocystis hominis	OG5_134500	Sr_st_Bhom	Sr_st_Bhom_XX_012895342_Contig_2053_Len1128_OG5_134500	Tree contains multiple clades of anaerobes	Kept	375	591523		Hit closely-related species, strains		GCF_000151665.1
Blastocystis hominis	OG5_131583	Sr_st_Bhom	Sr_st_Bhom_XX_012895048_Contig_2113_Len1107_OG5_131583	Singleton	Kept	1104	640322			https://www.cell.com/current-biology/pdf/S0960-9822(17)30138-0.pdf	GCF_000151665.1
Blastocystis hominis	OG5_131583	Sr_st_Bhom	Sr_st_Bhom_XX_012899190_Contig_1910_Len1188_OG5_131583	Singleton	Kept	1185	854764			https://www.cell.com/current-biology/pdf/S0960-9822(17)30138-0.pdf	GCF_000151665.1
Blastocystis hominis	OG5_131583	Sr_st_Bhom	Sr_st_Bhom_XX_012899194_Contig_1884_Len1197_OG5_131583	Singleton	Kept	1194	854764			https://www.cell.com/current-biology/pdf/S0960-9822(17)30138-0.pdf	GCF_000151665.1
Blastocystis hominis	OG5_131583	Sr_st_Bhom	Sr_st_Bhom_XX_012895048_Contig_2113_Len1107_OG5_131583	Tree contains multiple clades of anaerobes	Kept	368	900598		Hit closely-related species		GCF_000151665.1
Blastocystis hominis	OG5_131583	Sr_st_Bhom	Sr_st_Bhom_XX_012897006_Contig_1908_Len1188_OG5_131583	Tree contains multiple clades of anaerobes	Kept	395	900598		Hit closely-related species		GCF_000151665.1
Blastocystis hominis	OG5_131583	Sr_st_Bhom	Sr_st_Bhom_XX_012898777_Contig_1915_Len1185_OG5_131583	Singleton	Kept	1182	900598			https://www.cell.com/current-biology/pdf/S0960-9822(17)30138-0.pdf	GCF_000151665.1
Blastocystis hominis	OG5_131583	Sr_st_Bhom	Sr_st_Bhom_XX_012898777_Contig_1915_Len1185_OG5_131583	Tree contains multiple clades of anaerobes	Kept	394	900598		Hit closely-related species		GCF_000151665.1
Blastocystis hominis	OG5_131583	Sr_st_Bhom	Sr_st_Bhom_XX_012899190_Contig_1910_Len1188_OG5_131583	Tree contains multiple clades of anaerobes	Kept	395	900598		Hit closely-related species		GCF_000151665.1
Blastocystis hominis	OG5_131583	Sr_st_Bhom	Sr_st_Bhom_XX_012899194_Contig_1884_Len1197_OG5_131583	Tree contains multiple clades of anaerobes	Kept	398	900598		Hit closely-related species		GCF_000151665.1
Blastocystis hominis	OG5_130469	Sr_st_Bhom	Sr_st_Bhom_XX_012897804_Contig_2087_Len1119_OG5_130469	Singleton	Kept	1116	1354787		Hit relevant taxa	https://www.ncbi.nlm.nih.gov/pmc/articles/PMC3129679/	GCF_000151665.1
Blastocystis hominis	OG5_131583	Sr_st_Bhom	Sr_st_Bhom_XX_012896513_Contig_3291_Len774_OG5_131583	Singleton	Kept	771	1458350			https://www.cell.com/current-biology/pdf/S0960-9822(17)30138-0.pdf	GCF_000151665.1
Blastocystis hominis	OG5_131583	Sr_st_Bhom	Sr_st_Bhom_XX_012896513_Contig_3291_Len774_OG5_131583	Tree contains multiple clades of anaerobes	Kept	257	1458350		Weakly but consistently hits closely-related species		GCF_000151665.1
Blastocystis hominis	OG5_130469	Sr_st_Bhom	Sr_st_Bhom_XX_012896532_Contig_1828_Len1212_OG5_130469	Singleton	Kept	1209	1458350		Hit relevant taxa	https://www.ncbi.nlm.nih.gov/pmc/articles/PMC3129679/	GCF_000151665.1
Blastocystis hominis	OG5_130469	Sr_st_Bhom	Sr_st_Bhom_XX_012894419_Contig_1716_Len1254_OG5_130469	Singleton	Kept	1251	1866585		Hit relevant taxa	https://www.ncbi.nlm.nih.gov/pmc/articles/PMC3129679/	GCF_000151665.1
Blastocystis hominis	OG5_134500	Sr_st_Bhom	Sr_st_Bhom_XX_012893860_Contig_1732_Len1248_OG5_134500	Tree contains multiple clades of anaerobes	Kept	415	1966360		Hit closely-related species, strains		GCF_000151665.1
Blastocystis hominis	OG5_130469	Sr_st_Bhom	Sr_st_Bhom_XX_012894122_Contig_1675_Len1272_OG5_130469	Singleton	Kept	1269	1966360		Hit relevant taxa	https://www.ncbi.nlm.nih.gov/pmc/articles/PMC3129679/	GCF_000151665.1
Phytophthora infestans	OG5_131180	Sr_st_Pinf	Sr_st_Pinf_XX_002895639_Contig_3694_Len1704_OG5_131180	Tree contains multiple clades of anaerobes	Kept	567	148566	Hit closely related			GCF_000142945.1_ASM14294v1
Phytophthora infestans	OG5_131180	Sr_st_Pinf	Sr_st_Pinf_XX_002895966_Contig_4173_Len1596_OG5_131180	Tree contains multiple clades of anaerobes	Kept	531	334599	Hit closely related			GCF_000142945.1_ASM14294v1
Phytophthora infestans	OG5_131180	Sr_st_Pinf	Sr_st_Pinf_XX_002996988_Contig_2724_Len2007_OG5_131180	Tree contains multiple clades of anaerobes	Kept	668	398387	Hit closely related			GCF_000142945.1_ASM14294v1
Phytophthora infestans	OG5_144459	Sr_st_Pinf	Sr_st_Pinf_XX_002897106_Contig_7294_Len1107_OG5_144459	Tree contains fewer than 5 genera	Kept	368	1170383	Hit closely related			GCF_000142945.1_ASM14294v1
Phytophthora infestans	OG5_131180	Sr_st_Pinf	Sr_st_Pinf_XX_002898665_Contig_4769_Len1485_OG5_131180	Tree contains multiple clades of anaerobes	Kept	494	1599985	Hit closely related			GCF_000142945.1_ASM14294v1
Phytophthora infestans	OG5_142650	Sr_st_Pinf	Sr_st_Pinf_XX_002900995_Contig_3650_Len1713_OG5_142650	Tree contains fewer than 5 genera	Kept	570	2389742	Hit closely related			GCF_000142945.1_ASM14294v1
Phytophthora infestans	OG5_131180	Sr_st_Pinf	Sr_st_Pinf_XX_002904109_Contig_2269_Len2184_OG5_131180	Tree contains multiple clades of anaerobes	Kept	727	3552875	Hit closely related			GCF_000142945.1_ASM14294v1
Phytophthora infestans	OG5_131180	Sr_st_Pinf	Sr_st_Pinf_XX_002904110_Contig_5951_Len1296_OG5_131180	Tree contains multiple clades of anaerobes	Kept	431	3552875	Hit closely related			GCF_000142945.1_ASM14294v1
Phytophthora infestans	OG5_131180	Sr_st_Pinf	Sr_st_Pinf_XX_002904708_Contig_2777_Len1989_OG5_131180	Tree contains multiple clades of anaerobes	Kept	662	3761764	Hit closely related			GCF_000142945.1_ASM14294v1
Phytophthora infestans	OG5_131180	Sr_st_Pinf	Sr_st_Pinf_XX_002905377_Contig_2166_Len2229_OG5_131180	Tree contains multiple clades of anaerobes	Kept	742	4722445	Hit closely related			GCF_000142945.1_ASM14294v1
Phytophthora infestans	OG5_137913	Sr_st_Pinf	Sr_st_Pinf_XX_002905567_Contig_10717_Len753_OG5_137913	Tree contains fewer than 5 genera	Kept	250	4722445	Hit closely related			GCF_000142945.1_ASM14294v1
Phytophthora infestans	OG5_131180	Sr_st_Pinf	Sr_st_Pinf_XX_002909964_Contig_9803_Len846_OG5_131180	Tree contains multiple clades of anaerobes	Removed	281	5219				GCF_000142945.1_ASM14294v1
Phytophthora ramorum	OG5_130277	Sr_st_pram	Sr_st_pram_fgenesh1pg.Cscaffold135000011_OG5_130277	Singleton	Kept	1635	89750	Hit closely related		Related gene reported transferred from fungi (https://www.ncbi.nlm.nih.gov/pmc/articles/PMC3174590/)	http://genome.jgi-psf.org/Phyra1_1/Phyra1_1.download.ftp.html
Phaeodactylum tricornutum	OG5_131180	Sr_st_Ptri	Sr_st_Ptri_XX_002184348_Contig_1619_Len2103_OG5_131180	Tree contains multiple clades of anaerobes	Kept	700	512847		Hit closely-related species		GCF_000150955.2_ASM15095v2
Phaeodactylum tricornutum	OG5_131180	Sr_st_Ptri	Sr_st_Ptri_XX_002184444_Contig_2064_Len1890_OG5_131180	Tree contains multiple clades of anaerobes	Kept	629	512847		Hit closely-related species		GCF_000150955.2_ASM15095v2
Saprolegnia diclina	OG5_138782	Sr_st_Sdic	Sr_st_Sdic_XX_008620819_Contig_8308_Len1224_OG5_138782	Tree contains fewer than 5 genera	Kept	407	123103	Hit closely related		Highly paralogous (maps to only 1 locus robustly); tandem repeats	GCF_000281045.1_Sap_diclina_VS20_V1
Saprolegnia diclina	OG5_138782	Sr_st_Sdic	Sr_st_Sdic_XX_008620822_Contig_11080_Len942_OG5_138782	Tree contains fewer than 5 genera	Kept	313	123103	Hit closely related		Highly paralogous (maps to only 1 locus robustly); tandem repeats	GCF_000281045.1_Sap_diclina_VS20_V1
Saprolegnia diclina	OG5_138782	Sr_st_Sdic	Sr_st_Sdic_XX_008620823_Contig_11118_Len939_OG5_138782	Tree contains fewer than 5 genera	Kept	312	123103	Hit closely related		Highly paralogous (maps to only 1 locus robustly); tandem repeats	GCF_000281045.1_Sap_diclina_VS20_V1
Saprolegnia diclina	OG5_138782	Sr_st_Sdic	Sr_st_Sdic_XX_008620824_Contig_11286_Len924_OG5_138782	Tree contains fewer than 5 genera	Kept	307	123103	Hit closely related			GCF_000281045.1_Sap_diclina_VS20_V1
Saprolegnia diclina	OG5_138782	Sr_st_Sdic	Sr_st_Sdic_XX_008618550_Contig_10914_Len957_OG5_138782	Tree contains fewer than 5 genera	Kept	318	294325	Hit closely related		Highly paralogous (maps to only 1 locus robustly); tandem repeats	GCF_000281045.1_Sap_diclina_VS20_V1
Saprolegnia diclina	OG5_138782	Sr_st_Sdic	Sr_st_Sdic_XX_008618551_Contig_10692_Len978_OG5_138782	Tree contains fewer than 5 genera	Kept	325	294325	Hit closely related		Highly paralogous (maps to only 1 locus robustly); tandem repeats	GCF_000281045.1_Sap_diclina_VS20_V1
Saprolegnia diclina	OG5_138782	Sr_st_Sdic	Sr_st_Sdic_XX_008617636_Contig_11314_Len921_OG5_138782	Tree contains fewer than 5 genera	Kept	306	346940	Hit closely related			GCF_000281045.1_Sap_diclina_VS20_V1
Saprolegnia diclina	OG5_138782	Sr_st_Sdic	Sr_st_Sdic_XX_008613866_Contig_10875_Len960_OG5_138782	Tree contains fewer than 5 genera	Kept	319	676733	Hit closely related			GCF_000281045.1_Sap_diclina_VS20_V1
Saprolegnia diclina	OG5_142650	Sr_st_Sdic	Sr_st_Sdic_XX_008612447_Contig_4186_Len1827_OG5_142650	Tree contains fewer than 5 genera	Kept	608	683613	Hit closely related			GCF_000281045.1_Sap_diclina_VS20_V1
Saprolegnia diclina	OG5_138782	Sr_st_Sdic	Sr_st_Sdic_XX_008612720_Contig_14534_Len615_OG5_138782	Tree contains fewer than 5 genera	Kept	204	753094	Hit closely related		Highly paralogous (maps to only 1 locus robustly); tandem repeats	GCF_000281045.1_Sap_diclina_VS20_V1
Saprolegnia diclina	OG5_138782	Sr_st_Sdic	Sr_st_Sdic_XX_008612721_Contig_11768_Len873_OG5_138782	Tree contains fewer than 5 genera	Kept	290	753094	Hit closely related		Highly paralogous (maps to only 1 locus robustly); tandem repeats	GCF_000281045.1_Sap_diclina_VS20_V1
Saprolegnia diclina	OG5_138782	Sr_st_Sdic	Sr_st_Sdic_XX_008612723_Contig_10680_Len978_OG5_138782	Tree contains fewer than 5 genera	Kept	325	753094	Hit closely related		Highly paralogous (maps to only 1 locus robustly); tandem repeats	GCF_000281045.1_Sap_diclina_VS20_V1
Saprolegnia diclina	OG5_138782	Sr_st_Sdic	Sr_st_Sdic_XX_008612724_Contig_11200_Len930_OG5_138782	Tree contains fewer than 5 genera	Kept	309	753094	Hit closely related		Highly paralogous (maps to only 1 locus robustly); tandem repeats	GCF_000281045.1_Sap_diclina_VS20_V1
Saprolegnia diclina	OG5_138782	Sr_st_Sdic	Sr_st_Sdic_XX_008612726_Contig_11201_Len930_OG5_138782	Tree contains fewer than 5 genera	Kept	309	753094	Hit closely related		Highly paralogous (maps to only 1 locus robustly); tandem repeats	GCF_000281045.1_Sap_diclina_VS20_V1
Saprolegnia diclina	OG5_138782	Sr_st_Sdic	Sr_st_Sdic_XX_008612727_Contig_10330_Len1011_OG5_138782	Tree contains fewer than 5 genera	Kept	336	753094	Hit closely related		Highly paralogous (maps to only 1 locus robustly); tandem repeats	GCF_000281045.1_Sap_diclina_VS20_V1
Saprolegnia diclina	OG5_138782	Sr_st_Sdic	Sr_st_Sdic_XX_008612728_Contig_10838_Len963_OG5_138782	Tree contains fewer than 5 genera	Kept	320	753094	Hit closely related		Highly paralogous (maps to only 1 locus robustly); tandem repeats	GCF_000281045.1_Sap_diclina_VS20_V1
Saprolegnia diclina	OG5_138782	Sr_st_Sdic	Sr_st_Sdic_XX_008612729_Contig_11202_Len930_OG5_138782	Tree contains fewer than 5 genera	Kept	309	753094	Hit closely related		Highly paralogous (maps to only 1 locus robustly); tandem repeats	GCF_000281045.1_Sap_diclina_VS20_V1
Saprolegnia diclina	OG5_138782	Sr_st_Sdic	Sr_st_Sdic_XX_008612752_Contig_11203_Len930_OG5_138782	Tree contains fewer than 5 genera	Kept	309	753094	Hit closely related		Highly paralogous (maps to only 1 locus robustly); tandem repeats	GCF_000281045.1_Sap_diclina_VS20_V1
Saprolegnia diclina	OG5_138782	Sr_st_Sdic	Sr_st_Sdic_XX_008612753_Contig_10839_Len963_OG5_138782	Tree contains fewer than 5 genera	Kept	320	753094	Hit closely related		Highly paralogous (maps to only 1 locus robustly); tandem repeats	GCF_000281045.1_Sap_diclina_VS20_V1
Saprolegnia parasitica CBS 223.65	OG5_138782	Sr_st_Spar	Sr_st_Spar_XX_012209483_Contig_10651_Len957_OG5_138782	Tree contains fewer than 5 genera	Kept	318	74734	Hit closely related			GCF_000151545.1_ASM15154v2
Saprolegnia parasitica CBS 223.65	OG5_138782	Sr_st_Spar	Sr_st_Spar_XX_012207607_Contig_10997_Len927_OG5_138782	Tree contains fewer than 5 genera	Kept	308	132279	Hit closely related			GCF_000151545.1_ASM15154v2
Saprolegnia parasitica CBS 223.65	OG5_138782	Sr_st_Spar	Sr_st_Spar_XX_012207872_Contig_11700_Len867_OG5_138782	Tree contains fewer than 5 genera	Kept	288	152481	Hit closely related			GCF_000151545.1_ASM15154v2
Saprolegnia parasitica CBS 223.65	OG5_138782	Sr_st_Spar	Sr_st_Spar_XX_012206459_Contig_10375_Len981_OG5_138782	Tree contains fewer than 5 genera	Kept	326	183338	Hit closely related		Highly paralogous (maps to only 1 locus robustly); tandem repeats	GCF_000151545.1_ASM15154v2
Saprolegnia parasitica CBS 223.65	OG5_138782	Sr_st_Spar	Sr_st_Spar_XX_012206460_Contig_10646_Len957_OG5_138782	Tree contains fewer than 5 genera	Kept	318	183338	Hit closely related		Highly paralogous (maps to only 1 locus robustly); tandem repeats	GCF_000151545.1_ASM15154v2
Saprolegnia parasitica CBS 223.65	OG5_138782	Sr_st_Spar	Sr_st_Spar_XX_012200665_Contig_10742_Len948_OG5_138782	Tree contains fewer than 5 genera	Kept	315	463319	Hit closely related		Highly paralogous (maps to only 1 locus robustly); tandem repeats	GCF_000151545.1_ASM15154v2
Saprolegnia parasitica CBS 223.65	OG5_138782	Sr_st_Spar	Sr_st_Spar_XX_012200666_Contig_10598_Len960_OG5_138782	Tree contains fewer than 5 genera	Kept	319	463319	Hit closely related		Highly paralogous (maps to only 1 locus robustly); tandem repeats	GCF_000151545.1_ASM15154v2
Saprolegnia parasitica CBS 223.65	OG5_138782	Sr_st_Spar	Sr_st_Spar_XX_012200667_Contig_10847_Len939_OG5_138782	Tree contains fewer than 5 genera	Kept	312	463319	Hit closely related		Highly paralogous (maps to only 1 locus robustly); tandem repeats	GCF_000151545.1_ASM15154v2
Saprolegnia parasitica CBS 223.65	OG5_138782	Sr_st_Spar	Sr_st_Spar_XX_012200668_Contig_10599_Len960_OG5_138782	Tree contains fewer than 5 genera	Kept	319	463319	Hit closely related		Highly paralogous; tandem repeats	GCF_000151545.1_ASM15154v2
Saprolegnia parasitica CBS 223.65	OG5_138782	Sr_st_Spar	Sr_st_Spar_XX_012200669_Contig_11172_Len909_OG5_138782	Tree contains fewer than 5 genera	Kept	302	463319	Hit closely related		Highly paralogous; tandem repeats	GCF_000151545.1_ASM15154v2
Saprolegnia parasitica CBS 223.65	OG5_138782	Sr_st_Spar	Sr_st_Spar_XX_012200670_Contig_10921_Len933_OG5_138782	Tree contains fewer than 5 genera	Kept	310	463319	Hit closely related		Highly paralogous (maps to only 1 locus robustly); tandem repeats	GCF_000151545.1_ASM15154v2
Saprolegnia parasitica CBS 223.65	OG5_138782	Sr_st_Spar	Sr_st_Spar_XX_012200671_Contig_10950_Len930_OG5_138782	Tree contains fewer than 5 genera	Kept	309	463319	Hit closely related		Highly paralogous (maps to only 1 locus robustly); tandem repeats	GCF_000151545.1_ASM15154v2
Saprolegnia parasitica CBS 223.65	OG5_138782	Sr_st_Spar	Sr_st_Spar_XX_012200672_Contig_10848_Len939_OG5_138782	Tree contains fewer than 5 genera	Kept	312	463319	Hit closely related		Highly paralogous (maps to only 1 locus robustly); tandem repeats	GCF_000151545.1_ASM15154v2
Saprolegnia parasitica CBS 223.65	OG5_138782	Sr_st_Spar	Sr_st_Spar_XX_012200673_Contig_11140_Len912_OG5_138782	Tree contains fewer than 5 genera	Kept	303	463319	Hit closely related		Highly paralogous (maps to only 1 locus robustly); tandem repeats	GCF_000151545.1_ASM15154v2
Saprolegnia parasitica CBS 223.65	OG5_138782	Sr_st_Spar	Sr_st_Spar_XX_012200674_Contig_10849_Len939_OG5_138782	Tree contains fewer than 5 genera	Kept	312	463319	Hit closely related		Highly paralogous (maps to only 1 locus robustly); tandem repeats	GCF_000151545.1_ASM15154v2
Saprolegnia parasitica CBS 223.65	OG5_138782	Sr_st_Spar	Sr_st_Spar_XX_012200713_Contig_10951_Len930_OG5_138782	Tree contains fewer than 5 genera	Kept	309	463319	Hit closely related		Highly paralogous; tandem repeats	GCF_000151545.1_ASM15154v2
Saprolegnia parasitica CBS 223.65	OG5_138782	Sr_st_Spar	Sr_st_Spar_XX_012200714_Contig_11173_Len909_OG5_138782	Tree contains fewer than 5 genera	Kept	302	463319	Hit closely related		Highly paralogous (maps to only 1 locus robustly); tandem repeats	GCF_000151545.1_ASM15154v2
Saprolegnia parasitica CBS 223.65	OG5_138782	Sr_st_Spar	Sr_st_Spar_XX_012200716_Contig_10633_Len957_OG5_138782	Tree contains fewer than 5 genera	Kept	318	463319	Hit closely related		Highly paralogous (maps to only 1 locus robustly); tandem repeats	GCF_000151545.1_ASM15154v2
Saprolegnia parasitica CBS 223.65	OG5_138782	Sr_st_Spar	Sr_st_Spar_XX_012200725_Contig_10952_Len930_OG5_138782	Tree contains fewer than 5 genera	Kept	309	463319	Hit closely related		Highly paralogous; tandem repeats	GCF_000151545.1_ASM15154v2
Saprolegnia parasitica CBS 223.65	OG5_142650	Sr_st_Spar	Sr_st_Spar_XX_012195923_Contig_3743_Len1839_OG5_142650	Tree contains fewer than 5 genera	Kept	612	1129684	Hit closely related			GCF_000151545.1_ASM15154v2
