# Supplementary material for: Old genes in new places: A taxon-rich analysis of interdomain lateral gene transfer events
Source: PLoS Genet. 2022 Jun 22;18(6):e1010239. doi: 10.1371/journal.pgen.1010239 (PMC9255765; doi:10.1371/journal.pgen.1010239)
Supplement: S10 Table — For each species, we provide the unique sequence identifier (column D), the reason for inclusion or exclusion (columns G-J) and whether the sequence hit closely-related species. (XLSX) [file pgen.1010239.s010.xlsx]

## Sheet: Table_S10_TranscriptomeCuration
Species	Gene Family	Taxon Code	Sequence	Decision	Reason for Curation	Coverage	Compositional Outlier	Tree Context	Other
Acanthamoeba pyriformis	OG5_149417	Am_db_Apyr	Am_db_Apyr_XX_Contig_10530_Len591_Cov6_OG5_149417	Kept	Singleton	6			Sister to whole genome that maps robustly
Acanthamoeba pyriformis	OG5_158934	Am_di_Apyr	Am_di_Apyr_XX_Contig_14887_Len327_Cov1_OG5_158934	Kept	Tree contains fewer than 5 genera	1		Sufficient taxonomic coverage
Amoebidium parasiticum	OG5_131180	Op_ib_Apar	Op_ib_Apar_XX_Contig_173_Len1650_Cov9_OG5_131180	Removed	Tree contains multiple clades of anaerobes	9		Insufficient taxonomic coverage
Amoebidium parasiticum	OG5_142453	Op_ic_Apar	Op_ic_Apar_XX_Contig_6481_Len1410_Cov125_OG5_142453	Removed	Singleton	125
Amoebidium parasiticum	OG5_142453	Op_ic_Apar	Op_ic_Apar_XX_Contig_7902_Len1389_Cov82_OG5_142453	Removed	Singleton	82
Amoebidium parasiticum	OG5_145233	Op_ic_Apar	Op_ic_Apar_XX_Contig_19543_Len729_Cov12_OG5_145233	Removed	Singleton	12
Amphizonella sp.	OG5_158934	Am_tu_Amsp	Am_tu_Amsp_XX_Contig_7719_Len456_Cov9_OG5_158934	Removed	Tree contains fewer than 5 genera	9		Insufficient taxonomic coverage
Ancora sagittata	OG5_133483	Sr_ap_Asag	Sr_ap_Asag_XX_Contig_15993_Len504_Cov1_OG5_133483	Removed	Singleton	1
Andalucia godoyi	OG5_138433	Ex_ja_Agod	Ex_ja_Agod_XX_Contig_3965_Len1575_Cov25_OG5_138433	Removed	Singleton	25
Anemonia viridis	OG5_138826	Op_mb_Avir	Op_mb_Avir_XX_FK732550_Contig_5859_Len675_OG5_138826	Removed	Sequence not of recipient clade	NA
Anemonia viridis	OG5_141705	Op_me_Avir	Op_me_Avir_XX_FK753460_Contig_10698_Len687_OG5_141705	Removed	Singleton	NA
Anigsteinia sp	OG5_135386	Sr_cb_AN01	Sr_cb_AN01_XX_Sr_ci_AN01LKH062_6894_Len408_Cov1_OG5_135386	Removed	Tree contains multiple clades of anaerobes	1		Insufficient taxonomic coverage
Arcella sp.	OG5_130373	Am_tu_As01	Am_tu_As01_XX_Am_tu_As01-LKH345_8668_Len446_Cov8_OG5_130373	Removed	Sequence not of recipient clade	8		Insufficient taxonomic coverage
Arcella sp.	OG5_135386	Am_tb_As04	Am_tb_As04_XX_Am_tu_As04LKH685_16152_Len429_Cov2_OG5_135386	Removed	Tree contains multiple clades of anaerobes	2		Insufficient taxonomic coverage
Arcella sp.	OG5_136080	Am_tu_As01	Am_tu_As01_XX_Am_tu_As01-LKH345_1738_Len933_Cov4_OG5_136080	Removed	Sequence not of recipient clade	4		Insufficient taxonomic coverage
Arcella sp.	OG5_138433	Am_tu_As04	Am_tu_As04_XX_Am_tu_As04-LKH685_6034_Len840_Cov4_OG5_138433	Removed	Sequence not of recipient clade	4		Insufficient taxonomic coverage
Arcella sp.	OG5_147266	Am_tu_As01	Am_tu_As01_XX_Am_tu_As01-LKH345_4722_Len327_Cov3_OG5_147266	Removed	Sequence not of recipient clade	3		Insufficient taxonomic coverage
Arcella sp.	OG5_130373	Am_tu_As01	Am_tu_As01_XX_Am_tu_As01LKH345_8668_Len446_Cov8_OG5_130373	Removed	Singleton	8		Insufficient taxonomic coverage
Arcella sp.	OG5_138433	Am_tu_As04	Am_tu_As04_XX_Am_tu_As04LKH685_6034_Len840_Cov4_OG5_138433	Removed	Singleton	4		Insufficient taxonomic coverage
Arcella sp.	OG5_147266	Am_tu_As01	Am_tu_As01_XX_Am_tu_As01LKH345_4722_Len327_Cov3_OG5_147266	Removed	Singleton	3		Insufficient taxonomic coverage
Astrammina rara	OG5_131180	Sr_rb_ArpA	Sr_rb_ArpA_XX_Sr_rh_ArpALKH439_187_Len1965_Cov6_OG5_131180	Removed	Tree contains multiple clades of anaerobes	6	Yes
Astrammina rara	OG5_131180	Sr_rb_ArpA	Sr_rb_ArpA_XX_Sr_rh_ArpALKH439_3033_Len1194_Cov2_OG5_131180	Removed	Tree contains multiple clades of anaerobes	2	Yes
Brevimastigomonas motovehiculus	OG5_134500	Sr_rh_Bmot	Sr_rh_Bmot_XX_Contig_10274_Len486_Cov2_OG5_134500	Kept	Singleton	2			In-tree context (anaerobic)
Brevimastigomonas motovehiculus	OG5_134500	Sr_rh_Bmot	Sr_rh_Bmot_XX_Contig_10274_Len486_Cov2_OG5_134500	Kept	Tree contains multiple clades of anaerobes	2		In-tree context (anaerobic)
Brevimastigomonas motovehiculus	OG5_135386	Sr_rb_Bmot	Sr_rb_Bmot_XX_Contig_21984_Len279_Cov1_OG5_135386	Removed	Tree contains multiple clades of anaerobes	1		Insufficient taxonomic coverage
Cafeteria sp.	OG5_137913	Sr_st_Cspa	Sr_st_Cspa_XX_Contig_7585_Len918_Cov3_OG5_137913	Kept	Tree contains fewer than 5 genera	3		Sufficient taxonomic coverage
Cantina marsupialis	OG5_131583	Sr_sb_Cmar	Sr_sb_Cmar_XX_Contig_10959_Len1194_Cov742_OG5_131583	Kept	Singleton	742
Cantina marsupialis	OG5_131583	Sr_sb_Cmar	Sr_sb_Cmar_XX_Contig_5995_Len1188_Cov812_OG5_131583	Kept	Singleton	812
Cantina marsupialis	OG5_131583	Sr_st_Cmar	Sr_st_Cmar_XX_Contig_5007_Len969_Cov345_OG5_131583	Kept	Singleton	345
Cantina marsupialis	OG5_131583	Sr_sb_Cmar	Sr_sb_Cmar_XX_Contig_10959_Len1194_Cov742_OG5_131583	Kept	Tree contains multiple clades of anaerobes	742		Sister to robust genomic sequence
Cantina marsupialis	OG5_131583	Sr_sb_Cmar	Sr_sb_Cmar_XX_Contig_5995_Len1188_Cov812_OG5_131583	Kept	Tree contains multiple clades of anaerobes	812		Sister to robust genomic sequence
Cantina marsupialis	OG5_131583	Sr_st_Cmar	Sr_st_Cmar_XX_Contig_5007_Len969_Cov345_OG5_131583	Kept	Tree contains multiple clades of anaerobes	345		Sister to robust genomic sequence
Cantina marsupialis	OG5_134500	Sr_st_Cmar	Sr_st_Cmar_XX_Contig_14711_Len1107_Cov56_OG5_134500	Kept	Tree contains multiple clades of anaerobes	56		In-tree context (anaerobic)
Cantina marsupialis	OG5_172482	Sr_sb_Cmar	Sr_sb_Cmar_XX_Contig_16577_Len540_Cov3_OG5_172482	Kept	Singleton	3
Cantina marsupialis	OG5_172482	Sr_st_Cmar	Sr_st_Cmar_XX_Contig_6757_Len924_Cov21_OG5_172482	Kept	Singleton	21
Cantina marsupialis	OG5_172482	Sr_sb_Cmar	Sr_sb_Cmar_XX_Contig_16577_Len540_Cov3_OG5_172482	Kept	Tree contains multiple clades of anaerobes	3		Sufficient taxonomic coverage
Cantina marsupialis	OG5_172482	Sr_st_Cmar	Sr_st_Cmar_XX_Contig_6757_Len924_Cov21_OG5_172482	Kept	Tree contains multiple clades of anaerobes	21		Sufficient taxonomic coverage
Cantina marsupialis	OG5_131180	Sr_sb_Cmar	Sr_sb_Cmar_XX_Contig_159_Len1911_Cov85_OG5_131180	Removed	Tree contains multiple clades of anaerobes	85		Insufficient taxonomic coverage
Cavostelium apophysatum	OG5_131180	Am_mb_Capo	Am_mb_Capo_XX_Contig_12375_Len717_Cov5_OG5_131180	Removed	Tree contains multiple clades of anaerobes	5	Yes
Cavostelium apophysatum	OG5_132734	Am_my_Capo	Am_my_Capo_XX_Contig_16136_Len576_Cov2_OG5_132734	Removed	Tree contains multiple clades of anaerobes	2		Insufficient taxonomic coverage
Ceratiomyxa fruticulosa	OG5_158934	Am_my_Cfur	Am_my_Cfur_XX_Contig_13549_Len372_Cov9_OG5_158934	Kept	Tree contains fewer than 5 genera	9		Sufficient taxonomic coverage
Ceratiomyxa fruticulosa	OG5_141116	Am_my_Cfur	Am_my_Cfur_XX_Contig_11235_Len561_Cov5_OG5_141116	Removed	Singleton	5
Chlorella variabilis	067_Trans1	Pl_gr_Cvar	Pl_gr_Cvar_XX_552822073_Contig_4108_Len409_OG5_136067_Trans1	Removed	Singleton	NA
Chlorella variabilis	214_Trans1	Pl_gr_Cvar	Pl_gr_Cvar_XX_552819760_Contig_8517_Len143_OG5_140214_Trans1	Removed	Singleton	NA
Cibicides sp.	OG5_131180	Sr_rb_CipA	Sr_rb_CipA_XX_Sr_rh_CipALKH445_1307_Len1629_Cov9_OG5_131180	Removed	Tree contains multiple clades of anaerobes	9		Insufficient taxonomic coverage
Cibicides sp.	OG5_131180	Sr_rb_CipA	Sr_rb_CipA_XX_Sr_rh_CipALKH445_3679_Len1338_Cov5_OG5_131180	Removed	Tree contains multiple clades of anaerobes	5		Insufficient taxonomic coverage
Clastostelium recurvatum	OG5_155625	Am_my_Crec	Am_my_Crec_XX_Contig_2631_Len1572_Cov13_OG5_155625	Removed	Singleton	13
Colpoda inflata	OG5_131180	Sr_cb_Ci01	Sr_cb_Ci01_XX_Sr_ci_Ci01LKH075_3431_Len1101_Cov12_OG5_131180	Removed	Tree contains multiple clades of anaerobes	12		Insufficient taxonomic coverage
Colpoda inflata	OG5_131180	Sr_cb_Ci01	Sr_cb_Ci01_XX_Sr_ci_Ci01LKH075_9198_Len954_Cov48_OG5_131180	Removed	Tree contains multiple clades of anaerobes	48		Insufficient taxonomic coverage
Colpoda inflata	OG5_138782	Sr_ci_Ci01	Sr_ci_Ci01_XX_Sr_ci_Ci01-LKH075_21092_Len417_Cov12_OG5_138782	Removed	Tree contains fewer than 5 genera	12		Insufficient taxonomic coverage
Convoluta pulchra	OG5_137357	Op_me_Cpul	Op_me_Cpul_XX_Contig_12300_Len495_Cov2_OG5_137357	Removed	Singleton	2
Convoluta pulchra	OG5_143116	Op_me_Cpul	Op_me_Cpul_XX_Contig_12899_Len600_Cov7_OG5_143116	Removed	Singleton	7
Convoluta pulchra	OG5_143116	Op_me_Cpul	Op_me_Cpul_XX_Contig_17494_Len480_Cov2_OG5_143116	Removed	Singleton	2
Copromyxa protea	OG5_169954	Am_tu_Cpro	Am_tu_Cpro_XX_Contig_3857_Len1725_Cov28_OG5_169954	Removed	Tree contains fewer than 5 genera	28		Insufficient taxonomic coverage
Cribrostomoides crassimargo	OG5_145229	Sr_rh_Calb	Sr_rh_Calb_XX_Contig_38180_Len534_Cov4_OG5_145229	Removed	Singleton	4
Cryptophyceae sp	OG5_131271	EE_cr_Crsp	EE_cr_Crsp_XX_Contig_7575_Len1242_Cov38_OG5_131271	Removed	Singleton	38
Cryptophyte CCMP2293	OG5_131271	EE_cr_Undd	EE_cr_Undd_XX_Contig_9296_Len1137_Cov5_OG5_131271	Removed	Singleton	5
Crytodiffugia sp.	OG5_169954	Am_tb_Crsp	Am_tb_Crsp_XX_Contig_13897_Len672_Cov5_OG5_169954	Removed	Tree contains fewer than 5 genera	5		Insufficient taxonomic coverage
Dermamoeba algiensis	OG5_164818	Am_di_Dalg	Am_di_Dalg_XX_Contig_2269_Len561_Cov32_OG5_164818	Removed	Singleton	32
Developayella elegans	OG5_172482	Sr_sb_Dele	Sr_sb_Dele_XX_Contig_9121_Len501_Cov5_OG5_172482	Kept	Tree contains multiple clades of anaerobes	5	Yes	Sufficient taxonomic coverage	Incomplete paralogs
Developayella elegans	OG5_172482	Sr_st_Dele	Sr_st_Dele_XX_Contig_32675_Len420_Cov2_OG5_172482	Kept	Tree contains multiple clades of anaerobes	2	Yes	Sufficient taxonomic coverage	Incomplete paralogs
Developayella elegans	OG5_146696	Sr_st_Dele	Sr_st_Dele_XX_Contig_35975_Len417_Cov2_OG5_146696	Removed	Singleton	2	Yes
Developayella elegans	OG5_172482	Sr_sb_Dele	Sr_sb_Dele_XX_Contig_9121_Len501_Cov5_OG5_172482	Removed	Singleton	5
Developayella elegans	OG5_172482	Sr_st_Dele	Sr_st_Dele_XX_Contig_32675_Len420_Cov2_OG5_172482	Removed	Singleton	2	Yes
Didymium iridis	OG5_158934	Am_my_Diri	Am_my_Diri_XX_Contig_19566_Len468_Cov84_OG5_158934	Kept	Tree contains fewer than 5 genera	84		Sufficient taxonomic coverage
Difflugia compressa	OG5_160286	Am_tb_Dcom	Am_tb_Dcom_XX_Contig_3839_Len777_Cov3_OG5_160286	Removed	Sequence not of recipient clade	3		Insufficient taxonomic coverage
Difflugia sp	OG5_131583	Am_tb_Dfsp	Am_tb_Dfsp_XX_Contig_20852_Len693_Cov2_OG5_131583	Removed	Tree contains multiple clades of anaerobes	2		Insufficient taxonomic coverage
Difflugia sp	OG5_131583	Am_tu_Dfsp	Am_tu_Dfsp_XX_Contig_9256_Len1209_Cov4_OG5_131583	Removed	Tree contains multiple clades of anaerobes	4		Insufficient taxonomic coverage
Difflugia sp	OG5_134500	Am_tu_Dfsp	Am_tu_Dfsp_XX_Contig_28389_Len381_Cov3_OG5_134500	Removed	Tree contains multiple clades of anaerobes	3		Insufficient taxonomic coverage
Difflugia sp	OG5_146610	Am_tb_Dfsp	Am_tb_Dfsp_XX_Contig_5283_Len1431_Cov7_OG5_146610	Removed	Tree contains multiple clades of anaerobes	7
Difflugia sp	OG5_146610	Am_tu_Dfsp	Am_tu_Dfsp_XX_Contig_16765_Len726_Cov6_OG5_146610	Removed	Tree contains multiple clades of anaerobes	6		Insufficient taxonomic coverage
Difflugia sp	OG5_160286	Am_tu_Dfsp	Am_tu_Dfsp_XX_Contig_2302_Len1227_Cov15_OG5_160286	Removed	Sequence not of recipient clade	15		Insufficient taxonomic coverage
Difflugia sp	OG5_172660	Am_tu_Dfsp	Am_tu_Dfsp_XX_Contig_23195_Len615_Cov8_OG5_172660	Removed	Tree contains fewer than 5 genera	8		Insufficient taxonomic coverage
Difflugia sp	OG5_172660	Am_tu_Dfsp	Am_tu_Dfsp_XX_Contig_23261_Len582_Cov8_OG5_172660	Removed	Tree contains fewer than 5 genera	8		Insufficient taxonomic coverage
Difflugia sp	OG5_133885	Am_tu_Dfsp	Am_tu_Dfsp_XX_Contig_51742_Len273_Cov1_OG5_133885	Removed	Singleton	1
Diplonema ambulator	OG5_134039	Ex_eu_Damb	Ex_eu_Damb_XX_Contig_2473_Len1206_Cov12_OG5_134039	Kept	Tree contains multiple clades of anaerobes	12		Sufficient taxonomic coverage
Ditylum brightwellii GSO104	OG5_131180	Sr_sb_Dbri	Sr_sb_Dbri_XX_Contig_5128_Len1926_Cov13_OG5_131180	Removed	Tree contains multiple clades of anaerobes	13		Insufficient taxonomic coverage
Echinosteliopsis oligospora	OG5_158934	Am_my_Eoli	Am_my_Eoli_XX_Contig_12535_Len447_Cov2_OG5_158934	Kept	Tree contains fewer than 5 genera	2		Sufficient taxonomic coverage
Emiliania huxleyi	696_Trans1	EE_ha_Ehux	EE_ha_Ehux_XX_551606322_Contig_15704_Len315_OG5_146696_Trans1	Removed	Singleton	NA
Euglena gracilis	OG5_146696	Ex_eu_Egra	Ex_eu_Egra_XX_EC678054_Contig_7403_Len636_OG5_146696	Removed	Tree contains fewer than 5 genera	NA		Insufficient taxonomic coverage
Euglypha rotunda CCAP 1520/1	OG5_136108	Sr_rh_Erot	Sr_rh_Erot_XX_Contig_24155_Len474_Cov1_OG5_136108	Removed	Singleton	1
Eutreptiella gymnastica NIES381	OG5_172393	Ex_eu_Egym	Ex_eu_Egym_XX_Contig_4609_Len1374_Cov19_OG5_172393	Removed	Singleton	19	Yes
Extubocellulus spinifer	OG5_131180	Sr_sb_Espi	Sr_sb_Espi_XX_Contig_9865_Len1182_Cov7_OG5_131180	Kept	Tree contains multiple clades of anaerobes	7		Sufficient taxonomic coverage
Filamoeba nolandi ATCC50430	OG5_158934	Am_is_Fnol	Am_is_Fnol_XX_Contig_13982_Len465_Cov150_OG5_158934	Kept	Tree contains fewer than 5 genera	150		Sufficient taxonomic coverage
Filamoeba nolandi ATCC50430	OG5_132734	Am_is_Fnol	Am_is_Fnol_XX_Contig_10359_Len666_Cov7_OG5_132734	Removed	Tree contains multiple clades of anaerobes	7		Insufficient taxonomic coverage
Flabellula citata	OG5_133747	Am_is_Fcit	Am_is_Fcit_XX_Contig_828_Len1062_Cov3_OG5_133747	Removed	Tree contains fewer than 5 genera	3		Insufficient taxonomic coverage
Flabellula citata	OG5_146704	Am_is_Fcit	Am_is_Fcit_XX_Contig_14402_Len465_Cov1_OG5_146704	Removed	Singleton	1
Flabellula citata	OG5_149537	Am_is_Fcit	Am_is_Fcit_XX_Contig_2045_Len1242_Cov29_OG5_149537	Removed	Singleton	29
Flabellula citata	OG5_149537	Am_is_Fcit	Am_is_Fcit_XX_Contig_6377_Len1227_Cov3_OG5_149537	Removed	Singleton	3
Gefionella okellyi	OG5_134959	Ex_ma_Goke	Ex_ma_Goke_XX_Contig_15863_Len723_Cov7_OG5_134959	Removed	Singleton	7
Gloeochaete witrockiana	OG5_138778	Pl_gl_Gwit	Pl_gl_Gwit_XX_Contig_15147_Len805_Cov6_OG5_138778	Removed	Sequence not of recipient clade	6		Insufficient taxonomic coverage
Gloeochaete wittrockiana	OG5_138778	Pl_gl_Glwi	Pl_gl_Glwi_XX_Contig_15374_Len831_Cov21_OG5_138778	Removed	Sequence not of recipient clade	21		Insufficient taxonomic coverage
Gocevia fonbrunei	OG5_158934	Am_di_Gfon	Am_di_Gfon_XX_Contig_2297_Len483_Cov547_OG5_158934	Kept	Tree contains fewer than 5 genera	547		Sufficient taxonomic coverage
Gymnodinium catenatum GC744	OG5_136758	Sr_di_Gcat	Sr_di_Gcat_XX_Contig_34302_Len777_Cov8_OG5_136758	Removed	Tree contains multiple clades of anaerobes	8		Insufficient taxonomic coverage
Gymnodinium catenatum GC744	OG5_136758	Sr_di_Gcat	Sr_di_Gcat_XX_Contig_34302_Len777_Cov8_OG5_136758	Removed	Singleton	8
Gymnodinium catenatum GC744	OG5_139582	Sr_di_Gcat	Sr_di_Gcat_XX_Contig_19123_Len1023_Cov5_OG5_139582	Removed	Singleton	5
Hanusia phi CCMP325	OG5_129917	EE_cr_Hphi	EE_cr_Hphi_XX_Contig_5544_Len1107_Cov25_OG5_129917	Removed	Sequence not of recipient clade	25		Insufficient taxonomic coverage
Hanusia phi CCMP325	OG5_141116	EE_cr_Hphi	EE_cr_Hphi_XX_Contig_12807_Len762_Cov353_OG5_141116	Removed	Singleton	353
Heleopera rosea	OG5_130467	Am_tu_Hr01	Am_tu_Hr01_XX_Am_tu_Hr01-LKH673_30069_Len303_Cov2_OG5_130467	Removed	Sequence not of recipient clade	2		Insufficient taxonomic coverage
Heleopera rosea	OG5_130618	Am_tu_Hr01	Am_tu_Hr01_XX_Am_tu_Hr01-LKH673_32078_Len354_Cov2_OG5_130618	Removed	Sequence not of recipient clade	2	Yes	Insufficient taxonomic coverage
Heleopera rosea	OG5_131180	Am_tb_Hr01	Am_tb_Hr01_XX_Am_tu_Hr01LKH673_13996_Len714_Cov2_OG5_131180	Removed	Tree contains multiple clades of anaerobes	2		Insufficient taxonomic coverage
Heleopera rosea	OG5_146682	Am_tu_Hr01	Am_tu_Hr01_XX_Am_tu_Hr01-LKH673_21581_Len519_Cov7_OG5_146682	Removed	Sequence not of recipient clade	7		Insufficient taxonomic coverage
Heleopera rosea	OG5_172393	Am_tu_Hr01	Am_tu_Hr01_XX_Am_tu_Hr01-LKH673_9702_Len861_Cov5_OG5_172393	Removed	Sequence not of recipient clade	5		Insufficient taxonomic coverage
Heleopera rosea	OG5_130467	Am_tu_Hr01	Am_tu_Hr01_XX_Am_tu_Hr01LKH673_30069_Len303_Cov2_OG5_130467	Removed	Singleton	2
Heleopera rosea	OG5_130618	Am_tu_Hr01	Am_tu_Hr01_XX_Am_tu_Hr01LKH673_32078_Len354_Cov2_OG5_130618	Removed	Singleton	2	Yes
Heleopera rosea	OG5_146682	Am_tu_Hr01	Am_tu_Hr01_XX_Am_tu_Hr01LKH673_21581_Len519_Cov7_OG5_146682	Removed	Singleton	7
Heleopera rosea	OG5_172393	Am_tu_Hr01	Am_tu_Hr01_XX_Am_tu_Hr01LKH673_9702_Len861_Cov5_OG5_172393	Removed	Singleton	5
Hippocrepinella hirudinea	OG5_163374	Sr_rh_Hhir	Sr_rh_Hhir_XX_Contig_7016_Len1632_Cov28_OG5_163374	Removed	Singleton	28
Hyalosphenia elegans	OG5_134572	Am_tb_He04	Am_tb_He04_XX_Am_tu_He04LKH292_8174_Len426_Cov21_OG5_134572	Kept	Sequence not of recipient clade	21		Sufficient taxonomic coverage
Hyalosphenia elegans	OG5_134572	Am_tb_He07	Am_tb_He07_XX_Am_tu_He07-LKH301_5657_Len552_Cov12_OG5_134572	Kept	Sequence not of recipient clade	12		Sufficient taxonomic coverage
Hyalosphenia elegans	OG5_134572	Am_tb_He07	Am_tb_He07_XX_Am_tu_He07LKH301_5657_Len552_Cov12_OG5_134572	Kept	Sequence not of recipient clade	12		Sufficient taxonomic coverage
Hyalosphenia elegans	OG5_134572	Am_tb_He12	Am_tb_He12_XX_Am_tu_He12-LKH326_6458_Len423_Cov41_OG5_134572	Kept	Sequence not of recipient clade	41		Sufficient taxonomic coverage
Hyalosphenia elegans	OG5_134572	Am_tb_He12	Am_tb_He12_XX_Am_tu_He12LKH326_6458_Len423_Cov41_OG5_134572	Kept	Sequence not of recipient clade	41		Sufficient taxonomic coverage
Hyalosphenia elegans	OG5_134572	Am_tb_He14	Am_tb_He14_XX_Am_tu_He14-LKH329_7900_Len426_Cov12_OG5_134572	Kept	Sequence not of recipient clade	12		Sufficient taxonomic coverage
Hyalosphenia elegans	OG5_134572	Am_tb_He14	Am_tb_He14_XX_Am_tu_He14LKH329_7900_Len426_Cov12_OG5_134572	Kept	Sequence not of recipient clade	12		Sufficient taxonomic coverage
Hyalosphenia elegans	OG5_134572	Am_tb_He16	Am_tb_He16_XX_Am_tu_He16-LKH335_6450_Len552_Cov24_OG5_134572	Kept	Sequence not of recipient clade	24		Sufficient taxonomic coverage
Hyalosphenia elegans	OG5_134572	Am_tb_He16	Am_tb_He16_XX_Am_tu_He16LKH335_6450_Len552_Cov24_OG5_134572	Kept	Sequence not of recipient clade	24		Sufficient taxonomic coverage
Hyalosphenia elegans	OG5_134572	Am_tb_He17	Am_tb_He17_XX_Am_tu_He17-LKH336_2571_Len567_Cov37_OG5_134572	Kept	Sequence not of recipient clade	37		Sufficient taxonomic coverage
Hyalosphenia elegans	OG5_134572	Am_tb_He17	Am_tb_He17_XX_Am_tu_He17LKH336_2571_Len567_Cov37_OG5_134572	Kept	Sequence not of recipient clade	37		Sufficient taxonomic coverage
Hyalosphenia elegans	OG5_134572	Am_tb_He19	Am_tb_He19_XX_Am_tu_He19-LKH341_8797_Len552_Cov48_OG5_134572	Kept	Sequence not of recipient clade	48		Sufficient taxonomic coverage
Hyalosphenia elegans	OG5_134572	Am_tb_He19	Am_tb_He19_XX_Am_tu_He19LKH341_8797_Len552_Cov48_OG5_134572	Kept	Sequence not of recipient clade	48		Sufficient taxonomic coverage
Hyalosphenia elegans	OG5_134572	Am_tb_He21	Am_tb_He21_XX_Am_tu_He21-LKH350_7977_Len426_Cov61_OG5_134572	Kept	Sequence not of recipient clade	61		Sufficient taxonomic coverage
Hyalosphenia elegans	OG5_134572	Am_tb_He21	Am_tb_He21_XX_Am_tu_He21LKH350_7977_Len426_Cov61_OG5_134572	Kept	Sequence not of recipient clade	61		Sufficient taxonomic coverage
Hyalosphenia elegans	OG5_134572	Am_tb_He24	Am_tb_He24_XX_Am_tu_He24-LKH373_5701_Len552_Cov30_OG5_134572	Kept	Sequence not of recipient clade	30		Sufficient taxonomic coverage
Hyalosphenia elegans	OG5_134572	Am_tb_He24	Am_tb_He24_XX_Am_tu_He24LKH373_5701_Len552_Cov30_OG5_134572	Kept	Sequence not of recipient clade	30		Sufficient taxonomic coverage
Hyalosphenia elegans	OG5_134572	Am_tb_He26	Am_tb_He26_XX_Am_tu_He26-LKH391_9456_Len426_Cov25_OG5_134572	Kept	Sequence not of recipient clade	25		Sufficient taxonomic coverage
Hyalosphenia elegans	OG5_134572	Am_tb_He26	Am_tb_He26_XX_Am_tu_He26LKH391_9456_Len426_Cov25_OG5_134572	Kept	Sequence not of recipient clade	25		Sufficient taxonomic coverage
Hyalosphenia elegans	OG5_134572	Am_tb_He28	Am_tb_He28_XX_0_Am_tu_He28-LKH396_4885_Len426_Cov22_OG5_134572	Kept	Sequence not of recipient clade	22		Sufficient taxonomic coverage
Hyalosphenia elegans	OG5_134572	Am_tb_He28	Am_tb_He28_XX_0_Am_tu_He28LKH396_4885_Len426_Cov22_OG5_134572	Kept	Sequence not of recipient clade	22		Sufficient taxonomic coverage
Hyalosphenia elegans	OG5_134572	Am_tb_He41	Am_tb_He41_XX_Am_tu_He41-LKH600_6269_Len552_Cov13_OG5_134572	Kept	Sequence not of recipient clade	13		Sufficient taxonomic coverage
Hyalosphenia elegans	OG5_134572	Am_tb_He41	Am_tb_He41_XX_Am_tu_He41LKH600_6269_Len552_Cov13_OG5_134572	Kept	Sequence not of recipient clade	13		Sufficient taxonomic coverage
Hyalosphenia elegans	OG5_134572	Am_tb_He44	Am_tb_He44_XX_Am_tu_He44-LKH606_7429_Len426_Cov17_OG5_134572	Kept	Sequence not of recipient clade	17		Sufficient taxonomic coverage
Hyalosphenia elegans	OG5_134572	Am_tb_He44	Am_tb_He44_XX_Am_tu_He44LKH606_7429_Len426_Cov17_OG5_134572	Kept	Sequence not of recipient clade	17		Sufficient taxonomic coverage
Hyalosphenia elegans	OG5_134572	Am_tb_He48	Am_tb_He48_XX_Am_tu_He48-LKH626_16891_Len426_Cov50_OG5_134572	Kept	Sequence not of recipient clade	50		Sufficient taxonomic coverage
Hyalosphenia elegans	OG5_134572	Am_tb_He48	Am_tb_He48_XX_Am_tu_He48LKH626_16891_Len426_Cov50_OG5_134572	Kept	Sequence not of recipient clade	50		Sufficient taxonomic coverage
Hyalosphenia elegans	OG5_134572	Am_tb_He51	Am_tb_He51_XX_Am_tu_He51-LKH631_13411_Len426_Cov63_OG5_134572	Kept	Sequence not of recipient clade	63		Sufficient taxonomic coverage
Hyalosphenia elegans	OG5_134572	Am_tb_He51	Am_tb_He51_XX_Am_tu_He51LKH631_13411_Len426_Cov63_OG5_134572	Kept	Sequence not of recipient clade	63		Sufficient taxonomic coverage
Hyalosphenia elegans	OG5_134572	Am_tb_HepA	Am_tb_HepA_XX_Am_tu_HepA-LKH297_8338_Len552_Cov36_OG5_134572	Kept	Sequence not of recipient clade	36		Sufficient taxonomic coverage
Hyalosphenia elegans	OG5_134572	Am_tb_HepA	Am_tb_HepA_XX_Am_tu_HepALKH297_8338_Len552_Cov36_OG5_134572	Kept	Sequence not of recipient clade	36		Sufficient taxonomic coverage
Hyalosphenia elegans	OG5_134572	Am_tb_HepB	Am_tb_HepB_XX_Am_tu_HepB-LKH322_9348_Len552_Cov42_OG5_134572	Kept	Sequence not of recipient clade	42		Sufficient taxonomic coverage
Hyalosphenia elegans	OG5_134572	Am_tb_HepB	Am_tb_HepB_XX_Am_tu_HepBLKH322_9348_Len552_Cov42_OG5_134572	Kept	Sequence not of recipient clade	42		Sufficient taxonomic coverage
Hyalosphenia elegans	OG5_129315	Am_tu_He28	Am_tu_He28_XX_Am_tu_He28-LKH396_14912_Len279_Cov3_OG5_129315	Removed	Sequence not of recipient clade	3		Insufficient taxonomic coverage
Hyalosphenia elegans	OG5_130367	Am_tu_He47	Am_tu_He47_XX_Am_tu_He47-LKH612_39687_Len375_Cov1_OG5_130367	Removed	Sequence not of recipient clade	1		Insufficient taxonomic coverage
Hyalosphenia elegans	OG5_130373	Am_tu_He26	Am_tu_He26_XX_Am_tu_He26-LKH391_11633_Len524_Cov2_OG5_130373	Removed	Sequence not of recipient clade	2		Insufficient taxonomic coverage
Hyalosphenia elegans	OG5_130465	Am_tu_He47	Am_tu_He47_XX_Am_tu_He47-LKH612_7015_Len885_Cov3_OG5_130465	Removed	Sequence not of recipient clade	3		Insufficient taxonomic coverage
Hyalosphenia elegans	OG5_130465	Am_tu_He50	Am_tu_He50_XX_Am_tu_He50-LKH628_3420_Len1059_Cov3_OG5_130465	Removed	Sequence not of recipient clade	3		Insufficient taxonomic coverage
Hyalosphenia elegans	OG5_130709	Am_tu_He47	Am_tu_He47_XX_Am_tu_He47-LKH612_34884_Len372_Cov2_OG5_130709	Removed	Sequence not of recipient clade	2		Insufficient taxonomic coverage
Hyalosphenia elegans	OG5_131180	Am_tb_He44	Am_tb_He44_XX_Am_tu_He44LKH606_5136_Len669_Cov3_OG5_131180	Removed	Tree contains multiple clades of anaerobes	3		Insufficient taxonomic coverage
Hyalosphenia elegans	OG5_133281	Am_tu_He47	Am_tu_He47_XX_Am_tu_He47-LKH612_14045_Len687_Cov3_OG5_133281	Removed	Tree contains multiple clades of anaerobes	3		Insufficient taxonomic coverage
Hyalosphenia elegans	OG5_133747	Am_tb_He14	Am_tb_He14_XX_Am_tu_He14-LKH329_1906_Len840_Cov3_OG5_133747	Removed	Tree contains fewer than 5 genera	3		Insufficient taxonomic coverage
Hyalosphenia elegans	OG5_133747	Am_tb_He44	Am_tb_He44_XX_Am_tu_He44-LKH606_264_Len1080_Cov2_OG5_133747	Removed	Tree contains fewer than 5 genera	2		Insufficient taxonomic coverage
Hyalosphenia elegans	OG5_133747	Am_tb_HepA	Am_tb_HepA_XX_Am_tu_HepA-LKH297_2972_Len1065_Cov5_OG5_133747	Removed	Tree contains fewer than 5 genera	5		Insufficient taxonomic coverage
Hyalosphenia elegans	OG5_134572	Am_tb_He04	Am_tb_He04_XX_Am_tu_He04-LKH292_8174_Len426_Cov21_OG5_134572	Removed	Sequence not of recipient clade	21	Yes
Hyalosphenia elegans	OG5_140468	Am_tu_He12	Am_tu_He12_XX_Am_tu_He12-LKH326_8770_Len372_Cov2_OG5_140468	Removed	Sequence not of recipient clade	2		Insufficient taxonomic coverage
Hyalosphenia elegans	OG5_143116	Am_tu_He12	Am_tu_He12_XX_Am_tu_He12-LKH326_9331_Len447_Cov3_OG5_143116	Removed	Sequence not of recipient clade	3	Yes
Hyalosphenia elegans	OG5_144937	Am_tu_He12	Am_tu_He12_XX_Am_tu_He12-LKH326_6487_Len579_Cov3_OG5_144937	Removed	Sequence not of recipient clade	3	Yes
Hyalosphenia elegans	OG5_144993	Am_tu_He12	Am_tu_He12_XX_Am_tu_He12-LKH326_541_Len891_Cov3_OG5_144993	Removed	Sequence not of recipient clade	3		Insufficient taxonomic coverage
Hyalosphenia elegans	OG5_147237	Am_tu_He26	Am_tu_He26_XX_Am_tu_He26-LKH391_24250_Len222_Cov2_OG5_147237	Removed	Sequence not of recipient clade	2		Insufficient taxonomic coverage
Hyalosphenia elegans	OG5_168036	Am_tu_He50	Am_tu_He50_XX_Am_tu_He50-LKH628_8296_Len678_Cov3_OG5_168036	Removed	Sequence not of recipient clade	3		Insufficient taxonomic coverage
Hyalosphenia elegans	OG5_172394	Am_tu_He47	Am_tu_He47_XX_Am_tu_He47-LKH612_45256_Len240_Cov1_OG5_172394	Removed	Sequence not of recipient clade	1		Insufficient taxonomic coverage
Hyalosphenia elegans	OG5_129315	Am_tu_He28	Am_tu_He28_XX_Am_tu_He28LKH396_14912_Len279_Cov3_OG5_129315	Removed	Singleton	3
Hyalosphenia elegans	OG5_130367	Am_tu_He47	Am_tu_He47_XX_Am_tu_He47LKH612_39687_Len375_Cov1_OG5_130367	Removed	Singleton	1
Hyalosphenia elegans	OG5_130373	Am_tu_He26	Am_tu_He26_XX_Am_tu_He26LKH391_11633_Len524_Cov2_OG5_130373	Removed	Singleton	2
Hyalosphenia elegans	OG5_130709	Am_tu_He47	Am_tu_He47_XX_Am_tu_He47LKH612_34884_Len372_Cov2_OG5_130709	Removed	Singleton	2
Hyalosphenia elegans	OG5_133281	Am_tu_He47	Am_tu_He47_XX_Am_tu_He47LKH612_14045_Len687_Cov3_OG5_133281	Removed	Singleton	3
Hyalosphenia elegans	OG5_140468	Am_tu_He12	Am_tu_He12_XX_Am_tu_He12LKH326_8770_Len372_Cov2_OG5_140468	Removed	Singleton	2
Hyalosphenia elegans	OG5_144937	Am_tu_He12	Am_tu_He12_XX_Am_tu_He12LKH326_6487_Len579_Cov3_OG5_144937	Removed	Singleton	3
Hyalosphenia elegans	OG5_147237	Am_tu_He26	Am_tu_He26_XX_Am_tu_He26LKH391_24250_Len222_Cov2_OG5_147237	Removed	Singleton	2
Hyalosphenia elegans	OG5_168036	Am_tu_He50	Am_tu_He50_XX_Am_tu_He50LKH628_8296_Len678_Cov3_OG5_168036	Removed	Singleton	3
Hyalosphenia elegans	OG5_172394	Am_tu_He47	Am_tu_He47_XX_Am_tu_He47LKH612_45256_Len240_Cov1_OG5_172394	Removed	Singleton	1
Hyalosphenia papilio	OG5_130373	Am_tu_Hp01	Am_tu_Hp01_XX_Am_tu_Hp01-LKH063_8579_Len669_Cov5_OG5_130373	Removed	Sequence not of recipient clade	5		Insufficient taxonomic coverage
Hyalosphenia papilio	OG5_136452	Am_tu_Hp28	Am_tu_Hp28_XX_Am_tu_Hp28-LKH379_8187_Len765_Cov4_OG5_136452	Removed	Sequence not of recipient clade	4	Yes
Hyalosphenia papilio	OG5_142650	Am_tu_Hp01	Am_tu_Hp01_XX_Am_tu_Hp01-LKH063_791_Len807_Cov2_OG5_142650	Removed	Tree contains fewer than 5 genera	2		Insufficient taxonomic coverage
Hyalosphenia papilio	OG5_143112	Am_tu_Hp01	Am_tu_Hp01_XX_Am_tu_Hp01-LKH063_15170_Len420_Cov5_OG5_143112	Removed	Sequence not of recipient clade	5		Insufficient taxonomic coverage
Hyalosphenia papilio	OG5_143116	Am_tb_Hp12	Am_tb_Hp12_XX_Am_tu_Hp12-LKH337_4179_Len429_Cov3_OG5_143116	Removed	Sequence not of recipient clade	3	Yes
Hyalosphenia papilio	OG5_143116	Am_tu_Hp11	Am_tu_Hp11_XX_Am_tu_Hp11-LKH334_25682_Len234_Cov1_OG5_143116	Removed	Sequence not of recipient clade	1	Yes
Hyalosphenia papilio	OG5_144937	Am_tu_Hp14	Am_tu_Hp14_XX_Am_tu_Hp14-LKH343_13127_Len453_Cov2_OG5_144937	Removed	Sequence not of recipient clade	2		Insufficient taxonomic coverage
Hyalosphenia papilio	OG5_157648	Am_tu_Hp01	Am_tu_Hp01_XX_Am_tu_Hp01-LKH063_30563_Len267_Cov3_OG5_157648	Removed	Sequence not of recipient clade	3		Insufficient taxonomic coverage
Hyalosphenia papilio	OG5_163007	Am_tu_Hp01	Am_tu_Hp01_XX_Am_tu_Hp01-LKH063_5947_Len657_Cov3_OG5_163007	Removed	Sequence not of recipient clade	3		Insufficient taxonomic coverage
Hyalosphenia papilio	OG5_172660	Am_tb_Hp03	Am_tb_Hp03_XX_Am_tu_Hp03-LKH106_22089_Len495_Cov17_OG5_172660	Removed	Tree contains fewer than 5 genera	17	Yes	Taxonomically dense
Hyalosphenia papilio	OG5_172660	Am_tb_Hp32	Am_tb_Hp32_XX_Am_tu_Hp32-LKH408_7332_Len489_Cov21_OG5_172660	Removed	Tree contains fewer than 5 genera	21		Taxonomically dense
Hyalosphenia papilio	OG5_172660	Am_tu_Hp03	Am_tu_Hp03_XX_Am_tu_Hp03-LKH106_24840_Len470_Cov23_OG5_172660	Removed	Tree contains fewer than 5 genera	23		Insufficient taxonomic coverage
Hyalosphenia papilio	OG5_172660	Am_tu_Hp20	Am_tu_Hp20_XX_Am_tu_Hp20-LKH358_15460_Len456_Cov9_OG5_172660	Removed	Tree contains fewer than 5 genera	9		Insufficient taxonomic coverage
Hyalosphenia papilio	OG5_172660	Am_tu_Hp32	Am_tu_Hp32_XX_Am_tu_Hp32-LKH408_8221_Len471_Cov21_OG5_172660	Removed	Tree contains fewer than 5 genera	21		Insufficient taxonomic coverage
Hyalosphenia papilio	OG5_130373	Am_tu_Hp01	Am_tu_Hp01_XX_Am_tu_Hp01LKH063_8579_Len669_Cov5_OG5_130373	Removed	Singleton	5
Hyalosphenia papilio	OG5_136452	Am_tu_Hp28	Am_tu_Hp28_XX_Am_tu_Hp28LKH379_8187_Len765_Cov4_OG5_136452	Removed	Singleton	4	Yes
Hyalosphenia papilio	OG5_142650	Am_tu_Hp01	Am_tu_Hp01_XX_Am_tu_Hp01LKH063_791_Len807_Cov2_OG5_142650	Removed	Singleton	2
Hyalosphenia papilio	OG5_143112	Am_tu_Hp01	Am_tu_Hp01_XX_Am_tu_Hp01LKH063_15170_Len420_Cov5_OG5_143112	Removed	Singleton	5
Hyalosphenia papilio	OG5_144937	Am_tu_Hp14	Am_tu_Hp14_XX_Am_tu_Hp14LKH343_13127_Len453_Cov2_OG5_144937	Removed	Singleton	2
Hyalosphenia papilio	OG5_157648	Am_tu_Hp01	Am_tu_Hp01_XX_Am_tu_Hp01LKH063_30563_Len267_Cov3_OG5_157648	Removed	Singleton	3
Hyalosphenia papilio	OG5_163007	Am_tu_Hp01	Am_tu_Hp01_XX_Am_tu_Hp01LKH063_5947_Len657_Cov3_OG5_163007	Removed	Singleton	3
Hyalosphenia papillio	OG5_134854	Am_tu_Hp79	Am_tu_Hp79_XX_Am_tu_Hp79-LKH602_8455_Len591_Cov2_OG5_134854	Removed	Sequence not of recipient clade	2	Yes
Hyalosphenia papillio	OG5_134854	Am_tu_Hp84	Am_tu_Hp84_XX_Am_tu_Hp84-LKH616_29234_Len273_Cov1_OG5_134854	Removed	Sequence not of recipient clade	1		Insufficient taxonomic coverage
Hyalosphenia papillio	OG5_134854	Am_tu_Hp90	Am_tu_Hp90_XX_Am_tu_Hp90-LKH624_29102_Len234_Cov1_OG5_134854	Removed	Sequence not of recipient clade	1		Insufficient taxonomic coverage
Hyalosphenia papillio	OG5_143116	Am_tb_Hp79	Am_tb_Hp79_XX_Am_tu_Hp79-LKH602_6272_Len627_Cov5_OG5_143116	Removed	Sequence not of recipient clade	5	Yes
Hyalosphenia papillio	OG5_143116	Am_tu_Hp84	Am_tu_Hp84_XX_Am_tu_Hp84-LKH616_20993_Len270_Cov2_OG5_143116	Removed	Sequence not of recipient clade	2	Yes
Hyalosphenia papillio	OG5_144993	Am_tu_Hp79	Am_tu_Hp79_XX_Am_tu_Hp79-LKH602_14412_Len459_Cov2_OG5_144993	Removed	Sequence not of recipient clade	2	Yes
Hyalosphenia papillio	OG5_157648	Am_tu_Hp79	Am_tu_Hp79_XX_Am_tu_Hp79-LKH602_22087_Len339_Cov2_OG5_157648	Removed	Sequence not of recipient clade	2		Insufficient taxonomic coverage
Hyalosphenia papillio	OG5_134854	Am_tu_Hp79	Am_tu_Hp79_XX_Am_tu_Hp79LKH602_8455_Len591_Cov2_OG5_134854	Removed	Singleton	2	Yes
Hyalosphenia papillio	OG5_134854	Am_tu_Hp84	Am_tu_Hp84_XX_Am_tu_Hp84LKH616_29234_Len273_Cov1_OG5_134854	Removed	Singleton	1
Hyalosphenia papillio	OG5_134854	Am_tu_Hp90	Am_tu_Hp90_XX_Am_tu_Hp90LKH624_29102_Len234_Cov1_OG5_134854	Removed	Singleton	1
Hyalosphenia papillio	OG5_157648	Am_tu_Hp79	Am_tu_Hp79_XX_Am_tu_Hp79LKH602_22087_Len339_Cov2_OG5_157648	Removed	Singleton	2
Incisomonas marina (MAST-3)	OG5_130801	Sr_st_Imar	Sr_st_Imar_XX_Contig_7299_Len1437_Cov14_OG5_130801	Removed	Singleton	14
Incisomonas marina (MAST-3)	OG5_136452	Sr_st_Imar	Sr_st_Imar_XX_Contig_7252_Len1575_Cov6_OG5_136452	Removed	Singleton	6
Isochrysis sp CCMP1244	OG5_146696	EE_ha_Ispa	EE_ha_Ispa_XX_Contig_18263_Len522_Cov4_OG5_146696	Removed	Singleton	4
Kentrophoros sp	OG5_138782	Sr_ci_KE02	Sr_ci_KE02_XX_Sr_ci_KE02-LKH064_13515_Len450_Cov2_OG5_138782	Removed	Tree contains fewer than 5 genera	2		Insufficient taxonomic coverage
Lesquereusia spiralis	OG5_138782	Am_tb_Ls03	Am_tb_Ls03_XX_0_Am_tu_Ls03-LKH299_529_Len903_Cov7_OG5_138782	Removed	Tree contains fewer than 5 genera	7		Insufficient taxonomic coverage
Lesquereusia spiralis	OG5_138782	Am_tb_Ls03	Am_tb_Ls03_XX_0_Am_tu_Ls03LKH299_529_Len903_Cov7_OG5_138782	Removed	Singleton	7
Lotharella amoebiformis LEX01	OG5_133483	Sr_rh_Lamo	Sr_rh_Lamo_XX_Contig_5292_Len1176_Cov21_OG5_133483	Removed	Singleton	21
Luapeleamoeba	OG5_131180	Am_db_Luap	Am_db_Luap_XX_Contig_7603_Len939_Cov8_OG5_131180	Removed	Tree contains multiple clades of anaerobes	8
Luapeleamoeba arachisporum	OG5_131180	Am_db_Lara	Am_db_Lara_XX_Contig_3026_Len1413_Cov6_OG5_131180	Removed	Tree contains multiple clades of anaerobes	6
Luapeleamoeba arachisporum	OG5_131180	Am_db_Lara	Am_db_Lara_XX_Contig_47_Len1242_Cov33_OG5_131180	Removed	Tree contains multiple clades of anaerobes	33
Luapeleamoeba hula	OG5_135814	Am_di_Lhul	Am_di_Lhul_XX_Contig_12641_Len588_Cov3_OG5_135814	Removed	Singleton	3
Mastigamoeba abducta	OG5_131583	Am_ab_Mabd	Am_ab_Mabd_XX_Contig_6783_Len1173_Cov48_OG5_131583	Kept	Tree contains multiple clades of anaerobes	48		Taxonomically dense
Mastigamoeba abducta	OG5_134039	Am_ab_Mabd	Am_ab_Mabd_XX_Contig_7841_Len1113_Cov9_OG5_134039	Kept	Tree contains multiple clades of anaerobes	9		Sufficient taxonomic coverage
Mastigamoeba abducta	OG5_134500	Am_ar_Mabd	Am_ar_Mabd_XX_Contig_7585_Len1008_Cov16_OG5_134500	Kept	Tree contains multiple clades of anaerobes	16		Sufficient taxonomic coverage
Mastigamoeba abducta	OG5_134573	Am_ab_Mabd	Am_ab_Mabd_XX_Contig_3080_Len1827_Cov27_OG5_134573	Kept	Sequence not of recipient clade	27		Insufficient taxonomic coverage
Mastigamoeba abducta	OG5_136758	Am_ar_Mabd	Am_ar_Mabd_XX_Contig_2888_Len1047_Cov10_OG5_136758	Kept	Tree contains multiple clades of anaerobes	10		Sufficient taxonomic coverage
Mastigamoeba abducta	OG5_140190	Am_ar_Mabd	Am_ar_Mabd_XX_Contig_9393_Len744_Cov14_OG5_140190	Kept	Tree contains multiple clades of anaerobes	14		Sufficient taxonomic coverage
Mastigamoeba abducta	OG5_146610	Am_ar_Mabd	Am_ar_Mabd_XX_Contig_3068_Len1494_Cov522_OG5_146610	Kept	Tree contains multiple clades of anaerobes	522		Sufficient taxonomic coverage
Mastigamoeba abducta	OG5_131180	Am_ab_Mabd	Am_ab_Mabd_XX_Contig_1573_Len1536_Cov12_OG5_131180	Removed	Tree contains multiple clades of anaerobes	12		Insufficient taxonomic coverage
Mastigamoeba abducta	OG5_130467	Am_ar_Mabd	Am_ar_Mabd_XX_Contig_32479_Len285_Cov3_OG5_130467	Removed	Singleton	3	Yes
Mastigamoeba abducta	OG5_132916	Am_ar_Mabd	Am_ar_Mabd_XX_Contig_8151_Len843_Cov14_OG5_132916	Removed	Singleton	14
Mastigamoeba balamuthi	OG5_131583	Am_ab_Mbal	Am_ab_Mbal_XX_EC698851_Contig_12263_Len413_OG5_131583	Kept	Tree contains multiple clades of anaerobes	NA		Taxonomically dense
Mastigamoeba balamuthi	OG5_131583	Am_ar_Mbal	Am_ar_Mbal_XX_BE636772_Contig_120_Len1056_OG5_131583	Kept	Tree contains multiple clades of anaerobes	NA		Taxonomically dense
Mastigamoeba balamuthi	OG5_131583	Am_ar_Mbal	Am_ar_Mbal_XX_EC700102_Contig_10894_Len450_OG5_131583	Kept	Tree contains multiple clades of anaerobes	NA		Taxonomically dense
Mastigamoeba balamuthi	OG5_131583	Am_ar_Mbal	Am_ar_Mbal_XX_EC707773_Contig_3734_Len624_OG5_131583	Kept	Tree contains multiple clades of anaerobes	NA		Taxonomically dense
Mastigamoeba balamuthi	OG5_134573	Am_ab_Mbal	Am_ab_Mbal_XX_EC708792_Contig_2909_Len661_OG5_134573	Kept	Sequence not of recipient clade	NA		Insufficient taxonomic coverage
Mastigamoeba balamuthi	OG5_135734	Am_ab_Mbal	Am_ab_Mbal_XX_EC705620_Contig_5547_Len546_OG5_135734	Kept	Tree contains multiple clades of anaerobes	NA		Sufficient taxonomic coverage
Mastigamoeba balamuthi	OG5_135734	Am_ar_Mbal	Am_ar_Mbal_XX_EC705849_Contig_5372_Len525_OG5_135734	Kept	Tree contains multiple clades of anaerobes	NA		Sufficient taxonomic coverage
Mastigamoeba balamuthi	OG5_146610	Am_ab_Mbal	Am_ab_Mbal_XX_JX970971_Contig_137_Len1092_OG5_146610	Kept	Tree contains multiple clades of anaerobes	NA		Sufficient taxonomic coverage
Mastigamoeba balamuthi	OG5_146610	Am_ab_Mbal	Am_ab_Mbal_XX_KJ558425_Contig_56_Len1515_OG5_146610	Kept	Tree contains multiple clades of anaerobes	NA		Sufficient taxonomic coverage
Mastigamoeba balamuthi	OG5_146610	Am_ar_Mbal	Am_ar_Mbal_XX_EC703632_Contig_7290_Len543_OG5_146610	Kept	Tree contains multiple clades of anaerobes	NA		Sufficient taxonomic coverage
Mastigella eilhardi	OG5_131583	Am_ar_Meil	Am_ar_Meil_XX_Contig_10904_Len1170_Cov5163_OG5_131583	Kept	Tree contains multiple clades of anaerobes	5163		Taxonomically dense
Mastigella eilhardi	OG5_134039	Am_ab_Meil	Am_ab_Meil_XX_Contig_9870_Len1305_Cov574_OG5_134039	Kept	Tree contains multiple clades of anaerobes	574		Sufficient taxonomic coverage
Mastigella eilhardi	OG5_134500	Am_ar_Meil	Am_ar_Meil_XX_Contig_10700_Len603_Cov84_OG5_134500	Kept	Tree contains multiple clades of anaerobes	84		Sufficient taxonomic coverage
Mastigella eilhardi	OG5_134500	Am_ar_Meil	Am_ar_Meil_XX_Contig_11497_Len1101_Cov96_OG5_134500	Kept	Tree contains multiple clades of anaerobes	96		Sufficient taxonomic coverage
Mastigella eilhardi	OG5_134573	Am_ab_Meil	Am_ab_Meil_XX_Contig_6515_Len1791_Cov2960_OG5_134573	Kept	Sequence not of recipient clade	2960		Insufficient taxonomic coverage
Mastigella eilhardi	OG5_140190	Am_ab_Meil	Am_ab_Meil_XX_Contig_13518_Len801_Cov295_OG5_140190	Kept	Tree contains multiple clades of anaerobes	295		Sufficient taxonomic coverage
Mastigella eilhardi	OG5_140190	Am_ab_Meil	Am_ab_Meil_XX_Contig_14408_Len801_Cov2295_OG5_140190	Kept	Tree contains multiple clades of anaerobes	2295		Sufficient taxonomic coverage
Mastigella eilhardi	OG5_140190	Am_ab_Meil	Am_ab_Meil_XX_Contig_14674_Len780_Cov5324_OG5_140190	Kept	Tree contains multiple clades of anaerobes	5324		Sufficient taxonomic coverage
Mastigella eilhardi	OG5_140190	Am_ab_Meil	Am_ab_Meil_XX_Contig_14716_Len798_Cov528_OG5_140190	Kept	Tree contains multiple clades of anaerobes	528		Sufficient taxonomic coverage
Mastigella eilhardi	OG5_146610	Am_ab_Meil	Am_ab_Meil_XX_Contig_7850_Len1464_Cov112_OG5_146610	Kept	Tree contains multiple clades of anaerobes	112		Sufficient taxonomic coverage
Mastigella eilhardi	OG5_146610	Am_ar_Meil	Am_ar_Meil_XX_Contig_7480_Len1470_Cov8902_OG5_146610	Kept	Tree contains multiple clades of anaerobes	8902		Sufficient taxonomic coverage
Mastigella eilhardi	OG5_143112	Am_ar_Meil	Am_ar_Meil_XX_Contig_21235_Len279_Cov42_OG5_143112	Removed	Singleton	42
Metopus sp	OG5_131180	Sr_cb_ME01	Sr_cb_ME01_XX_Sr_ci_ME01LKH080_2081_Len966_Cov8_OG5_131180	Removed	Tree contains multiple clades of anaerobes	8		Insufficient taxonomic coverage
Minutocellus polymorphus	OG5_131180	Sr_st_Mpol	Sr_st_Mpol_XX_Contig_3446_Len1752_Cov9_OG5_131180	Kept	Tree contains multiple clades of anaerobes	9		Sufficient taxonomic coverage
Monocercomonoides sp.	OG5_134039	Ex_ox_Mono	Ex_ox_Mono_XX_Contig_7743_Len1209_Cov90_OG5_134039	Kept	Tree contains multiple clades of anaerobes	90		Sufficient taxonomic coverage
Monocercomonoides sp.	OG5_135734	Ex_ox_Mono	Ex_ox_Mono_XX_Contig_20187_Len546_Cov343_OG5_135734	Kept	Tree contains multiple clades of anaerobes	343		In-tree context (anaerobic)
Monosiga ovata MN	OG5_140164	Op_ch_Mova	Op_ch_Mova_XX_DC464745_Contig_53959_Len543_OG5_140164	Removed	Singleton	NA
Myxobolus squamalis	OG5_131336	Op_me_Msqu	Op_me_Msqu_XX_Contig_28928_Len684_Cov10_OG5_131336	Kept	Tree contains multiple clades of anaerobes	10
Nannochloropsis oceanica	OG5_135386	Sr_st_Noce	Sr_st_Noce_XX_Contig_21616_Len286_Cov2_OG5_135386	Removed	Tree contains multiple clades of anaerobes	2		Insufficient taxonomic coverage
Nebela carinata	OG5_130466	Am_tu_Nc02	Am_tu_Nc02_XX_Am_tu_Nc02-LKH397_5635_Len479_Cov1_OG5_130466	Removed	Sequence not of recipient clade	1		Insufficient taxonomic coverage
Nebela carinata	OG5_146609	Am_tu_Nc02	Am_tu_Nc02_XX_Am_tu_Nc02-LKH397_22871_Len180_Cov1_OG5_146609	Removed	Sequence not of recipient clade	1		Insufficient taxonomic coverage
Nebela carinata	OG5_172393	Am_tu_Nc02	Am_tu_Nc02_XX_Am_tu_Nc02-LKH397_28703_Len201_Cov6_OG5_172393	Removed	Sequence not of recipient clade	6		Insufficient taxonomic coverage
Nebela carinata	OG5_130466	Am_tu_Nc02	Am_tu_Nc02_XX_Am_tu_Nc02LKH397_5635_Len479_Cov1_OG5_130466	Removed	Singleton	1
Nebela carinata	OG5_146609	Am_tu_Nc02	Am_tu_Nc02_XX_Am_tu_Nc02LKH397_22871_Len180_Cov1_OG5_146609	Removed	Singleton	1
Nebela carinata	OG5_172393	Am_tu_Nc02	Am_tu_Nc02_XX_Am_tu_Nc02LKH397_28703_Len201_Cov6_OG5_172393	Removed	Singleton	6
Nebela flabellulum	OG5_130367	Am_tu_Nf02	Am_tu_Nf02_XX_Am_tu_Nf02-LKH419_10745_Len417_Cov3_OG5_130367	Removed	Sequence not of recipient clade	3		Insufficient taxonomic coverage
Nebela flabellulum	OG5_133747	Am_tb_Nf01	Am_tb_Nf01_XX_Am_tu_Nf01-LKH394_3674_Len711_Cov6_OG5_133747	Removed	Tree contains fewer than 5 genera	6		Insufficient taxonomic coverage
Nebela flabellulum	OG5_139162	Am_tu_Nf02	Am_tu_Nf02_XX_Am_tu_Nf02-LKH419_1022_Len897_Cov4_OG5_139162	Removed	Sequence not of recipient clade	4	Yes
Nebela flabellulum	OG5_145087	Am_tu_Nf02	Am_tu_Nf02_XX_Am_tu_Nf02-LKH419_10901_Len459_Cov3_OG5_145087	Removed	Sequence not of recipient clade	3		Insufficient taxonomic coverage
Nebela flabellulum	OG5_130367	Am_tu_Nf02	Am_tu_Nf02_XX_Am_tu_Nf02LKH419_10745_Len417_Cov3_OG5_130367	Removed	Singleton	3
Nebela flabellulum	OG5_139162	Am_tu_Nf02	Am_tu_Nf02_XX_Am_tu_Nf02LKH419_1022_Len897_Cov4_OG5_139162	Removed	Singleton	4
Nebela flabellulum	OG5_145087	Am_tu_Nf02	Am_tu_Nf02_XX_Am_tu_Nf02LKH419_10901_Len459_Cov3_OG5_145087	Removed	Singleton	3
Nebela militaris	OG5_131180	Am_tb_Nm01	Am_tb_Nm01_XX_Am_tu_Nm01LKH418_5875_Len707_Cov2_OG5_131180	Removed	Tree contains multiple clades of anaerobes	2		Insufficient taxonomic coverage
Nebela sp	OG5_130373	Am_tu_Ns11	Am_tu_Ns11_XX_Am_tu_Ns11-LKH672_31319_Len321_Cov5_OG5_130373	Removed	Sequence not of recipient clade	5		Insufficient taxonomic coverage
Nebela sp	OG5_131049	Am_tu_Ns11	Am_tu_Ns11_XX_Am_tu_Ns11-LKH672_9987_Len609_Cov3_OG5_131049	Removed	Sequence not of recipient clade	3		Insufficient taxonomic coverage
Nebela sp	OG5_131180	Am_tu_Ns12	Am_tu_Ns12_XX_Am_tu_Ns12LKH674_643_Len1815_Cov54_OG5_131180	Removed	Tree contains multiple clades of anaerobes	54	Yes
Nebela sp	OG5_133747	Am_tb_Ns16	Am_tb_Ns16_XX_Am_tu_Ns16-LKH680_4437_Len1158_Cov397_OG5_133747	Removed	Tree contains fewer than 5 genera	397		Insufficient taxonomic coverage
Nebela sp	OG5_133747	Am_tu_Ns12	Am_tu_Ns12_XX_Am_tu_Ns12-LKH674_2596_Len1188_Cov14_OG5_133747	Removed	Tree contains fewer than 5 genera	14		Insufficient taxonomic coverage
Nebela sp	OG5_138782	Am_tu_Ns16	Am_tu_Ns16_XX_Am_tu_Ns16-LKH680_23228_Len477_Cov3_OG5_138782	Removed	Tree contains fewer than 5 genera	3	Yes	Insufficient taxonomic coverage
Nebela sp	OG5_138782	Am_tu_Ns17	Am_tu_Ns17_XX_Am_tu_Ns17-LKH682_26343_Len333_Cov1_OG5_138782	Removed	Tree contains fewer than 5 genera	1		Insufficient taxonomic coverage
Nebela sp	OG5_141705	Am_tu_Ns17	Am_tu_Ns17_XX_Am_tu_Ns17-LKH682_26858_Len326_Cov2_OG5_141705	Removed	Sequence not of recipient clade	2		Insufficient taxonomic coverage
Nebela sp	OG5_146694	Am_tu_Ns15	Am_tu_Ns15_XX_Am_tu_Ns15-LKH679_6550_Len906_Cov5_OG5_146694	Removed	Sequence not of recipient clade	5		Insufficient taxonomic coverage
Nebela sp	OG5_147237	Am_tu_Ns17	Am_tu_Ns17_XX_Am_tu_Ns17-LKH682_24004_Len360_Cov2_OG5_147237	Removed	Sequence not of recipient clade	2		Insufficient taxonomic coverage
Nebela sp	OG5_130373	Am_tu_Ns11	Am_tu_Ns11_XX_Am_tu_Ns11LKH672_31319_Len321_Cov5_OG5_130373	Removed	Singleton	5
Nebela sp	OG5_131049	Am_tu_Ns11	Am_tu_Ns11_XX_Am_tu_Ns11LKH672_9987_Len609_Cov3_OG5_131049	Removed	Singleton	3
Nebela sp	OG5_138782	Am_tu_Ns16	Am_tu_Ns16_XX_Am_tu_Ns16LKH680_23228_Len477_Cov3_OG5_138782	Removed	Singleton	3	Yes
Nebela sp	OG5_138782	Am_tu_Ns17	Am_tu_Ns17_XX_Am_tu_Ns17LKH682_26343_Len333_Cov1_OG5_138782	Removed	Singleton	1
Nebela sp	OG5_141705	Am_tu_Ns17	Am_tu_Ns17_XX_Am_tu_Ns17LKH682_26858_Len326_Cov2_OG5_141705	Removed	Singleton	2
Nebela sp	OG5_146694	Am_tu_Ns15	Am_tu_Ns15_XX_Am_tu_Ns15LKH679_6550_Len906_Cov5_OG5_146694	Removed	Singleton	5
Nebela sp	OG5_147237	Am_tu_Ns17	Am_tu_Ns17_XX_Am_tu_Ns17LKH682_24004_Len360_Cov2_OG5_147237	Removed	Singleton	2
Nebela sp.	OG5_130618	Am_tu_Ns09	Am_tu_Ns09_XX_Am_tu_Ns09-LKH625_20898_Len516_Cov1_OG5_130618	Removed	Sequence not of recipient clade	1		Insufficient taxonomic coverage
Nebela sp.	OG5_130618	Am_tu_Ns09	Am_tu_Ns09_XX_Am_tu_Ns09-LKH625_21484_Len519_Cov2_OG5_130618	Removed	Sequence not of recipient clade	2		Insufficient taxonomic coverage
Nebela sp.	OG5_133747	Am_tb_Ns09	Am_tb_Ns09_XX_Am_tu_Ns09-LKH625_4454_Len894_Cov5_OG5_133747	Removed	Tree contains fewer than 5 genera	5		Insufficient taxonomic coverage
Nebela sp.	OG5_144823	Am_tu_Ns04	Am_tu_Ns04_XX_Am_tu_Ns04-LKH369_18383_Len342_Cov3_OG5_144823	Removed	Sequence not of recipient clade	3		Insufficient taxonomic coverage
Nebela sp.	OG5_130618	Am_tu_Ns09	Am_tu_Ns09_XX_Am_tu_Ns09LKH625_20898_Len516_Cov1_OG5_130618	Removed	Singleton	1
Nebela sp.	OG5_130618	Am_tu_Ns09	Am_tu_Ns09_XX_Am_tu_Ns09LKH625_21484_Len519_Cov2_OG5_130618	Removed	Singleton	2
Nebela sp.	OG5_144823	Am_tu_Ns04	Am_tu_Ns04_XX_Am_tu_Ns04LKH369_18383_Len342_Cov3_OG5_144823	Removed	Singleton	3
Nebela sp. dividing	OG5_133747	Am_tb_Ns06	Am_tb_Ns06_XX_Am_tu_Ns06-LKH609_4388_Len885_Cov4_OG5_133747	Removed	Tree contains fewer than 5 genera	4		Insufficient taxonomic coverage
Nebela sp. dividing	OG5_133747	Am_tb_Ns10	Am_tb_Ns10_XX_Am_tu_Ns10-LKH633_7368_Len498_Cov3_OG5_133747	Removed	Tree contains fewer than 5 genera	3		Insufficient taxonomic coverage
Nematostelium gracile	OG5_172660	Am_my_Ngra	Am_my_Ngra_XX_Contig_7269_Len600_Cov10_OG5_172660	Removed	Tree contains fewer than 5 genera	10
Nematostelium gracile	OG5_172660	Am_my_Ngra	Am_my_Ngra_XX_Contig_7399_Len453_Cov8_OG5_172660	Removed	Tree contains fewer than 5 genera	8
Nematostelium gracile	OG5_138433	Am_my_Ngra	Am_my_Ngra_XX_Contig_937_Len1680_Cov8_OG5_138433	Removed	Singleton	8
Neoparamoeba aestuarina	OG5_136080	Am_di_Naes	Am_di_Naes_XX_Contig_15316_Len636_Cov5_OG5_136080	Removed	Sequence not of recipient clade	5		Insufficient taxonomic coverage
Neoparamoeba aestuarina	OG5_139162	Am_di_Naes	Am_di_Naes_XX_Contig_11214_Len462_Cov4_OG5_139162	Removed	Singleton	4
Notodendrodes antarctikos	OG5_131180	Sr_rb_NapA	Sr_rb_NapA_XX_Sr_rh_NapALKH470_1501_Len1965_Cov4_OG5_131180	Removed	Tree contains multiple clades of anaerobes	4		Insufficient taxonomic coverage
Notodendrodes antarctikos	OG5_131180	Sr_rb_QspA	Sr_rb_QspA_XX_Sr_rh_QspALKH476_556_Len1644_Cov3_OG5_131180	Removed	Tree contains multiple clades of anaerobes	3		Insufficient taxonomic coverage
Oscarella pearsei	OG5_130885	Op_me_Opea	Op_me_Opea_XX_Contig_39130_Len486_Cov4_OG5_130885	Removed	Sequence not of recipient clade	4		Insufficient taxonomic coverage
Paramoeba aestuarina	OG5_136080	Am_di_Paes	Am_di_Paes_XX_Contig_11689_Len825_Cov7_OG5_136080	Removed	Sequence not of recipient clade	7		Insufficient taxonomic coverage
Paramoeba aestuarina	OG5_139162	Am_di_Paes	Am_di_Paes_XX_Contig_11832_Len462_Cov5_OG5_139162	Removed	Singleton	5
Paramoeba pemaquidensis	OG5_136080	Am_di_Ppem	Am_di_Ppem_XX_Contig_13879_Len822_Cov54_OG5_136080	Removed	Sequence not of recipient clade	54		Insufficient taxonomic coverage
Paulinella micropora	OG5_141824	Sr_rh_Pami	Sr_rh_Pami_XX_Contig_42826_Len523_Cov2_OG5_141824	Kept	Singleton	2
Paulinella micropora	OG5_145229	Sr_rh_Pami	Sr_rh_Pami_XX_Contig_20076_Len672_Cov128_OG5_145229	Removed	Singleton	128
Pelagodinium beii RCC1491	OG5_136758	Sr_di_Pbei	Sr_di_Pbei_XX_Contig_16970_Len882_Cov8_OG5_136758	Removed	Tree contains multiple clades of anaerobes	8		Insufficient taxonomic coverage
Pelagodinium beii RCC1491	OG5_136758	Sr_di_Pbei	Sr_di_Pbei_XX_Contig_16970_Len882_Cov8_OG5_136758	Removed	Singleton	8
Pellita catalonica	OG5_136926	Am_di_Pcat	Am_di_Pcat_XX_Contig_2457_Len399_Cov4_OG5_136926	Removed	Singleton	4	Yes
Pelomyxa sp.	OG5_134573	Am_ab_Pesp	Am_ab_Pesp_XX_Contig_621_Len1428_Cov21_OG5_134573	Kept	Sequence not of recipient clade	21		Insufficient taxonomic coverage
Pelomyxa sp.	OG5_135734	Am_ar_Pesp	Am_ar_Pesp_XX_Contig_3487_Len528_Cov35_OG5_135734	Kept	Tree contains multiple clades of anaerobes	35		Sufficient taxonomic coverage
Pelomyxa sp.	OG5_136758	Am_ar_Pesp	Am_ar_Pesp_XX_Contig_912_Len849_Cov27_OG5_136758	Kept	Tree contains multiple clades of anaerobes	27		Sufficient taxonomic coverage
Pelomyxa sp.	OG5_140190	Am_ab_Pesp	Am_ab_Pesp_XX_Contig_1987_Len825_Cov17_OG5_140190	Kept	Tree contains multiple clades of anaerobes	17		Sufficient taxonomic coverage
Pelomyxa sp.	OG5_134039	Am_ar_Pesp	Am_ar_Pesp_XX_Contig_6962_Len487_Cov1_OG5_134039	Removed	Tree contains multiple clades of anaerobes	1		Insufficient taxonomic coverage
Pentatrichomonas hominis	OG5_131180	Ex_pb_Phom	Ex_pb_Phom_XX_Contig_3792_Len1284_Cov74_OG5_131180	Kept	Tree contains multiple clades of anaerobes	74		Insufficient taxonomic coverage
Pentatrichomonas hominis	OG5_131583	Ex_pa_Phom	Ex_pa_Phom_XX_FL515577_Contig_423_Len660_OG5_131583	Kept	Tree contains multiple clades of anaerobes	NA		Sister to robust genomic sequence
Pentatrichomonas hominis	OG5_131583	Ex_pa_Phom	Ex_pa_Phom_XX_FL517549_Contig_1668_Len597_OG5_131583	Kept	Tree contains multiple clades of anaerobes	NA		Sister to robust genomic sequence
Pentatrichomonas hominis	OG5_131583	Ex_pa_Phom	Ex_pa_Phom_XX_FL518352_Contig_2284_Len528_OG5_131583	Kept	Tree contains multiple clades of anaerobes	NA		Sister to robust genomic sequence
Pentatrichomonas hominis	OG5_160804	Ex_pb_Phom	Ex_pb_Phom_XX_Contig_14144_Len600_Cov3_OG5_160804	Removed	Tree contains fewer than 5 genera	3
Percolomonas cosmopolitus WS	OG5_134039	Ex_hb_Pcos	Ex_hb_Pcos_XX_Contig_649_Len1272_Cov26_OG5_134039	Kept	Tree contains multiple clades of anaerobes	26
Physarum polycephalum	OG5_158934	Am_my_Ppol	Am_my_Ppol_XX_EL578218_Contig_19075_Len456_OG5_158934	Kept	Tree contains fewer than 5 genera	NA		Sufficient taxonomic coverage
Physarum polycephalum	OG5_130277	Am_my_Ppol	Am_my_Ppol_XX_EL574447_Contig_6470_Len690_OG5_130277	Removed	Singleton	NA
Polysphondylium pallidum	OG5_141720	Am_my_Ppal	Am_my_Ppal_XX_Contig_4528_Len1944_Cov20_OG5_141720	Kept	Tree contains fewer than 5 genera	20
Polysphondylium pallidum	OG5_158934	Am_my_Ppal	Am_my_Ppal_XX_Contig_12328_Len435_Cov21_OG5_158934	Kept	Tree contains fewer than 5 genera	21		Sufficient taxonomic coverage
Polysphondylium pallidum	OG5_141824	Am_my_Ppal	Am_my_Ppal_XX_Contig_4665_Len756_Cov21_OG5_141824	Removed	Tree contains fewer than 5 genera	21
Protacanthamoeba bohemica	OG5_158934	Am_di_Pboh	Am_di_Pboh_XX_Contig_847_Len453_Cov74_OG5_158934	Kept	Tree contains fewer than 5 genera	74		Sufficient taxonomic coverage
Protosporangium articulatum	OG5_158934	Am_my_Part	Am_my_Part_XX_Contig_4811_Len444_Cov27_OG5_158934	Kept	Tree contains fewer than 5 genera	27		Sufficient taxonomic coverage
Protosporangium articulatum	OG5_138433	Am_my_Part	Am_my_Part_XX_Contig_2600_Len1011_Cov23_OG5_138433	Removed	Singleton	23
Protostelium nocturum	OG5_131180	Am_my_Pnoc	Am_my_Pnoc_XX_Contig_1570_Len1824_Cov6_OG5_131180	Removed	Tree contains multiple clades of anaerobes	6
Protostelium nocturum	OG5_135659	Am_my_Pnoc	Am_my_Pnoc_XX_Contig_4435_Len1080_Cov11_OG5_135659	Removed	Singleton	11
Pseudophyllomitus vesiculosus (MAST-6)	OG5_137913	Sr_st_Psve	Sr_st_Psve_XX_Contig_26750_Len777_Cov19_OG5_137913	Kept	Tree contains fewer than 5 genera	19		Sufficient taxonomic coverage
Pteridomonas danica PT	OG5_152616	Sr_st_Pter	Sr_st_Pter_XX_Contig_15772_Len456_Cov23_OG5_152616	Removed	Singleton	23
Pythium splendens	OG5_131180	Sr_st_Pspl	Sr_st_Pspl_XX_Contig_2577_Len1398_Cov6_OG5_131180	Kept	Tree contains multiple clades of anaerobes	6		Sufficient taxonomic coverage
Pythium splendens	OG5_137913	Sr_st_Pspl	Sr_st_Pspl_XX_Contig_2837_Len741_Cov13_OG5_137913	Kept	Tree contains fewer than 5 genera	13		Sufficient taxonomic coverage
Pythium splendens	OG5_142650	Sr_st_Pspl	Sr_st_Pspl_XX_Contig_3606_Len1269_Cov47_OG5_142650	Kept	Tree contains fewer than 5 genera	47
Pyxidicula operculata	OG5_158934	Am_tu_Pope	Am_tu_Pope_XX_Contig_4658_Len435_Cov103_OG5_158934	Removed	Tree contains fewer than 5 genera	103		Insufficient taxonomic coverage
Pyxidicula operculata	OG5_160286	Am_tb_Pope	Am_tb_Pope_XX_Contig_12554_Len726_Cov48_OG5_160286	Removed	Sequence not of recipient clade	48		Insufficient taxonomic coverage
Pyxidicula operculata	OG5_160286	Am_tu_Pope	Am_tu_Pope_XX_Contig_9577_Len1125_Cov54_OG5_160286	Removed	Sequence not of recipient clade	54		Insufficient taxonomic coverage
Pyxidicula operculata	OG5_132916	Am_tu_Pope	Am_tu_Pope_XX_Contig_3373_Len1041_Cov19_OG5_132916	Removed	Singleton	19
Pyxidicula operculata	OG5_136096	Am_tu_Pope	Am_tu_Pope_XX_Contig_6669_Len1338_Cov12_OG5_136096	Removed	Singleton	12
Quadrulella symmetrica	OG5_133747	Am_tb_Qs03	Am_tb_Qs03_XX_Am_tu_Qs03-LKH319_5351_Len501_Cov3_OG5_133747	Removed	Tree contains fewer than 5 genera	3		Insufficient taxonomic coverage
Quadrulella symmetrica	OG5_133885	Am_tu_Qs02	Am_tu_Qs02_XX_Am_tu_Qs02-LKH312_2956_Len366_Cov5_OG5_133885	Removed	Sequence not of recipient clade	5		Insufficient taxonomic coverage
Quadrulella symmetrica	OG5_133885	Am_tu_Qs02	Am_tu_Qs02_XX_Am_tu_Qs02LKH312_2956_Len366_Cov5_OG5_133885	Removed	Singleton	5
Reclinomonas americana	OG5_136360	Ex_ja_Rame	Ex_ja_Rame_XX_EC784874_Contig_13363_Len360_OG5_136360	Removed	Singleton	NA
Rhizomastix elongata	OG5_131583	Am_ar_Relo	Am_ar_Relo_XX_Contig_2820_Len840_Cov98_OG5_131583	Kept	Tree contains multiple clades of anaerobes	98		Taxonomically dense
Rhizomastix elongata	OG5_131583	Am_ar_Relo	Am_ar_Relo_XX_Contig_4968_Len1152_Cov292_OG5_131583	Kept	Tree contains multiple clades of anaerobes	292		Taxonomically dense
Rhizomastix elongata	OG5_134039	Am_ar_Relo	Am_ar_Relo_XX_Contig_6004_Len1194_Cov33_OG5_134039	Kept	Tree contains multiple clades of anaerobes	33		Sufficient taxonomic coverage
Rhizomastix elongata	OG5_134500	Am_ar_Relo	Am_ar_Relo_XX_Contig_6890_Len915_Cov73_OG5_134500	Kept	Tree contains multiple clades of anaerobes	73		Sufficient taxonomic coverage
Rhizomastix elongata	OG5_134573	Am_ab_Relo	Am_ab_Relo_XX_Contig_3057_Len1800_Cov120_OG5_134573	Kept	Sequence not of recipient clade	120		Insufficient taxonomic coverage
Rhizomastix elongata	OG5_136758	Am_ar_Relo	Am_ar_Relo_XX_Contig_4014_Len801_Cov83_OG5_136758	Kept	Tree contains multiple clades of anaerobes	83		Sufficient taxonomic coverage
Rhizomastix libera	OG5_131583	Am_ar_Rlib	Am_ar_Rlib_XX_Contig_3271_Len1158_Cov20_OG5_131583	Kept	Tree contains multiple clades of anaerobes	20		Taxonomically dense
Rhizomastix libera	OG5_131583	Am_ar_Rlib	Am_ar_Rlib_XX_Contig_3963_Len1104_Cov13_OG5_131583	Kept	Tree contains multiple clades of anaerobes	13		Taxonomically dense
Rhizomastix libera	OG5_134039	Am_ar_Rlib	Am_ar_Rlib_XX_Contig_3929_Len1119_Cov8_OG5_134039	Kept	Tree contains multiple clades of anaerobes	8		Sufficient taxonomic coverage
Rhizomastix libera	OG5_134500	Am_ar_Rlib	Am_ar_Rlib_XX_Contig_4139_Len1116_Cov8_OG5_134500	Kept	Tree contains multiple clades of anaerobes	8		Sufficient taxonomic coverage
Rhizomastix libera	OG5_134573	Am_ab_Rlib	Am_ab_Rlib_XX_Contig_1415_Len1800_Cov25_OG5_134573	Kept	Sequence not of recipient clade	25		Insufficient taxonomic coverage
Rhizomastix libera	OG5_136758	Am_ar_Rlib	Am_ar_Rlib_XX_Contig_14950_Len384_Cov2_OG5_136758	Kept	Tree contains multiple clades of anaerobes	2		Sufficient taxonomic coverage
Rhizomastix libera	OG5_136758	Am_ar_Rlib	Am_ar_Rlib_XX_Contig_5876_Len645_Cov14_OG5_136758	Kept	Tree contains multiple clades of anaerobes	14		Sufficient taxonomic coverage
Rhizomastix libera	OG5_146682	Am_ar_Rlib	Am_ar_Rlib_XX_Contig_4309_Len1029_Cov278_OG5_146682	Kept	Singleton	278			In with anaerobes
Rhizomastix libera	OG5_130467	Am_ab_Rlib	Am_ab_Rlib_XX_Contig_10619_Len384_Cov6_OG5_130467	Removed	Singleton	6
Rhodomonas salina	OG5_129917	EE_cr_Rsal	EE_cr_Rsal_XX_Contig_11051_Len882_Cov5_OG5_129917	Removed	Sequence not of recipient clade	5		Insufficient taxonomic coverage
Rigifila ramosa	OG5_132444	EE_ap_Rram	EE_ap_Rram_XX_Contig_6279_Len1098_Cov30_OG5_132444	Removed	Singleton	30
S. ambiguum	OG5_132444	Sr_ci_Samc	Sr_ci_Samc_XX_Contig_23155_Len1041_Cov8_OG5_132444	Removed	Singleton	8			Intralab contaminant
S. ambiguum	OG5_144404	Sr_ci_Samc	Sr_ci_Samc_XX_Contig_44789_Len354_Cov2_OG5_144404	Removed	Singleton	2			Intralab contaminant
S. ambiguum	OG5_158934	Sr_ci_Samc	Sr_ci_Samc_XX_Contig_65774_Len229_Cov5_OG5_158934	Removed	Singleton	5
S. teres	OG5_136360	Sr_ci_Stec	Sr_ci_Stec_XX_Contig_25645_Len735_Cov4_OG5_136360	Removed	Singleton	4			Intralab contaminant
S. teres	OG5_140214	Sr_ci_Stec	Sr_ci_Stec_XX_Contig_31771_Len489_Cov22.0_OG5_140214	Removed	Singleton	NA			Intralab contaminant
S. teres	OG5_145229	Sr_ci_Stec	Sr_ci_Stec_XX_Contig_29513_Len525_Cov5_OG5_145229	Removed	Singleton	5
Salpingoeca rosetta	OG5_142650	Op_ch_Sros	Op_ch_Sros_XX_514699627_Contig_4737_Len564_OG5_142650_Trans1	Kept	Singleton	NA			Sister to whole genome that maps robustly
Salpingoeca rosetta	OG5_136758	Op_ch_Sros	Op_ch_Sros_XX_514683285_Contig_2864_Len823_OG5_136758_Trans1	Kept	Singleton	NA			Sister to whole genome that maps robustly
Salpingoeca rosetta	049_Trans1	Op_ch_Sros	Op_ch_Sros_XX_514701173_Contig_4274_Len613_OG5_131049_Trans1	Removed	Singleton	NA
Salpingoeca rosetta	052_Trans1	Op_ch_Sros	Op_ch_Sros_XX_514693360_Contig_6865_Len399_OG5_135052_Trans1	Removed	Singleton	NA
Sawyeria marylandensis	OG5_168779	Ex_he_Smar	Ex_he_Smar_XX_EC825715_Contig_433_Len744_OG5_168779	Kept	Tree contains fewer than 5 genera	NA
Schizoplasmodiopsis pseudoendospora	OG5_131180	Am_mb_Spse	Am_mb_Spse_XX_Contig_369_Len789_Cov35_OG5_131180	Removed	Tree contains multiple clades of anaerobes	35
Schizoplasmodiopsis vulgaris	OG5_158934	Am_my_Svul	Am_my_Svul_XX_Contig_14331_Len456_Cov4_OG5_158934	Kept	Tree contains fewer than 5 genera	4		Sufficient taxonomic coverage
Schizoplasmodiopsis vulgaris	OG5_172660	Am_my_Svul	Am_my_Svul_XX_Contig_9114_Len588_Cov3_OG5_172660	Removed	Tree contains fewer than 5 genera	3
Schizoplasmodiopsis vulgaris	OG5_135249	Am_my_Svul	Am_my_Svul_XX_Contig_3017_Len1074_Cov11_OG5_135249	Removed	Singleton	11
Spironucleus vortens	OG5_131583	Ex_fb_Svor	Ex_fb_Svor_XX_GH175305_Contig_253_Len792_OG5_131583	Kept	Tree contains multiple clades of anaerobes	NA		Sister to robust genomic sequence
Spironucleus vortens	OG5_131583	Ex_fb_Svor	Ex_fb_Svor_XX_GH193311_Contig_9130_Len474_OG5_131583	Kept	Tree contains multiple clades of anaerobes	NA		Sister to robust genomic sequence
Spironucleus vortens	OG5_139229	Ex_fo_Svor	Ex_fo_Svor_XX_GH187971_Contig_11050_Len684_OG5_139229	Removed	Tree contains fewer than 5 genera	NA
Spironucleus vortens	OG5_139229	Ex_fo_Svor	Ex_fo_Svor_XX_GH195490_Contig_18058_Len591_OG5_139229	Removed	Tree contains fewer than 5 genera	NA
Spirostomum ambiguum	OG5_136758	Sr_cb_SaK2	Sr_cb_SaK2_XX_Contig_15475_Len447_Cov4_OG5_136758	Removed	Singleton	4			Intralab contaminant
Spirostomum ambiguum	OG5_136758	Sr_ci_SaK7	Sr_ci_SaK7_XX_Contig_24465_Len465_Cov4_OG5_136758	Removed	Singleton	4			Intralab contaminant
Spirostomum minus	OG5_169954	Sr_ci_SmK4	Sr_ci_SmK4_XX_Contig_5087_Len969_Cov3_OG5_169954	Removed	Singleton	3			Intralab contaminant
Spirostomum teres	OG5_173614	Sr_ci_StK4	Sr_ci_StK4_XX_Contig_32323_Len396_Cov2_OG5_173614	Removed	Singleton	2			Intralab contaminant
Spirostomum yagiui	58:0.00000	Sr_ci_SyK5	Sr_ci_SyK5_XX_Contig_22379_Len340_Cov4_OG5_136758:0.00000	Removed	Singleton	4			Intralab contaminant
Squamamoeba japonica	OG5_133515	Am_di_Sjap	Am_di_Sjap_XX_Contig_4857_Len471_Cov32_OG5_133515	Removed	Singleton	32
Squamamoeba japonica	OG5_136926	Am_db_Sjap	Am_db_Sjap_XX_Contig_6638_Len399_Cov2_OG5_136926	Removed	Singleton	2
Stereomyxa ramosa	OG5_160286	Am_is_Sram	Am_is_Sram_XX_Contig_8373_Len1128_Cov9_OG5_160286	Removed	Sequence not of recipient clade	9		Insufficient taxonomic coverage
Stereomyxa ramosa	OG5_139162	Am_is_Sram	Am_is_Sram_XX_Contig_13837_Len696_Cov4_OG5_139162	Removed	Singleton	4
Stratorugosa tubuloviscum	OG5_132734	Am_is_Stub	Am_is_Stub_XX_Contig_9712_Len675_Cov11_OG5_132734	Removed	Tree contains multiple clades of anaerobes	11		Insufficient taxonomic coverage
Stygamoeba regulata	OG5_135090	Am_di_Sreg	Am_di_Sreg_XX_Contig_4765_Len1953_Cov8_OG5_135090	Removed	Singleton	8
Stygiella incarcerata	OG5_134500	Ex_ja_Sinc	Ex_ja_Sinc_XX_Contig_6355_Len1080_Cov54_OG5_134500	Kept	Tree contains multiple clades of anaerobes	54		In-tree context (anaerobic)
Sycon ciliatum	OG5_146609	Op_me_Scil	Op_me_Scil_XX_Contig_52920_Len173_Cov2_OG5_146609	Removed	Singleton	2
Sycon ciliatum	OG5_157648	Op_me_Scil	Op_me_Scil_XX_Contig_15625_Len438_Cov4_OG5_157648	Removed	Singleton	4
Thalassiosira rotula CCMP3096	OG5_131180	Sr_sb_Trot	Sr_sb_Trot_XX_Contig_8288_Len1641_Cov24_OG5_131180	Removed	Tree contains multiple clades of anaerobes	24		Insufficient taxonomic coverage
Thalassiosira rotula CCMP3096	OG5_146696	Sr_st_Trot	Sr_st_Trot_XX_Contig_33469_Len540_Cov2_OG5_146696	Removed	Singleton	2
Thecamoeba quadrilineata	OG5_130466	Am_th_Tqua	Am_th_Tqua_XX_Contig_13972_Len594_Cov7_OG5_130466	Removed	Singleton	7
Timspurckia oligopyrenoides CCMP3278	OG5_168779	Pl_rh_Toli	Pl_rh_Toli_XX_Contig_2483_Len1437_Cov9_OG5_168779	Removed	Singleton	9
Trochammina inflata	OG5_132444	Sr_rh_Ti04	Sr_rh_Ti04_XX_Sr_rh_Ti04-LKH210_3720_Len1077_Cov5_OG5_132444	Removed	Tree contains multiple clades of anaerobes	5		Insufficient taxonomic coverage
Trochammina inflata	OG5_132444	Sr_rh_Ti04	Sr_rh_Ti04_XX_Sr_rh_Ti04LKH210_3720_Len1077_Cov5_OG5_132444	Removed	Singleton	5
Tychosporium acutostipes	OG5_132734	Am_my_Tacu	Am_my_Tacu_XX_Contig_7080_Len360_Cov4_OG5_132734	Removed	Tree contains multiple clades of anaerobes	4		Insufficient taxonomic coverage
Undet saccamminid	OG5_163374	Sr_rh_Usac	Sr_rh_Usac_XX_Contig_7473_Len1836_Cov14_OG5_163374	Removed	Singleton	14
Vannella robusta	OG5_146609	Am_di_Vrob	Am_di_Vrob_XX_Contig_21535_Len213_Cov2_OG5_146609	Removed	Sequence not of recipient clade	2	Yes
Vannella sp.	OG5_146609	Am_di_Vsim	Am_di_Vsim_XX_Contig_20725_Len228_Cov1_OG5_146609	Removed	Sequence not of recipient clade	1	Yes
Vermamoeba vermiformis	OG5_158934	Am_tu_Vver	Am_tu_Vver_XX_Contig_12188_Len444_Cov43_OG5_158934	Removed	Tree contains fewer than 5 genera	43		Insufficient taxonomic coverage
Vermamoeba vermiformis	OG5_135787	Am_tu_Vver	Am_tu_Vver_XX_Contig_4070_Len1413_Cov3_OG5_135787	Removed	Singleton	3
