# Supplementary material for: Old genes in new places: A taxon-rich analysis of interdomain lateral gene transfer events
Source: PLoS Genet. 2022 Jun 22;18(6):e1010239. doi: 10.1371/journal.pgen.1010239 (PMC9255765; doi:10.1371/journal.pgen.1010239)
Supplement: S11 Table — For each LGT (column A) we provide distance for all comparison trees (Column B) for both LGT and VGT trees (column C). All subsampled VTG measurements are given for each corresponding LTG, and the recipient category of the LTGs (and their corresponding subsampled VTGs) match those in figures (Figs 2E and 3C and S1–S3). (XLSX) [file pgen.1010239.s011.xlsx]

## Sheet: Table_S11_InterdomainBLCs
LTG	Comparison Tree	Type	Recipient Category	Average Ingroup Branch Length (EE)	Ingroup-Outgroup Distance (EP)	Ratio (EP/EE)
OG5_130469	OG5_130469	LTG	Op	0.327381	0.287516	0.878231
OG5_130469	OG5_126664	VTG	Op	0.322307	0.230599	0.715464
OG5_130469	OG5_126673	VTG	Op	0.201494	0.442871	2.19793
OG5_130469	OG5_126677	VTG	Op	0.24233	0.213919	0.882759
OG5_130469	OG5_126729	VTG	Op	0.18525	2.76388	14.9197
OG5_130469	OG5_126736	VTG	Op	0.211682	1.49369	7.05628
OG5_130469	OG5_126742	VTG	Op	0.190619	3.33302	17.4852
OG5_130469	OG5_126745	VTG	Op	0.136727	1.41532	10.3514
OG5_130469	OG5_126746	VTG	Op	0.193957	0.35812	1.84639
OG5_130469	OG5_126752	VTG	Op	0.146345	0.691544	4.72545
OG5_130469	OG5_126755	VTG	Op	0.199729	1.30713	6.54453
OG5_130469	OG5_126764	VTG	Op	0.125359	0.958793	7.64836
OG5_130469	OG5_126775	VTG	Op	0.114143	0.189523	1.6604
OG5_130469	OG5_126777	VTG	Op	0.248326	0.969262	3.90318
OG5_130469	OG5_126796	VTG	Op	0.148777	1.54344	10.3742
OG5_130469	OG5_126799	VTG	Op	0.117817	0.801495	6.80288
OG5_130469	OG5_126835	VTG	Op	0.110794	0.472302	4.2629
OG5_130469	OG5_126837	VTG	Op	0.299897	1.98348	6.61387
OG5_130469	OG5_126839	VTG	Op	0.0864982	0.168543	1.94852
OG5_130469	OG5_126851	VTG	Op	0.124699	0.829092	6.64876
OG5_130469	OG5_126865	VTG	Op	0.208806	0.530174	2.53907
OG5_130469	OG5_126870	VTG	Op	0.126266	0.557371	4.41427
OG5_130469	OG5_126873	VTG	Op	0.184866	3.10635	16.8032
OG5_130469	OG5_126880	VTG	Op	0.21434	0.996936	4.65119
OG5_130469	OG5_126889	VTG	Op	0.187357	0.986655	5.26618
OG5_130469	OG5_126894	VTG	Op	0.132172	0.240699	1.82111
OG5_130469	OG5_126904	VTG	Op	0.21542	0.248464	1.15339
OG5_130469	OG5_126908	VTG	Op	0.251893	3.18717	12.6529
OG5_130469	OG5_126926	VTG	Op	0.0611854	0.596881	9.75528
OG5_130469	OG5_126929	VTG	Op	0.302102	0.545361	1.80523
OG5_130469	OG5_126934	VTG	Op	0.0946067	0.724954	7.66282
OG5_130469	OG5_126936	VTG	Op	0.323064	1.12466	3.48122
OG5_130469	OG5_126937	VTG	Op	0.187882	0.701808	3.73536
OG5_130469	OG5_126941	VTG	Op	0.289509	1.91385	6.61069
OG5_130469	OG5_126972	VTG	Op	0.0899353	0.726066	8.07321
OG5_130469	OG5_126973	VTG	Op	0.253725	1.68124	6.62623
OG5_130469	OG5_126982	VTG	Op	0.154419	0.262457	1.69964
OG5_130469	OG5_127011	VTG	Op	0.10806	0.566427	5.2418
OG5_130469	OG5_127058	VTG	Op	0.151134	1.81623	12.0174
OG5_130469	OG5_127093	VTG	Op	0.217785	0.3909	1.79489
OG5_130469	OG5_127105	VTG	Op	0.137421	1.25458	9.12946
OG5_130469	OG5_127117	VTG	Op	0.186631	2.60017	13.9321
OG5_130469	OG5_127126	VTG	Op	0.334439	0.993753	2.97141
OG5_130469	OG5_127152	VTG	Op	0.100841	0.304913	3.02372
OG5_130469	OG5_127208	VTG	Op	0.148077	2.33574	15.7738
OG5_130469	OG5_127215	VTG	Op	0.144788	0.300686	2.07673
OG5_130469	OG5_127227	VTG	Op	0.137788	0.791	5.74071
OG5_130469	OG5_127259	VTG	Op	0.158365	2.07047	13.074
OG5_130469	OG5_127272	VTG	Op	0.125139	2.08698	16.6773
OG5_130469	OG5_127284	VTG	Op	0.153114	0.562645	3.67468
OG5_130469	OG5_127285	VTG	Op	0.203751	0.983012	4.82458
OG5_130469	OG5_127330	VTG	Op	0.266626	0.447747	1.67931
OG5_130541	OG5_126615	VTG	Op	0.206361	0.837812	4.05992
OG5_130541	OG5_126618	VTG	Op	0.150561	0.647104	4.29795
OG5_130541	OG5_126621	VTG	Op	0.225927	0.848486	3.75558
OG5_130541	OG5_126626	VTG	Op	0.118208	0.69477	5.87751
OG5_130541	OG5_126633	VTG	Op	0.444107	0.398667	0.897683
OG5_130541	OG5_126664	VTG	Op	0.258071	0.535571	2.07528
OG5_130541	OG5_126673	VTG	Op	0.329125	0.216927	0.659103
OG5_130541	OG5_126677	VTG	Op	0.300951	0.51398	1.70785
OG5_130541	OG5_126680	VTG	Op	0.171665	1.00256	5.84017
OG5_130541	OG5_126690	VTG	Op	0.120247	0.752585	6.25864
OG5_130541	OG5_126691	VTG	Op	0.166464	0.522534	3.13903
OG5_130541	OG5_126694	VTG	Op	0.237209	1.75619	7.40354
OG5_130541	OG5_126698	VTG	Op	0.0733755	0.510823	6.96177
OG5_130541	OG5_126700	VTG	Op	0.069462	0.622484	8.9615
OG5_130541	OG5_126704	VTG	Op	0.211185	1.31027	6.20439
OG5_130541	OG5_126710	VTG	Op	0.252031	1.19579	4.74461
OG5_130541	OG5_126720	VTG	Op	0.105662	0.652699	6.17724
OG5_130541	OG5_126728	VTG	Op	0.246629	1.46125	5.92491
OG5_130541	OG5_126729	VTG	Op	0.253251	1.84508	7.28556
OG5_130541	OG5_126736	VTG	Op	0.225483	0.922687	4.09204
OG5_130541	OG5_126742	VTG	Op	0.144496	1.02579	7.09912
OG5_130541	OG5_126745	VTG	Op	0.155174	0.78968	5.08899
OG5_130541	OG5_126746	VTG	Op	0.213322	0.464503	2.17747
OG5_130541	OG5_126750	VTG	Op	0.176836	0.786325	4.44664
OG5_130541	OG5_126752	VTG	Op	0.180691	0.769961	4.2612
OG5_130541	OG5_126755	VTG	Op	0.232559	0.910846	3.91663
OG5_130541	OG5_126758	VTG	Op	0.110713	0.460753	4.16169
OG5_130541	OG5_126762	VTG	Op	0.0995039	0.692648	6.96102
OG5_130541	OG5_126764	VTG	Op	0.190216	0.796757	4.1887
OG5_130541	OG5_126768	VTG	Op	0.265695	1.27273	4.79017
OG5_130541	OG5_126775	VTG	Op	0.114353	0.676869	5.91911
OG5_130541	OG5_126777	VTG	Op	0.203199	0.943945	4.64541
OG5_130541	OG5_126778	VTG	Op	0.278493	0.239855	0.86126
OG5_130541	OG5_126784	VTG	Op	0.0973806	0.571412	5.86782
OG5_130541	OG5_126787	VTG	Op	0.17107	0.792221	4.63096
OG5_130541	OG5_126789	VTG	Op	0.166034	1.07821	6.49388
OG5_130541	OG5_126793	VTG	Op	0.0872205	0.50037	5.73684
OG5_130541	OG5_126796	VTG	Op	0.158755	0.806499	5.08015
OG5_130541	OG5_126798	VTG	Op	0.318944	1.43977	4.51418
OG5_130541	OG5_126799	VTG	Op	0.152302	0.556985	3.6571
OG5_130541	OG5_126801	VTG	Op	0.117819	0.575536	4.8849
OG5_130541	OG5_126810	VTG	Op	0.201647	0.879398	4.36108
OG5_130541	OG5_126817	VTG	Op	0.214083	0.869407	4.06108
OG5_130541	OG5_126823	VTG	Op	0.07393	0.294866	3.98845
OG5_130541	OG5_126826	VTG	Op	0.137712	0.955594	6.93908
OG5_130541	OG5_126827	VTG	Op	0.136901	0.757047	5.52988
OG5_130541	OG5_126835	VTG	Op	0.110942	0.557967	5.02935
OG5_130541	OG5_126837	VTG	Op	0.335831	1.62644	4.84302
OG5_130541	OG5_126839	VTG	Op	0.0729418	0.19732	2.70517
OG5_130541	OG5_126847	VTG	Op	0.117271	0.531249	4.53008
OG5_130541	OG5_126848	VTG	Op	0.190309	0.44983	2.36368
OG5_131043	OG5_131043	LTG	Op	0.15338	0.180511	1.17689
OG5_131043	OG5_126664	VTG	Op	0.38736	0.610274	1.57547
OG5_131043	OG5_126673	VTG	Op	0.237627	0.43563	1.83325
OG5_131043	OG5_126677	VTG	Op	0.298707	0.312414	1.04589
OG5_131043	OG5_126694	VTG	Op	0.16637	1.35797	8.16236
OG5_131043	OG5_126700	VTG	Op	0.0477979	0.561705	11.7517
OG5_131043	OG5_126704	VTG	Op	0.215123	0.876661	4.07516
OG5_131043	OG5_126710	VTG	Op	0.375804	0.406326	1.08122
OG5_131043	OG5_126729	VTG	Op	0.191696	1.55015	8.08651
OG5_131043	OG5_126736	VTG	Op	0.253071	0.892961	3.52849
OG5_131043	OG5_126742	VTG	Op	0.112134	1.02591	9.14897
OG5_131043	OG5_126745	VTG	Op	0.130667	0.866755	6.6333
OG5_131043	OG5_126746	VTG	Op	0.196718	0.252153	1.2818
OG5_131043	OG5_126752	VTG	Op	0.190087	0.77643	4.08461
OG5_131043	OG5_126755	VTG	Op	0.198645	1.03783	5.22458
OG5_131043	OG5_126758	VTG	Op	0.171499	0.295103	1.72072
OG5_131043	OG5_126764	VTG	Op	0.162989	0.719054	4.41168
OG5_131043	OG5_126768	VTG	Op	0.270536	0.959753	3.5476
OG5_131043	OG5_126775	VTG	Op	0.15889	0.177211	1.11531
OG5_131043	OG5_126777	VTG	Op	0.284427	0.864677	3.04006
OG5_131043	OG5_126787	VTG	Op	0.196264	0.637999	3.25072
OG5_131043	OG5_126796	VTG	Op	0.107817	0.818223	7.58901
OG5_131043	OG5_126798	VTG	Op	0.340036	1.02492	3.01413
OG5_131043	OG5_126799	VTG	Op	0.136082	0.418371	3.07441
OG5_131043	OG5_126835	VTG	Op	0.0759774	0.443677	5.83959
OG5_131043	OG5_126837	VTG	Op	0.337004	1.14101	3.38575
OG5_131043	OG5_126839	VTG	Op	0.0939596	0.140779	1.4983
OG5_131043	OG5_126848	VTG	Op	0.217831	0.329285	1.51165
OG5_131043	OG5_126851	VTG	Op	0.186388	0.741278	3.97708
OG5_131043	OG5_126865	VTG	Op	0.209725	0.662346	3.15817
OG5_131043	OG5_126870	VTG	Op	0.141819	0.469361	3.30958
OG5_131043	OG5_126871	VTG	Op	0.201725	1.54981	7.68277
OG5_131043	OG5_126873	VTG	Op	0.17985	0.685156	3.80959
OG5_131043	OG5_126880	VTG	Op	0.259835	1.02981	3.96333
OG5_131043	OG5_126889	VTG	Op	0.191646	0.711959	3.71498
OG5_131043	OG5_126892	VTG	Op	0.115612	0.359584	3.11028
OG5_131043	OG5_126894	VTG	Op	0.126207	0.0459763	0.364292
OG5_131043	OG5_126895	VTG	Op	0.232429	1.2507	5.38098
OG5_131043	OG5_126903	VTG	Op	0.204394	0.629498	3.07983
OG5_131043	OG5_126904	VTG	Op	0.183224	0.299741	1.63593
OG5_131043	OG5_126908	VTG	Op	0.214118	0.921392	4.3032
OG5_131043	OG5_126926	VTG	Op	0.0911107	0.935227	10.2647
OG5_131043	OG5_126929	VTG	Op	0.360491	0.714358	1.98163
OG5_131043	OG5_126934	VTG	Op	0.108745	0.640387	5.88889
OG5_131043	OG5_126936	VTG	Op	0.313897	1.15521	3.6802
OG5_131043	OG5_126937	VTG	Op	0.120983	0.389	3.21532
OG5_131043	OG5_126941	VTG	Op	0.254636	1.2172	4.78014
OG5_131043	OG5_126947	VTG	Op	0.324645	0.35697	1.09957
OG5_131043	OG5_126960	VTG	Op	0.175717	1.19136	6.78
OG5_131043	OG5_126966	VTG	Op	0.212185	0.322771	1.52118
OG5_131043	OG5_126972	VTG	Op	0.115218	0.71048	6.16638
OG5_131043	OG5_126973	VTG	Op	0.268981	1.23478	4.59057
OG5_131180	OG5_131180	LTG	Ex	0.892625	2.55e-06	2.85e-06
OG5_131180	OG5_126673	VTG	Ex	0.389912	0.904734	2.32035
OG5_131180	OG5_126698	VTG	Ex	0.293228	1.05099	3.58422
OG5_131180	OG5_126720	VTG	Ex	0.231693	0.701405	3.0273
OG5_131180	OG5_126742	VTG	Ex	0.367076	1.27211	3.46552
OG5_131180	OG5_126750	VTG	Ex	0.370879	1.69283	4.56438
OG5_131180	OG5_126758	VTG	Ex	0.237947	0.648823	2.72675
OG5_131180	OG5_126787	VTG	Ex	0.463628	0.266409	0.574618
OG5_131180	OG5_126789	VTG	Ex	0.588882	0.389168	0.660859
OG5_131180	OG5_126796	VTG	Ex	0.343825	1.31558	3.8263
OG5_131180	OG5_126810	VTG	Ex	0.350383	0.616695	1.76006
OG5_131180	OG5_126886	VTG	Ex	0.396314	0.422276	1.06551
OG5_131180	OG5_126980	VTG	Ex	0.288287	1.37887	4.78297
OG5_131180	OG5_127002	VTG	Ex	0.224258	0.818974	3.65193
OG5_131180	OG5_127076	VTG	Ex	0.492231	1.98213	4.02682
OG5_131180	OG5_127082	VTG	Ex	0.0967935	0.455581	4.70673
OG5_131180	OG5_127094	VTG	Ex	0.322826	1.03263	3.19871
OG5_131180	OG5_127109	VTG	Ex	0.334646	1.06165	3.17245
OG5_131180	OG5_127151	VTG	Ex	0.456692	1.62828	3.56538
OG5_131180	OG5_127157	VTG	Ex	0.33667	0.920401	2.73384
OG5_131180	OG5_127233	VTG	Ex	0.120657	0.292614	2.42517
OG5_131180	OG5_127247	VTG	Ex	0.699105	3.02012	4.31998
OG5_131180	OG5_127324	VTG	Ex	0.50109	2.69776	5.38378
OG5_131180	OG5_127342	VTG	Ex	0.316989	0.878264	2.77065
OG5_131180	OG5_127415	VTG	Ex	0.244746	0.914896	3.73815
OG5_131180	OG5_127532	VTG	Ex	0.202161	0.54018	2.67203
OG5_131180	OG5_127656	VTG	Ex	0.3313	1.35854	4.10064
OG5_131180	OG5_127671	VTG	Ex	0.568386	2.82985	4.97875
OG5_131180	OG5_127715	VTG	Ex	0.177112	0.849691	4.79748
OG5_131180	OG5_127776	VTG	Ex	0.510987	1.90372	3.72557
OG5_131262	OG5_131262	LTG	Op	0.142807	0.187016	1.30958
OG5_131262	OG5_126729	VTG	Op	0.166269	2.23914	13.467
OG5_131262	OG5_126736	VTG	Op	0.115348	1.37963	11.9606
OG5_131262	OG5_126746	VTG	Op	0.103208	0.377252	3.65525
OG5_131262	OG5_126799	VTG	Op	0.0899815	1.00739	11.1955
OG5_131262	OG5_126851	VTG	Op	0.0852636	0.801191	9.39664
OG5_131262	OG5_126895	VTG	Op	0.163194	1.98046	12.1356
OG5_131262	OG5_126899	VTG	Op	0.133299	0.449695	3.37359
OG5_131262	OG5_127011	VTG	Op	0.0997863	0.58668	5.87936
OG5_131262	OG5_127058	VTG	Op	0.0968165	1.33344	13.7729
OG5_131262	OG5_127113	VTG	Op	0.167332	3.89889	23.3004
OG5_131262	OG5_127284	VTG	Op	0.143177	0.674707	4.7124
OG5_131262	OG5_127290	VTG	Op	0.0906361	0.153014	1.68823
OG5_131262	OG5_127371	VTG	Op	0.321761	1.49701	4.65257
OG5_131262	OG5_127664	VTG	Op	0.296371	2.25628	7.61303
OG5_131336	OG5_131336	LTG	Op	0.457121	1.22266	2.6747
OG5_131336	OG5_126618	VTG	Op	0.290568	0.365715	1.25862
OG5_131336	OG5_126699	VTG	Op	0.426304	0.655139	1.53679
OG5_131336	OG5_126729	VTG	Op	0.3996	2.024	5.06508
OG5_131336	OG5_126736	VTG	Op	0.515919	1.48879	2.8857
OG5_131336	OG5_126755	VTG	Op	0.243176	1.10354	4.53802
OG5_131336	OG5_126762	VTG	Op	0.190933	0.563426	2.95091
OG5_131336	OG5_126764	VTG	Op	0.290013	0.908966	3.13423
OG5_131336	OG5_126839	VTG	Op	0.177199	0.767685	4.33233
OG5_131336	OG5_126851	VTG	Op	0.220802	0.814844	3.69039
OG5_131336	OG5_126899	VTG	Op	0.315942	0.401573	1.27104
OG5_131336	OG5_126926	VTG	Op	0.0953428	0.520923	5.46368
OG5_131336	OG5_126928	VTG	Op	0.201534	0.323439	1.60488
OG5_131336	OG5_126932	VTG	Op	0.461931	3.23394	7.00092
OG5_131336	OG5_126973	VTG	Op	0.47834	1.58547	3.31452
OG5_131336	OG5_126977	VTG	Op	0.506664	1.14664	2.26311
OG5_131336	OG5_126979	VTG	Op	0.121053	0.147073	1.21495
OG5_131336	OG5_127011	VTG	Op	0.179685	0.486197	2.70582
OG5_131336	OG5_127060	VTG	Op	0.279222	0.67134	2.40432
OG5_131336	OG5_127109	VTG	Op	0.198124	0.91604	4.62357
OG5_131336	OG5_127113	VTG	Op	0.4822	2.77775	5.76059
OG5_131336	OG5_127140	VTG	Op	0.18084	0.37018	2.047
OG5_131336	OG5_127157	VTG	Op	0.203676	1.00488	4.93373
OG5_131336	OG5_127174	VTG	Op	0.257762	0.909819	3.52969
OG5_131336	OG5_127186	VTG	Op	0.294297	1.60039	5.43801
OG5_131336	OG5_127222	VTG	Op	0.275021	1.53329	5.57516
OG5_131336	OG5_127284	VTG	Op	0.457995	0.491532	1.07323
OG5_131336	OG5_127290	VTG	Op	0.248816	0.335937	1.35014
OG5_131336	OG5_127325	VTG	Op	0.563411	0.63814	1.13264
OG5_131336	OG5_127344	VTG	Op	0.362707	1.14964	3.1696
OG5_131336	OG5_127361	VTG	Op	0.770907	1.30796	1.69666
OG5_131336	OG5_127383	VTG	Op	0.427373	0.621184	1.4535
OG5_131336	OG5_127389	VTG	Op	0.644567	1.86973	2.90075
OG5_131336	OG5_127477	VTG	Op	0.442124	0.959854	2.17101
OG5_131336	OG5_127501	VTG	Op	0.350434	0.288988	0.824657
OG5_131336	OG5_127526	VTG	Op	0.331247	1.42955	4.31565
OG5_131336	OG5_127531	VTG	Op	0.359928	0.473534	1.31563
OG5_131336	OG5_127533	VTG	Op	0.649762	0.722623	1.11213
OG5_131336	OG5_127541	VTG	Op	0.303453	0.68226	2.24832
OG5_131336	OG5_127571	VTG	Op	0.218784	0.456141	2.08489
OG5_131336	OG5_127572	VTG	Op	0.392899	0.84167	2.1422
OG5_131336	OG5_127644	VTG	Op	0.346261	1.04111	3.0067
OG5_131336	OG5_127663	VTG	Op	0.505269	0.577427	1.14281
OG5_131336	OG5_127749	VTG	Op	0.369466	1.44971	3.92379
OG5_131336	OG5_127763	VTG	Op	0.197542	0.522603	2.64553
OG5_131754	OG5_131754	LTG	Op	0.309928	0.357361	1.15304
OG5_131754	OG5_126621	VTG	Op	0.230551	1.34107	5.81683
OG5_131754	OG5_126626	VTG	Op	0.0807815	0.430033	5.32341
OG5_131754	OG5_126664	VTG	Op	0.360212	0.82276	2.2841
OG5_131754	OG5_126673	VTG	Op	0.179257	0.787721	4.39437
OG5_131754	OG5_126677	VTG	Op	0.327973	0.773764	2.35923
OG5_131754	OG5_126680	VTG	Op	0.126591	0.578877	4.5728
OG5_131754	OG5_126691	VTG	Op	0.121695	0.748694	6.1522
OG5_131754	OG5_126694	VTG	Op	0.134102	1.40784	10.4983
OG5_131754	OG5_126700	VTG	Op	0.0420271	0.54872	13.0564
OG5_131754	OG5_126704	VTG	Op	0.209317	1.23902	5.91935
OG5_131754	OG5_126708	VTG	Op	0.079264	0.211094	2.66318
OG5_131754	OG5_126710	VTG	Op	0.235273	0.975407	4.14585
OG5_131754	OG5_126720	VTG	Op	0.135058	0.434461	3.21685
OG5_131754	OG5_126728	VTG	Op	0.233153	1.5337	6.57811
OG5_131754	OG5_126729	VTG	Op	0.226207	2.14866	9.49865
OG5_131754	OG5_126736	VTG	Op	0.342919	1.70056	4.95908
OG5_131754	OG5_126742	VTG	Op	0.12452	1.35219	10.8592
OG5_131754	OG5_126745	VTG	Op	0.111561	1.28834	11.5483
OG5_131754	OG5_126746	VTG	Op	0.170208	0.860438	5.05523
OG5_131754	OG5_126750	VTG	Op	0.239682	0.782254	3.26371
OG5_131754	OG5_126752	VTG	Op	0.143559	0.990391	6.89885
OG5_131754	OG5_126755	VTG	Op	0.175662	1.08442	6.17332
OG5_131754	OG5_126758	VTG	Op	0.121753	0.61893	5.08349
OG5_131754	OG5_126762	VTG	Op	0.0837792	0.598438	7.14304
OG5_131754	OG5_126764	VTG	Op	0.136662	1.02179	7.47673
OG5_131754	OG5_126768	VTG	Op	0.272995	1.55146	5.68311
OG5_131754	OG5_126775	VTG	Op	0.114678	0.526902	4.59462
OG5_131754	OG5_126777	VTG	Op	0.335814	0.993438	2.9583
OG5_131754	OG5_126778	VTG	Op	0.195413	0.786563	4.02514
OG5_131754	OG5_126787	VTG	Op	0.213658	1.02365	4.79106
OG5_131754	OG5_126789	VTG	Op	0.251113	0.375102	1.49376
OG5_131754	OG5_126793	VTG	Op	0.122788	0.349179	2.84375
OG5_131754	OG5_126796	VTG	Op	0.0795714	0.621382	7.80911
OG5_131754	OG5_126798	VTG	Op	0.276952	1.66095	5.99724
OG5_131754	OG5_126799	VTG	Op	0.153208	0.910701	5.94421
OG5_131754	OG5_126801	VTG	Op	0.194504	0.510867	2.62651
OG5_131754	OG5_126823	VTG	Op	0.112425	0.370053	3.29157
OG5_131754	OG5_126826	VTG	Op	0.353272	0.786378	2.22598
OG5_131754	OG5_126827	VTG	Op	0.222981	0.454569	2.0386
OG5_131754	OG5_126835	VTG	Op	0.0717861	0.497909	6.93601
OG5_131754	OG5_126837	VTG	Op	0.323602	1.49846	4.63057
OG5_131754	OG5_126839	VTG	Op	0.0911981	0.190965	2.09395
OG5_131754	OG5_126847	VTG	Op	0.205944	0.549061	2.66608
OG5_131754	OG5_126848	VTG	Op	0.180453	0.670575	3.71607
OG5_131754	OG5_126851	VTG	Op	0.141646	0.898694	6.34466
OG5_131754	OG5_126853	VTG	Op	0.134405	0.421415	3.1354
OG5_131754	OG5_126858	VTG	Op	0.221197	1.26421	5.71531
OG5_131754	OG5_126865	VTG	Op	0.281731	0.490349	1.74049
OG5_131754	OG5_126870	VTG	Op	0.161107	0.90661	5.62736
OG5_131754	OG5_126871	VTG	Op	0.257491	2.51656	9.77341
OG5_131754	OG5_126873	VTG	Op	0.172865	0.657735	3.8049
OG5_131993	OG5_131993	LTG	Pl (EGT)	0.194458	0.366757	1.88605
OG5_131993	OG5_126764	VTG	Pl (EGT)	0.118019	0.558684	4.73385
OG5_131993	OG5_126775	VTG	Pl (EGT)	0.097903	0.303671	3.10175
OG5_131993	OG5_126799	VTG	Pl (EGT)	0.140015	0.494904	3.53465
OG5_131993	OG5_126887	VTG	Pl (EGT)	0.152317	0.298643	1.96067
OG5_131993	OG5_126932	VTG	Pl (EGT)	0.194228	1.69239	8.71344
OG5_131993	OG5_126972	VTG	Pl (EGT)	0.106656	0.796184	7.46497
OG5_131993	OG5_127011	VTG	Pl (EGT)	0.125041	0.592527	4.73868
OG5_131993	OG5_127152	VTG	Pl (EGT)	0.133232	0.543106	4.0764
OG5_131993	OG5_127272	VTG	Pl (EGT)	0.124616	0.859283	6.89545
OG5_131993	OG5_127343	VTG	Pl (EGT)	0.0717605	1.20031	16.7266
OG5_131993	OG5_127351	VTG	Pl (EGT)	0.171038	1.22641	7.17038
OG5_131993	OG5_127433	VTG	Pl (EGT)	0.161264	4.11863	25.5397
OG5_131993	OG5_127456	VTG	Pl (EGT)	0.0604967	1.45152	23.9934
OG5_131993	OG5_127490	VTG	Pl (EGT)	0.158568	1.49248	9.41228
OG5_131993	OG5_127531	VTG	Pl (EGT)	0.120787	0.228741	1.89375
OG5_131993	OG5_127600	VTG	Pl (EGT)	0.114195	0.850324	7.44622
OG5_131993	OG5_127656	VTG	Pl (EGT)	0.0925537	0.201832	2.1807
OG5_131993	OG5_127662	VTG	Pl (EGT)	0.145486	0.0996039	0.68463
OG5_131993	OG5_127672	VTG	Pl (EGT)	0.22379	2.6224	11.7182
OG5_131993	OG5_127763	VTG	Pl (EGT)	0.135237	0.481561	3.56087
OG5_131993	OG5_127765	VTG	Pl (EGT)	0.157554	1.45638	9.2437
OG5_131993	OG5_127766	VTG	Pl (EGT)	0.181629	2.65595	14.623
OG5_131993	OG5_127775	VTG	Pl (EGT)	0.119857	0.0333078	0.277896
OG5_131993	OG5_127793	VTG	Pl (EGT)	0.175602	0.475563	2.70819
OG5_132156	OG5_132156	LTG	Op	0.176003	0.564937	3.20981
OG5_132156	OG5_127011	VTG	Op	0.083966	0.39235	4.67272
OG5_132156	OG5_127058	VTG	Op	0.0992559	1.20799	12.1704
OG5_132156	OG5_127126	VTG	Op	0.199001	0.718874	3.61242
OG5_132738	OG5_132738	LTG	Sr	0.371609	0.341613	0.91928
OG5_132738	OG5_126677	VTG	Sr	0.135799	0.309067	2.27591
OG5_132738	OG5_126694	VTG	Sr	0.156033	1.59104	10.1968
OG5_132738	OG5_126700	VTG	Sr	0.0467841	0.503781	10.7682
OG5_132738	OG5_126720	VTG	Sr	0.163094	0.408081	2.50212
OG5_132738	OG5_126736	VTG	Sr	0.172845	0.788629	4.56264
OG5_132738	OG5_126745	VTG	Sr	0.119665	0.95083	7.94578
OG5_132738	OG5_126755	VTG	Sr	0.126819	0.954294	7.52487
OG5_132738	OG5_126764	VTG	Sr	0.160184	0.823409	5.14039
OG5_132738	OG5_126823	VTG	Sr	0.269697	1.21959	4.52207
OG5_132738	OG5_126835	VTG	Sr	0.0888618	0.274758	3.09197
OG5_132738	OG5_126839	VTG	Sr	0.103398	0.833961	8.06558
OG5_132738	OG5_126886	VTG	Sr	0.436981	2.93265	6.71115
OG5_132738	OG5_126903	VTG	Sr	0.19142	0.610901	3.19141
OG5_132738	OG5_126904	VTG	Sr	0.244905	0.682291	2.78594
OG5_132738	OG5_126911	VTG	Sr	0.157607	0.0321226	0.203815
OG5_132738	OG5_126926	VTG	Sr	0.0709629	1.00802	14.2049
OG5_132738	OG5_126932	VTG	Sr	0.16259	1.22273	7.52031
OG5_132738	OG5_126934	VTG	Sr	0.111643	0.528533	4.73413
OG5_132738	OG5_126956	VTG	Sr	0.185359	1.51764	8.18758
OG5_132738	OG5_126960	VTG	Sr	0.233034	0.607014	2.60482
OG5_132738	OG5_126972	VTG	Sr	0.119562	0.659723	5.51783
OG5_132738	OG5_126980	VTG	Sr	0.128376	0.25089	1.95433
OG5_132738	OG5_126992	VTG	Sr	0.13173	1.03549	7.86069
OG5_132738	OG5_127002	VTG	Sr	0.120448	0.25999	2.15852
OG5_132738	OG5_127015	VTG	Sr	0.162161	1.11468	6.87391
OG5_132738	OG5_127020	VTG	Sr	0.143076	0.390833	2.73165
OG5_132738	OG5_127040	VTG	Sr	0.224141	0.80201	3.57816
OG5_132738	OG5_127100	VTG	Sr	0.163659	1.15155	7.03628
OG5_132738	OG5_127113	VTG	Sr	0.232768	3.69541	15.8759
OG5_132738	OG5_127125	VTG	Sr	0.26788	1.10137	4.11142
OG5_132738	OG5_127165	VTG	Sr	0.099792	0.164453	1.64796
OG5_132738	OG5_127191	VTG	Sr	0.0723643	0.668219	9.2341
OG5_132738	OG5_127195	VTG	Sr	0.171285	0.624547	3.64625
OG5_132738	OG5_127227	VTG	Sr	0.139799	0.77976	5.57771
OG5_132738	OG5_127265	VTG	Sr	0.195798	1.34359	6.8621
OG5_132738	OG5_127272	VTG	Sr	0.162305	0.74234	4.57372
OG5_132738	OG5_127301	VTG	Sr	0.172397	2.25138	13.0593
OG5_132738	OG5_127343	VTG	Sr	0.110888	0.971333	8.75957
OG5_132738	OG5_127417	VTG	Sr	0.237852	0.313921	1.31982
OG5_132738	OG5_127433	VTG	Sr	0.144732	1.70883	11.8068
OG5_132738	OG5_127440	VTG	Sr	0.247758	0.933892	3.76938
OG5_132738	OG5_127456	VTG	Sr	0.0725173	1.00653	13.8799
OG5_132738	OG5_127467	VTG	Sr	0.0741188	0.417872	5.63787
OG5_132738	OG5_127483	VTG	Sr	0.120213	0.954157	7.93725
OG5_132738	OG5_127491	VTG	Sr	0.0850621	0.293349	3.44865
OG5_132738	OG5_127528	VTG	Sr	0.0644389	0.679845	10.5502
OG5_132738	OG5_127541	VTG	Sr	0.17435	0.499168	2.86303
OG5_132738	OG5_127600	VTG	Sr	0.144533	1.22085	8.44686
OG5_132738	OG5_127765	VTG	Sr	0.233056	0.847308	3.63564
OG5_132746	OG5_132746	LTG	Op	0.118705	0.0648568	0.546369
OG5_132746	OG5_126626	VTG	Op	0.055808	0.253253	4.53794
OG5_132746	OG5_126664	VTG	Op	0.251892	0.752826	2.98868
OG5_132746	OG5_126673	VTG	Op	0.19789	0.644848	3.25862
OG5_132746	OG5_126677	VTG	Op	0.273919	0.773255	2.82293
OG5_132746	OG5_126691	VTG	Op	0.136549	0.499939	3.66123
OG5_132746	OG5_126700	VTG	Op	0.0650922	1.00367	15.4192
OG5_132746	OG5_126704	VTG	Op	0.200072	1.026	5.12819
OG5_132746	OG5_126710	VTG	Op	0.284742	0.592071	2.07933
OG5_132746	OG5_126728	VTG	Op	0.202699	1.25647	6.19873
OG5_132746	OG5_126729	VTG	Op	0.211503	2.14867	10.1591
OG5_132746	OG5_126736	VTG	Op	0.242556	1.60652	6.62331
OG5_132746	OG5_126742	VTG	Op	0.204787	1.72998	8.44774
OG5_132746	OG5_126745	VTG	Op	0.127193	1.06938	8.40759
OG5_132746	OG5_126746	VTG	Op	0.209918	0.372423	1.77414
OG5_132746	OG5_126750	VTG	Op	0.184102	0.835464	4.53806
OG5_132746	OG5_126752	VTG	Op	0.165422	0.846716	5.11853
OG5_132746	OG5_126755	VTG	Op	0.192463	0.939731	4.88266
OG5_132746	OG5_126758	VTG	Op	0.148366	0.362319	2.44206
OG5_132746	OG5_126762	VTG	Op	0.085954	0.696097	8.09848
OG5_132746	OG5_126764	VTG	Op	0.175755	0.988804	5.62603
OG5_132746	OG5_126768	VTG	Op	0.192302	0.94688	4.92393
OG5_132746	OG5_126775	VTG	Op	0.0895459	0.383643	4.28432
OG5_132746	OG5_126777	VTG	Op	0.258708	0.969083	3.74586
OG5_132746	OG5_126787	VTG	Op	0.182985	0.539943	2.95075
OG5_132746	OG5_126793	VTG	Op	0.16069	0.239926	1.4931
OG5_132746	OG5_126796	VTG	Op	0.129708	1.0835	8.35338
OG5_132746	OG5_126798	VTG	Op	0.289001	1.16829	4.04253
OG5_132746	OG5_126799	VTG	Op	0.152271	0.811339	5.32826
OG5_132746	OG5_126827	VTG	Op	0.171793	0.402805	2.34471
OG5_132746	OG5_126835	VTG	Op	0.0598699	0.493448	8.24201
OG5_132746	OG5_126837	VTG	Op	0.239462	1.78694	7.46231
OG5_132746	OG5_126839	VTG	Op	0.0968198	0.198538	2.05059
OG5_132746	OG5_126848	VTG	Op	0.166514	0.417779	2.50898
OG5_132746	OG5_126851	VTG	Op	0.170058	0.808082	4.7518
OG5_132746	OG5_126853	VTG	Op	0.104879	0.292376	2.78775
OG5_132746	OG5_126858	VTG	Op	0.179053	0.957693	5.34865
OG5_132746	OG5_126865	VTG	Op	0.185526	1.06718	5.75222
OG5_132746	OG5_126870	VTG	Op	0.142179	0.695814	4.89395
OG5_132746	OG5_126871	VTG	Op	0.250437	2.63738	10.5311
OG5_132746	OG5_126873	VTG	Op	0.141673	0.182614	1.28898
OG5_132746	OG5_126880	VTG	Op	0.228091	1.0872	4.7665
OG5_132746	OG5_126884	VTG	Op	0.103073	0.781703	7.58396
OG5_132746	OG5_126889	VTG	Op	0.174922	0.863544	4.93673
OG5_132746	OG5_126894	VTG	Op	0.107543	0.117812	1.09549
OG5_132746	OG5_126895	VTG	Op	0.207865	1.66684	8.01888
OG5_132746	OG5_126903	VTG	Op	0.193925	0.226236	1.16661
OG5_132746	OG5_126904	VTG	Op	0.174999	0.440377	2.51646
OG5_132746	OG5_126908	VTG	Op	0.22904	2.11142	9.21859
OG5_132746	OG5_126913	VTG	Op	0.220081	1.0483	4.76324
OG5_132746	OG5_126915	VTG	Op	0.253127	1.9763	7.80753
OG5_132746	OG5_126916	VTG	Op	0.13915	0.511264	3.67418
OG5_133747	OG5_133747	LTG	Ex	0.24312	0.616035	2.53388
OG5_133747	OG5_126673	VTG	Ex	0.410695	0.742637	1.80824
OG5_133747	OG5_126677	VTG	Ex	0.260652	0.787817	3.02249
OG5_133747	OG5_126680	VTG	Ex	0.442299	0.944695	2.13587
OG5_133747	OG5_126690	VTG	Ex	0.548929	0.778242	1.41775
OG5_133747	OG5_126694	VTG	Ex	0.503785	1.85834	3.68876
OG5_133747	OG5_126698	VTG	Ex	0.326912	0.935142	2.86054
OG5_133747	OG5_126700	VTG	Ex	0.197051	0.596086	3.02504
OG5_133747	OG5_126704	VTG	Ex	0.54604	1.50813	2.76194
OG5_133747	OG5_126710	VTG	Ex	0.222106	0.740516	3.33406
OG5_133747	OG5_126720	VTG	Ex	0.294593	0.698076	2.36962
OG5_133747	OG5_126736	VTG	Ex	0.522335	1.09852	2.1031
OG5_133747	OG5_126742	VTG	Ex	0.339174	1.22366	3.60776
OG5_133747	OG5_126745	VTG	Ex	0.21851	0.53137	2.43179
OG5_133747	OG5_126746	VTG	Ex	0.2925	0.848817	2.90194
OG5_133747	OG5_126750	VTG	Ex	0.350282	1.06492	3.04017
OG5_133747	OG5_126752	VTG	Ex	0.407165	1.20456	2.95841
OG5_133747	OG5_126755	VTG	Ex	0.398087	0.8838	2.22011
OG5_133747	OG5_126758	VTG	Ex	0.332493	0.626021	1.88281
OG5_133747	OG5_126762	VTG	Ex	0.527875	1.30359	2.46951
OG5_133747	OG5_126768	VTG	Ex	0.362798	0.869104	2.39556
OG5_133747	OG5_126775	VTG	Ex	0.151879	0.258374	1.70118
OG5_133747	OG5_126777	VTG	Ex	0.362927	1.01173	2.7877
OG5_133747	OG5_126787	VTG	Ex	0.481506	0.317207	0.65878
OG5_133747	OG5_126789	VTG	Ex	0.572039	0.494502	0.864455
OG5_133747	OG5_126796	VTG	Ex	0.30897	0.965024	3.12336
OG5_133747	OG5_126799	VTG	Ex	0.411822	0.987293	2.39738
OG5_133747	OG5_126810	VTG	Ex	0.31385	0.498622	1.58873
OG5_133747	OG5_126837	VTG	Ex	0.49251	1.21904	2.47515
OG5_133747	OG5_126848	VTG	Ex	0.27027	0.980935	3.62947
OG5_133747	OG5_126871	VTG	Ex	0.363748	1.29974	3.57318
OG5_133747	OG5_126880	VTG	Ex	0.568627	1.30698	2.29849
OG5_133747	OG5_126889	VTG	Ex	0.442248	0.433531	0.98029
OG5_133747	OG5_126895	VTG	Ex	0.459928	1.61992	3.52213
OG5_133747	OG5_126903	VTG	Ex	0.675441	1.03196	1.52783
OG5_133747	OG5_126908	VTG	Ex	0.335065	0.992555	2.96228
OG5_133747	OG5_126913	VTG	Ex	0.350317	0.811862	2.31751
OG5_133747	OG5_126916	VTG	Ex	0.341289	0.758184	2.22153
OG5_133747	OG5_126920	VTG	Ex	0.317012	0.743078	2.344
OG5_133747	OG5_126926	VTG	Ex	0.314421	0.979243	3.11443
OG5_133747	OG5_126932	VTG	Ex	0.433478	1.28339	2.96067
OG5_133747	OG5_126934	VTG	Ex	0.273952	0.879581	3.21071
OG5_133747	OG5_126936	VTG	Ex	1.05523	1.83089	1.73507
OG5_133747	OG5_126941	VTG	Ex	0.367124	1.0439	2.84344
OG5_133747	OG5_126956	VTG	Ex	0.508842	1.73253	3.40486
OG5_133747	OG5_126966	VTG	Ex	0.343896	0.496168	1.44278
OG5_133747	OG5_126972	VTG	Ex	0.291168	0.796727	2.73632
OG5_133747	OG5_126979	VTG	Ex	0.140787	0.191674	1.36145
OG5_133747	OG5_126980	VTG	Ex	0.298614	0.899395	3.0119
OG5_133747	OG5_126992	VTG	Ex	0.567934	1.9663	3.46219
OG5_133747	OG5_127001	VTG	Ex	0.477374	0.660757	1.38415
OG5_133757	OG5_133757	LTG	Op	0.186215	0.156152	0.83856
OG5_133757	OG5_126664	VTG	Op	0.245603	0.681465	2.77466
OG5_133757	OG5_126673	VTG	Op	0.267134	0.643239	2.40793
OG5_133757	OG5_126677	VTG	Op	0.33047	0.71784	2.17218
OG5_133757	OG5_126700	VTG	Op	0.139165	1.8869	13.5588
OG5_133757	OG5_126704	VTG	Op	0.224189	1.15097	5.13394
OG5_133757	OG5_126710	VTG	Op	0.411624	0.463137	1.12515
OG5_133757	OG5_126729	VTG	Op	0.196393	2.00861	10.2275
OG5_133757	OG5_126736	VTG	Op	0.3097	1.59892	5.16279
OG5_133757	OG5_126742	VTG	Op	0.221263	2.64095	11.9358
OG5_133757	OG5_126745	VTG	Op	0.201372	1.44221	7.16194
OG5_133757	OG5_126746	VTG	Op	0.20744	0.356052	1.71641
OG5_133757	OG5_126752	VTG	Op	0.178715	0.916799	5.12994
OG5_133757	OG5_126755	VTG	Op	0.205924	1.05944	5.14478
OG5_133757	OG5_126758	VTG	Op	0.22272	0.412007	1.84989
OG5_133757	OG5_126764	VTG	Op	0.174922	0.989146	5.65478
OG5_133757	OG5_126768	VTG	Op	0.332533	1.08052	3.24937
OG5_133757	OG5_126775	VTG	Op	0.124678	0.276261	2.21579
OG5_133757	OG5_126777	VTG	Op	0.335624	1.08123	3.22155
OG5_133757	OG5_126787	VTG	Op	0.186368	0.66322	3.55866
OG5_133757	OG5_126796	VTG	Op	0.163588	1.11955	6.84371
OG5_133757	OG5_126799	VTG	Op	0.156526	0.78439	5.01126
OG5_133757	OG5_126837	VTG	Op	0.358646	1.52656	4.25645
OG5_133757	OG5_126839	VTG	Op	0.109366	0.147128	1.34528
OG5_133757	OG5_126851	VTG	Op	0.163006	0.705255	4.32655
OG5_133757	OG5_126870	VTG	Op	0.128755	0.679711	5.2791
OG5_133757	OG5_126880	VTG	Op	0.278377	1.13857	4.09004
OG5_133757	OG5_126889	VTG	Op	0.262088	1.17536	4.48459
OG5_133757	OG5_126894	VTG	Op	0.126984	0.098721	0.777428
OG5_133757	OG5_126895	VTG	Op	0.464793	1.23985	2.66753
OG5_133757	OG5_126903	VTG	Op	0.283394	0.354209	1.24988
OG5_133757	OG5_126904	VTG	Op	0.151594	0.127954	0.844052
OG5_133757	OG5_126908	VTG	Op	0.31107	1.765	5.67397
OG5_133757	OG5_126926	VTG	Op	0.071194	0.710983	9.98656
OG5_133757	OG5_126929	VTG	Op	0.35689	0.612969	1.71753
OG5_133757	OG5_126934	VTG	Op	0.120109	0.643812	5.36025
OG5_133757	OG5_126936	VTG	Op	0.471428	2.06764	4.38591
OG5_133757	OG5_126937	VTG	Op	0.158767	0.48965	3.08408
OG5_133757	OG5_126947	VTG	Op	0.360626	0.523875	1.45268
OG5_133757	OG5_126960	VTG	Op	0.244785	1.54344	6.3053
OG5_133757	OG5_126966	VTG	Op	0.260037	0.276459	1.06316
OG5_133757	OG5_126972	VTG	Op	0.137397	0.858409	6.24764
OG5_133757	OG5_126973	VTG	Op	0.298124	1.62144	5.43882
OG5_133757	OG5_126976	VTG	Op	0.316068	0.386062	1.22145
OG5_133757	OG5_126982	VTG	Op	0.181331	0.439438	2.4234
OG5_133757	OG5_127011	VTG	Op	0.155547	0.599119	3.85169
OG5_133757	OG5_127052	VTG	Op	0.244789	0.375144	1.53252
OG5_133757	OG5_127058	VTG	Op	0.211829	2.02351	9.55255
OG5_133757	OG5_127060	VTG	Op	0.304725	1.13982	3.74049
OG5_133757	OG5_127093	VTG	Op	0.275678	0.280408	1.01716
OG5_133757	OG5_127105	VTG	Op	0.178521	1.31534	7.36798
OG5_133757	OG5_127112	VTG	Op	0.271737	2.78677	10.2554
OG5_133997	OG5_133997	LTG	Sr	0.272254	0.841563	3.09109
OG5_133997	OG5_126700	VTG	Sr	0.0416693	0.501779	12.042
OG5_133997	OG5_126704	VTG	Sr	0.177467	1.28401	7.23522
OG5_133997	OG5_126710	VTG	Sr	0.173909	0.70153	4.0339
OG5_133997	OG5_126742	VTG	Sr	0.101523	1.22284	12.045
OG5_133997	OG5_126745	VTG	Sr	0.121307	1.2145	10.0118
OG5_133997	OG5_126752	VTG	Sr	0.146388	0.70465	4.81356
OG5_133997	OG5_126758	VTG	Sr	0.125916	0.291849	2.31781
OG5_133997	OG5_126764	VTG	Sr	0.164293	0.823701	5.01361
OG5_133997	OG5_126777	VTG	Sr	0.275752	0.7249	2.62881
OG5_133997	OG5_126801	VTG	Sr	0.129474	0.529501	4.08964
OG5_133997	OG5_126807	VTG	Sr	0.0777022	0.216329	2.78408
OG5_133997	OG5_126823	VTG	Sr	0.138434	1.38996	10.0406
OG5_133997	OG5_126839	VTG	Sr	0.147146	0.79843	5.4261
OG5_133997	OG5_126884	VTG	Sr	0.170997	0.591936	3.46169
OG5_133997	OG5_126887	VTG	Sr	0.100046	0.299543	2.99405
OG5_133997	OG5_126899	VTG	Sr	0.178383	1.07595	6.03166
OG5_133997	OG5_126915	VTG	Sr	0.224516	1.15311	5.13597
OG5_133997	OG5_126916	VTG	Sr	0.139405	0.503349	3.61069
OG5_133997	OG5_126926	VTG	Sr	0.123695	1.1297	9.13292
OG5_133997	OG5_126932	VTG	Sr	0.254177	1.77186	6.97099
OG5_133997	OG5_126937	VTG	Sr	0.13236	0.652229	4.92771
OG5_133997	OG5_126945	VTG	Sr	0.0739623	0.799652	10.8116
OG5_133997	OG5_126947	VTG	Sr	0.0950893	0.371968	3.91178
OG5_133997	OG5_126972	VTG	Sr	0.137671	0.83358	6.05486
OG5_133997	OG5_126979	VTG	Sr	0.0864687	0.209994	2.42856
OG5_133997	OG5_126982	VTG	Sr	0.0944267	0.407558	4.31612
OG5_133997	OG5_127002	VTG	Sr	0.129371	0.598599	4.62699
OG5_133997	OG5_127006	VTG	Sr	0.109853	0.642662	5.85018
OG5_133997	OG5_127015	VTG	Sr	0.144528	1.6175	11.1916
OG5_133997	OG5_127020	VTG	Sr	0.0978472	0.260934	2.66675
OG5_133997	OG5_127040	VTG	Sr	0.235669	0.286426	1.21538
OG5_133997	OG5_127067	VTG	Sr	0.132952	0.377466	2.83913
OG5_133997	OG5_127100	VTG	Sr	0.113959	1.52281	13.3628
OG5_133997	OG5_127103	VTG	Sr	0.184113	1.3679	7.42967
OG5_133997	OG5_127112	VTG	Sr	0.190647	0.613864	3.21989
OG5_133997	OG5_127125	VTG	Sr	0.261019	1.47789	5.66199
OG5_133997	OG5_127126	VTG	Sr	0.219131	1.4358	6.55224
OG5_133997	OG5_127129	VTG	Sr	0.383355	0.540982	1.41118
OG5_133997	OG5_127152	VTG	Sr	0.103537	0.672885	6.499
OG5_133997	OG5_127174	VTG	Sr	0.178236	0.345561	1.93879
OG5_133997	OG5_127175	VTG	Sr	0.124856	0.575303	4.60775
OG5_133997	OG5_127189	VTG	Sr	0.14696	0.562774	3.82944
OG5_133997	OG5_127191	VTG	Sr	0.064866	0.879602	13.5603
OG5_133997	OG5_127195	VTG	Sr	0.264868	1.00454	3.79262
OG5_133997	OG5_127222	VTG	Sr	0.172832	0.696936	4.03244
OG5_133998	OG5_133998	LTG	Op	0.184841	1.48249	8.02038
OG5_133998	OG5_126615	VTG	Op	0.197573	1.26169	6.38591
OG5_133998	OG5_126618	VTG	Op	0.228539	0.518142	2.26719
OG5_133998	OG5_126626	VTG	Op	0.155419	0.737933	4.74804
OG5_133998	OG5_126633	VTG	Op	0.373953	0.647966	1.73275
OG5_133998	OG5_126664	VTG	Op	0.224359	0.916679	4.08576
OG5_133998	OG5_126673	VTG	Op	0.17521	0.959854	5.47831
OG5_133998	OG5_126677	VTG	Op	0.214432	1.029	4.79875
OG5_133998	OG5_126680	VTG	Op	0.17547	0.7879	4.49024
OG5_133998	OG5_126691	VTG	Op	0.117828	0.474311	4.02545
OG5_133998	OG5_126700	VTG	Op	0.166415	2.77217	16.6582
OG5_133998	OG5_126704	VTG	Op	0.164199	1.36757	8.32874
OG5_133998	OG5_126710	VTG	Op	0.309607	1.7921	5.7883
OG5_133998	OG5_126729	VTG	Op	0.205876	2.2313	10.8381
OG5_133998	OG5_126736	VTG	Op	0.224931	2.1583	9.59539
OG5_133998	OG5_126745	VTG	Op	0.204333	1.30582	6.39064
OG5_133998	OG5_126746	VTG	Op	0.138164	0.689774	4.99242
OG5_133998	OG5_126750	VTG	Op	0.155322	1.02706	6.61251
OG5_133998	OG5_126752	VTG	Op	0.158276	1.26011	7.96149
OG5_133998	OG5_126755	VTG	Op	0.204486	1.01507	4.96402
OG5_133998	OG5_126758	VTG	Op	0.13152	0.950706	7.22857
OG5_133998	OG5_126764	VTG	Op	0.169934	0.976689	5.74746
OG5_133998	OG5_126768	VTG	Op	0.356238	2.7187	7.63171
OG5_133998	OG5_126775	VTG	Op	0.0744572	0.520964	6.99682
OG5_133998	OG5_126777	VTG	Op	0.226277	1.68195	7.43313
OG5_133998	OG5_126778	VTG	Op	0.210801	0.563072	2.67111
OG5_133998	OG5_126784	VTG	Op	0.17324	0.838284	4.83887
OG5_133998	OG5_126787	VTG	Op	0.152364	1.01202	6.64211
OG5_133998	OG5_126793	VTG	Op	0.299158	3.37631	11.2861
OG5_133998	OG5_126796	VTG	Op	0.171576	1.48434	8.65121
OG5_133998	OG5_126799	VTG	Op	0.12903	0.917168	7.10816
OG5_133998	OG5_126810	VTG	Op	0.203795	1.45821	7.15524
OG5_133998	OG5_126835	VTG	Op	0.0891242	0.686708	7.70507
OG5_133998	OG5_126837	VTG	Op	0.191912	1.93057	10.0597
OG5_133998	OG5_126839	VTG	Op	0.0769502	0.24948	3.2421
OG5_133998	OG5_126848	VTG	Op	0.187012	0.561338	3.00161
OG5_133998	OG5_126851	VTG	Op	0.197714	1.12053	5.66744
OG5_133998	OG5_126853	VTG	Op	0.0787662	0.45934	5.83168
OG5_133998	OG5_126858	VTG	Op	0.250856	1.47316	5.87251
OG5_133998	OG5_126865	VTG	Op	0.330491	0.254894	0.771258
OG5_133998	OG5_126870	VTG	Op	0.0990028	0.966041	9.75771
OG5_133998	OG5_126880	VTG	Op	0.176235	1.48402	8.42071
OG5_133998	OG5_126884	VTG	Op	0.115918	0.916939	7.91024
OG5_133998	OG5_126889	VTG	Op	0.272551	1.3858	5.08456
OG5_133998	OG5_126892	VTG	Op	0.0750646	0.52595	7.00664
OG5_133998	OG5_126894	VTG	Op	0.0805599	0.202299	2.51117
OG5_133998	OG5_126895	VTG	Op	0.264649	3.52681	13.3263
OG5_133998	OG5_126903	VTG	Op	0.22158	1.43086	6.45755
OG5_133998	OG5_126904	VTG	Op	0.155053	0.534256	3.44564
OG5_133998	OG5_126908	VTG	Op	0.279215	3.65962	13.1068
OG5_133998	OG5_126913	VTG	Op	0.332061	3.15059	9.48798
OG5_133998	OG5_126915	VTG	Op	0.291893	1.77984	6.09757
OG5_134039	OG5_134039	LTG	Ex	0.0802067	0.0972812	1.21288
OG5_134039	OG5_126621	VTG	Ex	0.199971	1.66708	8.33661
OG5_134039	OG5_126673	VTG	Ex	0.0994589	0.892643	8.97499
OG5_134039	OG5_126677	VTG	Ex	0.0693003	0.645018	9.30758
OG5_134039	OG5_126680	VTG	Ex	0.134723	0.496158	3.6828
OG5_134039	OG5_126691	VTG	Ex	0.0714449	0.444575	6.22263
OG5_134039	OG5_126698	VTG	Ex	0.0515145	0.392879	7.62657
OG5_134039	OG5_126700	VTG	Ex	0.0310199	0.480692	15.4962
OG5_134039	OG5_126704	VTG	Ex	0.114906	0.681487	5.93084
OG5_134039	OG5_126708	VTG	Ex	0.0581931	0.474464	8.15327
OG5_134039	OG5_126710	VTG	Ex	0.069363	0.469729	6.77204
OG5_134039	OG5_126714	VTG	Ex	0.140587	1.04815	7.45552
OG5_134039	OG5_126720	VTG	Ex	0.0998532	0.523442	5.24212
OG5_134039	OG5_126728	VTG	Ex	0.160914	1.24974	7.76655
OG5_134039	OG5_126736	VTG	Ex	0.178735	1.77952	9.9562
OG5_134039	OG5_126742	VTG	Ex	0.113008	1.45498	12.8751
OG5_134039	OG5_126745	VTG	Ex	0.0675976	1.17326	17.3565
OG5_134039	OG5_126746	VTG	Ex	0.144223	0.758006	5.25578
OG5_134039	OG5_126752	VTG	Ex	0.102425	1.05432	10.2936
OG5_134039	OG5_126755	VTG	Ex	0.124173	1.47207	11.855
OG5_134039	OG5_126758	VTG	Ex	0.0702383	0.634059	9.02726
OG5_134039	OG5_126762	VTG	Ex	0.102652	0.401258	3.90893
OG5_134039	OG5_126764	VTG	Ex	0.095353	0.986139	10.342
OG5_134039	OG5_126768	VTG	Ex	0.140887	1.19649	8.49258
OG5_134039	OG5_126775	VTG	Ex	0.0683391	0.814509	11.9186
OG5_134039	OG5_126777	VTG	Ex	0.243998	1.67939	6.8828
OG5_134039	OG5_126796	VTG	Ex	0.11466	0.681299	5.94191
OG5_134039	OG5_126799	VTG	Ex	0.0960269	0.822978	8.57028
OG5_134039	OG5_126801	VTG	Ex	0.132422	0.289193	2.18387
OG5_134039	OG5_126810	VTG	Ex	0.137835	1.03161	7.48439
OG5_134039	OG5_126835	VTG	Ex	0.0836154	0.798396	9.54844
OG5_134039	OG5_126839	VTG	Ex	0.109361	0.226393	2.07014
OG5_134039	OG5_126847	VTG	Ex	0.16116	0.734919	4.56019
OG5_134039	OG5_126848	VTG	Ex	0.153165	1.33793	8.73526
OG5_134039	OG5_126851	VTG	Ex	0.107904	1.10325	10.2244
OG5_134039	OG5_126853	VTG	Ex	0.113159	0.554011	4.89585
OG5_134039	OG5_126858	VTG	Ex	0.170233	1.11413	6.54473
OG5_134039	OG5_126880	VTG	Ex	0.180247	1.29416	7.1799
OG5_134039	OG5_126884	VTG	Ex	0.161967	0.694551	4.28823
OG5_134039	OG5_126886	VTG	Ex	0.125794	0.400944	3.18731
OG5_134039	OG5_126887	VTG	Ex	0.110348	0.670032	6.07197
OG5_134039	OG5_126889	VTG	Ex	0.147333	0.882114	5.98723
OG5_134039	OG5_126903	VTG	Ex	0.137994	1.27351	9.22877
OG5_134039	OG5_126904	VTG	Ex	0.157937	1.1913	7.54291
OG5_134039	OG5_126908	VTG	Ex	0.13887	1.46833	10.5734
OG5_134039	OG5_126913	VTG	Ex	0.150229	1.01095	6.72941
OG5_134039	OG5_126915	VTG	Ex	0.27977	4.97173	17.7708
OG5_134039	OG5_126916	VTG	Ex	0.160856	0.678331	4.21701
OG5_134039	OG5_126926	VTG	Ex	0.0621064	0.694054	11.1752
OG5_134039	OG5_126932	VTG	Ex	0.133078	1.53711	11.5504
OG5_134039	OG5_126934	VTG	Ex	0.0555066	0.642314	11.5719
OG5_134039	OG5_126936	VTG	Ex	0.16815	1.31317	7.80954
OG5_135734	OG5_135734	LTG	Ex	0.113051	0.653975	5.78476
OG5_135734	OG5_126621	VTG	Ex	0.161882	1.40918	8.70496
OG5_135734	OG5_126673	VTG	Ex	0.17322	1.62212	9.36451
OG5_135734	OG5_126677	VTG	Ex	0.0911484	0.867081	9.51285
OG5_135734	OG5_126693	VTG	Ex	0.37469	1.23935	3.30766
OG5_135734	OG5_126694	VTG	Ex	0.20845	1.76429	8.46384
OG5_135734	OG5_126698	VTG	Ex	0.0650386	0.603419	9.27786
OG5_135734	OG5_126700	VTG	Ex	0.0675111	0.680266	10.0764
OG5_135734	OG5_126710	VTG	Ex	0.0655879	0.483586	7.37309
OG5_135734	OG5_126736	VTG	Ex	0.189145	1.50906	7.97834
OG5_135734	OG5_126742	VTG	Ex	0.133118	1.48497	11.1553
OG5_135734	OG5_126752	VTG	Ex	0.110284	1.03748	9.40737
OG5_135734	OG5_126758	VTG	Ex	0.103297	0.772762	7.481
OG5_135734	OG5_126762	VTG	Ex	0.179951	1.27909	7.10799
OG5_135734	OG5_126764	VTG	Ex	0.107569	0.998508	9.2825
OG5_135734	OG5_126775	VTG	Ex	0.101001	0.510644	5.05584
OG5_135734	OG5_126784	VTG	Ex	0.21973	0.987115	4.49239
OG5_135734	OG5_126796	VTG	Ex	0.101815	0.824352	8.09658
OG5_135734	OG5_126799	VTG	Ex	0.118721	1.14844	9.67344
OG5_135734	OG5_126827	VTG	Ex	0.119742	0.364082	3.04054
OG5_135734	OG5_126848	VTG	Ex	0.12018	0.61311	5.10161
OG5_135734	OG5_126853	VTG	Ex	0.0628346	0.281764	4.48422
OG5_135734	OG5_126858	VTG	Ex	0.234351	1.20434	5.13903
OG5_135734	OG5_126865	VTG	Ex	0.249266	1.65432	6.63677
OG5_135734	OG5_126871	VTG	Ex	0.213708	1.76298	8.2495
OG5_135734	OG5_126873	VTG	Ex	0.22134	1.5358	6.93861
OG5_135734	OG5_126895	VTG	Ex	0.259922	2.55896	9.84509
OG5_135734	OG5_126903	VTG	Ex	0.123156	0.307946	2.50045
OG5_135734	OG5_126908	VTG	Ex	0.215393	1.65975	7.70568
OG5_135734	OG5_126913	VTG	Ex	0.164316	0.921346	5.60715
OG5_135734	OG5_126916	VTG	Ex	0.102139	0.497728	4.87304
OG5_135734	OG5_126920	VTG	Ex	0.249106	1.25913	5.05458
OG5_135734	OG5_126926	VTG	Ex	0.0963022	0.849936	8.82572
OG5_135734	OG5_126928	VTG	Ex	0.0240611	0.144467	6.00418
OG5_135734	OG5_126932	VTG	Ex	0.283999	2.10963	7.42827
OG5_135734	OG5_126935	VTG	Ex	0.163736	1.3887	8.48131
OG5_135734	OG5_126936	VTG	Ex	0.322822	2.2217	6.88211
OG5_135734	OG5_126937	VTG	Ex	0.244208	1.02032	4.17809
OG5_135734	OG5_126941	VTG	Ex	0.18715	1.24058	6.6288
OG5_135734	OG5_126956	VTG	Ex	0.265438	1.64244	6.18763
OG5_135734	OG5_126980	VTG	Ex	0.0575395	0.322654	5.60751
OG5_135734	OG5_126992	VTG	Ex	0.300586	0.952711	3.16951
OG5_135734	OG5_127001	VTG	Ex	0.128405	1.0053	7.82915
OG5_135734	OG5_127002	VTG	Ex	0.0755029	0.674475	8.9331
OG5_135734	OG5_127015	VTG	Ex	0.210311	1.56778	7.45459
OG5_135734	OG5_127029	VTG	Ex	0.134005	1.16893	8.72303
OG5_135734	OG5_127035	VTG	Ex	0.105127	0.733697	6.97913
OG5_135734	OG5_127043	VTG	Ex	0.0653228	0.678123	10.3811
OG5_135734	OG5_127045	VTG	Ex	0.128837	0.89398	6.93884
OG5_135734	OG5_127058	VTG	Ex	0.197933	1.97759	9.99122
OG5_135734	OG5_127060	VTG	Ex	0.145724	0.99758	6.84567
OG5_135734	OG5_127067	VTG	Ex	0.142347	1.17793	8.2751
OG5_135787	OG5_135787	LTG	Op	0.224044	0.319571	1.42638
OG5_135787	OG5_126664	VTG	Op	0.411421	0.237686	0.57772
OG5_135787	OG5_126729	VTG	Op	0.218884	2.28924	10.4587
OG5_135787	OG5_126745	VTG	Op	0.187144	1.64441	8.78687
OG5_135787	OG5_126746	VTG	Op	0.20836	0.368278	1.7675
OG5_135787	OG5_126755	VTG	Op	0.227985	1.2238	5.36789
OG5_135787	OG5_126764	VTG	Op	0.171405	0.966915	5.6411
OG5_135787	OG5_126777	VTG	Op	0.394844	1.32656	3.35972
OG5_135787	OG5_126796	VTG	Op	0.188574	1.61782	8.57925
OG5_135787	OG5_126799	VTG	Op	0.129303	0.730332	5.64822
OG5_135787	OG5_126835	VTG	Op	0.127244	0.451513	3.54839
OG5_135787	OG5_126839	VTG	Op	0.108764	0.1347	1.23846
OG5_135787	OG5_126865	VTG	Op	0.2717	0.161004	0.592581
OG5_135787	OG5_126870	VTG	Op	0.147168	0.73492	4.99374
OG5_135787	OG5_126880	VTG	Op	0.235234	1.1107	4.72169
OG5_135787	OG5_126889	VTG	Op	0.209266	0.997686	4.76755
OG5_135787	OG5_126894	VTG	Op	0.134032	0.0628724	0.469085
OG5_135787	OG5_126934	VTG	Op	0.144641	0.874242	6.04422
OG5_135787	OG5_126960	VTG	Op	0.206578	1.95589	9.46807
OG5_135787	OG5_126973	VTG	Op	0.327809	2.02976	6.1919
OG5_135787	OG5_126982	VTG	Op	0.181486	0.263111	1.44976
OG5_135787	OG5_127011	VTG	Op	0.138638	0.566743	4.08793
OG5_135787	OG5_127058	VTG	Op	0.208976	2.12869	10.1863
OG5_135787	OG5_127113	VTG	Op	0.249347	2.94908	11.8272
OG5_135787	OG5_127126	VTG	Op	0.354386	0.910829	2.57016
OG5_135787	OG5_127152	VTG	Op	0.12414	0.281802	2.27003
OG5_135787	OG5_127208	VTG	Op	0.202736	1.51115	7.45378
OG5_135787	OG5_127215	VTG	Op	0.17208	0.519259	3.01754
OG5_135787	OG5_127234	VTG	Op	0.260487	2.54022	9.75183
OG5_135787	OG5_127272	VTG	Op	0.179858	2.5255	14.0417
OG5_135787	OG5_127284	VTG	Op	0.181984	0.506689	2.78425
OG5_135787	OG5_127285	VTG	Op	0.220059	1.83007	8.31625
OG5_135787	OG5_127330	VTG	Op	0.287562	0.267912	0.931669
OG5_135787	OG5_127334	VTG	Op	0.17158	0.163111	0.95064
OG5_135787	OG5_127347	VTG	Op	0.150048	0.398155	2.65352
OG5_135787	OG5_127351	VTG	Op	0.168834	2.05643	12.1802
OG5_135787	OG5_127412	VTG	Op	0.188438	0.35359	1.87643
OG5_135787	OG5_127429	VTG	Op	0.181594	2.49753	13.7534
OG5_135787	OG5_127466	VTG	Op	0.302569	0.478084	1.58008
OG5_135787	OG5_127468	VTG	Op	0.371599	0.783138	2.10748
OG5_135787	OG5_127471	VTG	Op	0.223367	1.215	5.43947
OG5_135787	OG5_127507	VTG	Op	0.182286	0.419125	2.29928
OG5_135787	OG5_127533	VTG	Op	0.44067	0.644534	1.46262
OG5_135787	OG5_127572	VTG	Op	0.287163	0.299791	1.04398
OG5_135787	OG5_127618	VTG	Op	0.102138	0.237584	2.32612
OG5_135787	OG5_127636	VTG	Op	0.244217	0.464935	1.90378
OG5_135787	OG5_127662	VTG	Op	0.346532	0.43683	1.26058
OG5_135787	OG5_127715	VTG	Op	0.197319	0.642028	3.25376
OG5_135787	OG5_127763	VTG	Op	0.164282	0.318211	1.93699
OG5_135787	OG5_127778	VTG	Op	0.310708	1.00424	3.23209
OG5_135787	OG5_127784	VTG	Op	0.168656	1.28259	7.60476
OG5_135811	OG5_135811	LTG	Op	0.124054	0.74091	5.97249
OG5_135811	OG5_126680	VTG	Op	0.101013	0.519301	5.14095
OG5_135811	OG5_126691	VTG	Op	0.07081	0.503437	7.10969
OG5_135811	OG5_126694	VTG	Op	0.0408683	1.32715	32.4737
OG5_135811	OG5_126699	VTG	Op	0.268091	0.532048	1.98458
OG5_135811	OG5_126729	VTG	Op	0.153536	2.52087	16.4187
OG5_135811	OG5_126736	VTG	Op	0.122966	1.75645	14.2841
OG5_135811	OG5_126739	VTG	Op	0.128865	0.777409	6.03276
OG5_135811	OG5_126746	VTG	Op	0.0657402	0.605951	9.21736
OG5_135811	OG5_126752	VTG	Op	0.136996	0.272918	1.99216
OG5_135811	OG5_126758	VTG	Op	0.0916598	1.12199	12.2408
OG5_135811	OG5_126764	VTG	Op	0.0883422	0.854754	9.67549
OG5_135811	OG5_126768	VTG	Op	0.153374	1.52952	9.97252
OG5_135811	OG5_126799	VTG	Op	0.068781	0.888387	12.9162
OG5_135811	OG5_126807	VTG	Op	0.0994805	0.618359	6.21589
OG5_135811	OG5_126815	VTG	Op	0.136858	1.18239	8.63959
OG5_135811	OG5_126827	VTG	Op	0.144111	0.651024	4.51753
OG5_135811	OG5_126837	VTG	Op	0.100136	2.49505	24.9168
OG5_135811	OG5_126839	VTG	Op	0.0538653	1.04695	19.4365
OG5_135811	OG5_126851	VTG	Op	0.0638181	0.820135	12.8511
OG5_135811	OG5_126865	VTG	Op	0.159013	1.78186	11.2057
OG5_135811	OG5_126880	VTG	Op	0.132331	1.13961	8.61177
OG5_135811	OG5_126887	VTG	Op	0.0400928	0.84098	20.9758
OG5_135811	OG5_126889	VTG	Op	0.137269	1.16123	8.45951
OG5_135811	OG5_126895	VTG	Op	0.169129	2.77316	16.3967
OG5_135811	OG5_126899	VTG	Op	0.0930833	0.425782	4.57421
OG5_135811	OG5_126903	VTG	Op	0.156227	1.83872	11.7695
OG5_135811	OG5_126913	VTG	Op	0.172891	1.99462	11.5369
OG5_135811	OG5_126928	VTG	Op	0.0831737	0.366135	4.40205
OG5_135811	OG5_126932	VTG	Op	0.101813	2.03396	19.9775
OG5_135811	OG5_126945	VTG	Op	0.0975889	0.173402	1.77687
OG5_135811	OG5_126947	VTG	Op	0.137356	0.962292	7.00583
OG5_135811	OG5_126966	VTG	Op	0.110012	0.633691	5.76018
OG5_135811	OG5_126973	VTG	Op	0.150736	2.01388	13.3603
OG5_135811	OG5_126977	VTG	Op	0.111445	1.62629	14.5928
OG5_135811	OG5_126979	VTG	Op	0.0428567	1.08565	25.3321
OG5_135811	OG5_126982	VTG	Op	0.0491629	0.413031	8.40127
OG5_135811	OG5_126985	VTG	Op	0.1093	0.328636	3.00674
OG5_135811	OG5_126989	VTG	Op	0.13269	0.584728	4.40671
OG5_135811	OG5_127011	VTG	Op	0.0776528	0.588989	7.58491
OG5_135811	OG5_127041	VTG	Op	0.146413	1.87582	12.8119
OG5_135811	OG5_127043	VTG	Op	0.0648811	0.344107	5.30366
OG5_135811	OG5_127058	VTG	Op	0.0989064	2.00409	20.2625
OG5_135811	OG5_127060	VTG	Op	0.133318	0.906573	6.80008
OG5_135811	OG5_127073	VTG	Op	0.151616	1.44211	9.51161
OG5_135811	OG5_127076	VTG	Op	0.0949957	1.53439	16.1522
OG5_136067	OG5_136067	LTG	Op	0.357397	0.102795	0.287621
OG5_136067	OG5_126664	VTG	Op	0.316612	0.400638	1.26539
OG5_136067	OG5_126677	VTG	Op	0.237795	0.449176	1.88892
OG5_136067	OG5_126694	VTG	Op	0.193778	1.50917	7.78816
OG5_136067	OG5_126700	VTG	Op	0.0771891	0.708988	9.18508
OG5_136067	OG5_126704	VTG	Op	0.16995	0.842348	4.95643
OG5_136067	OG5_126710	VTG	Op	0.455871	0.420595	0.922618
OG5_136067	OG5_126729	VTG	Op	0.190673	1.75144	9.18557
OG5_136067	OG5_126736	VTG	Op	0.272156	1.61962	5.95108
OG5_136067	OG5_126742	VTG	Op	0.199008	1.36532	6.86062
OG5_136067	OG5_126745	VTG	Op	0.171391	1.06906	6.23751
OG5_136067	OG5_126746	VTG	Op	0.195852	0.394483	2.01419
OG5_136067	OG5_126752	VTG	Op	0.19727	0.899486	4.55966
OG5_136067	OG5_126755	VTG	Op	0.21366	1.03829	4.85956
OG5_136067	OG5_126764	VTG	Op	0.158779	0.753785	4.74738
OG5_136067	OG5_126775	VTG	Op	0.153306	0.17707	1.15501
OG5_136067	OG5_126777	VTG	Op	0.212865	1.19044	5.59245
OG5_136067	OG5_126784	VTG	Op	0.183402	0.518615	2.82776
OG5_136067	OG5_126789	VTG	Op	0.160697	0.485772	3.0229
OG5_136067	OG5_126796	VTG	Op	0.172961	1.22008	7.05404
OG5_136067	OG5_126798	VTG	Op	0.341373	1.19645	3.50483
OG5_136067	OG5_126799	VTG	Op	0.148687	0.769444	5.17492
OG5_136067	OG5_126835	VTG	Op	0.0911824	0.392612	4.30579
OG5_136067	OG5_126837	VTG	Op	0.27882	1.91865	6.88133
OG5_136067	OG5_126839	VTG	Op	0.0810026	0.134323	1.65825
OG5_136067	OG5_126848	VTG	Op	0.217849	0.309899	1.42254
OG5_136067	OG5_126851	VTG	Op	0.195923	0.778925	3.97567
OG5_136067	OG5_126865	VTG	Op	0.156917	0.672669	4.28677
OG5_136067	OG5_126870	VTG	Op	0.104209	0.49042	4.70614
OG5_136067	OG5_126871	VTG	Op	0.23862	1.96945	8.25349
OG5_136067	OG5_126880	VTG	Op	0.207368	1.27099	6.12914
OG5_136067	OG5_126889	VTG	Op	0.224576	1.15354	5.13653
OG5_136067	OG5_126892	VTG	Op	0.0947891	0.386261	4.07495
OG5_136067	OG5_126894	VTG	Op	0.110997	0.124329	1.12011
OG5_136067	OG5_126895	VTG	Op	0.232951	1.85947	7.98223
OG5_136067	OG5_126903	VTG	Op	0.228217	0.401225	1.75808
OG5_136067	OG5_126904	VTG	Op	0.205465	0.745401	3.62787
OG5_136067	OG5_126908	VTG	Op	0.254127	1.51178	5.94893
OG5_136067	OG5_126926	VTG	Op	0.0849909	0.73699	8.6714
OG5_136067	OG5_126929	VTG	Op	0.256432	0.8277	3.22775
OG5_136067	OG5_126934	VTG	Op	0.0940208	0.61166	6.50559
OG5_136067	OG5_126936	VTG	Op	0.357331	1.22831	3.43746
OG5_136067	OG5_126937	VTG	Op	0.128646	0.429014	3.33484
OG5_136067	OG5_126941	VTG	Op	0.2401	0.591137	2.46205
OG5_136067	OG5_126947	VTG	Op	0.289901	0.724288	2.4984
OG5_136067	OG5_126960	VTG	Op	0.127546	1.11897	8.77309
OG5_136067	OG5_126966	VTG	Op	0.257601	0.350539	1.36078
OG5_136067	OG5_126972	VTG	Op	0.11729	0.727627	6.20364
OG5_136108	OG5_136108	LTG	Op	0.325536	0.190495	0.585174
OG5_136108	OG5_126626	VTG	Op	0.14839	0.173758	1.17095
OG5_136108	OG5_126664	VTG	Op	0.312878	0.545931	1.74487
OG5_136108	OG5_126673	VTG	Op	0.306196	0.939948	3.06976
OG5_136108	OG5_126677	VTG	Op	0.263866	0.565868	2.14452
OG5_136108	OG5_126700	VTG	Op	0.156469	3.19355	20.4102
OG5_136108	OG5_126704	VTG	Op	0.184884	1.01821	5.50728
OG5_136108	OG5_126710	VTG	Op	0.417982	0.779834	1.86571
OG5_136108	OG5_126729	VTG	Op	0.191438	2.47105	12.9078
OG5_136108	OG5_126736	VTG	Op	0.236566	1.97858	8.36377
OG5_136108	OG5_126742	VTG	Op	0.203061	1.82492	8.98702
OG5_136108	OG5_126745	VTG	Op	0.21164	2.0448	9.66168
OG5_136108	OG5_126746	VTG	Op	0.189807	0.381396	2.00939
OG5_136108	OG5_126752	VTG	Op	0.170894	1.12811	6.60121
OG5_136108	OG5_126755	VTG	Op	0.215114	1.04302	4.84867
OG5_136108	OG5_126758	VTG	Op	0.149764	0.382362	2.55309
OG5_136108	OG5_126764	VTG	Op	0.146167	0.689481	4.71707
OG5_136108	OG5_126775	VTG	Op	0.130909	0.206026	1.57381
OG5_136108	OG5_126777	VTG	Op	0.22821	1.14093	4.9995
OG5_136108	OG5_126784	VTG	Op	0.169764	0.569885	3.35692
OG5_136108	OG5_126787	VTG	Op	0.136641	0.679941	4.9761
OG5_136108	OG5_126796	VTG	Op	0.156319	0.684954	4.38178
OG5_136108	OG5_126799	VTG	Op	0.123423	0.509696	4.12966
OG5_136108	OG5_126835	VTG	Op	0.166931	2.54794	15.2634
OG5_136108	OG5_126837	VTG	Op	0.258612	2.04636	7.91285
OG5_136108	OG5_126839	VTG	Op	0.107839	1.02576	9.51193
OG5_136108	OG5_126848	VTG	Op	0.271849	0.937227	3.4476
OG5_136108	OG5_126851	VTG	Op	0.173634	1.16312	6.69871
OG5_136108	OG5_126865	VTG	Op	0.221674	1.17327	5.29277
OG5_136108	OG5_126870	VTG	Op	0.102171	0.686311	6.71726
OG5_136108	OG5_126880	VTG	Op	0.193032	1.01561	5.26138
OG5_136108	OG5_126889	VTG	Op	0.211971	1.36041	6.4179
OG5_136108	OG5_126892	VTG	Op	0.083826	0.382897	4.56776
OG5_136108	OG5_126894	VTG	Op	0.0932015	0.0930405	0.998273
OG5_136108	OG5_126895	VTG	Op	0.264031	2.48877	9.42604
OG5_136108	OG5_126903	VTG	Op	0.262252	0.586319	2.23571
OG5_136108	OG5_126904	VTG	Op	0.175453	0.359163	2.04706
OG5_136108	OG5_126908	VTG	Op	0.429342	5.85243	13.6312
OG5_136108	OG5_126934	VTG	Op	0.0994952	0.648127	6.51416
OG5_136108	OG5_126936	VTG	Op	0.359915	1.25591	3.48947
OG5_136108	OG5_126937	VTG	Op	0.153637	0.501664	3.26526
OG5_136108	OG5_126941	VTG	Op	0.275588	1.47213	5.34179
OG5_136108	OG5_126947	VTG	Op	0.257736	0.632709	2.45487
OG5_136108	OG5_126960	VTG	Op	0.158249	1.35173	8.54181
OG5_136108	OG5_126966	VTG	Op	0.224003	0.46425	2.07252
OG5_136108	OG5_126972	VTG	Op	0.108115	0.867282	8.02183
OG5_136108	OG5_126973	VTG	Op	0.266205	1.97316	7.41217
OG5_136108	OG5_126982	VTG	Op	0.156849	0.266123	1.69668
OG5_136108	OG5_127001	VTG	Op	0.271957	1.20764	4.44058
OG5_136108	OG5_127011	VTG	Op	0.12489	0.542887	4.3469
OG5_136108	OG5_127021	VTG	Op	0.219827	0.643876	2.92901
OG5_136108	OG5_127041	VTG	Op	0.311089	2.87884	9.25407
OG5_136401	OG5_136401	LTG	Op	0.118212	0.436778	3.69487
OG5_136401	OG5_126626	VTG	Op	0.15028	0.106661	0.709746
OG5_136401	OG5_126664	VTG	Op	0.217218	1.14361	5.2648
OG5_136401	OG5_126673	VTG	Op	0.140754	0.821865	5.83902
OG5_136401	OG5_126677	VTG	Op	0.175096	1.12292	6.41318
OG5_136401	OG5_126680	VTG	Op	0.184368	0.124494	0.67525
OG5_136401	OG5_126691	VTG	Op	0.0967159	0.389888	4.03127
OG5_136401	OG5_126694	VTG	Op	0.149595	1.34721	9.00574
OG5_136401	OG5_126700	VTG	Op	0.0713607	0.847449	11.8756
OG5_136401	OG5_126704	VTG	Op	0.154902	1.4793	9.54991
OG5_136401	OG5_126710	VTG	Op	0.263391	1.2488	4.74126
OG5_136401	OG5_126736	VTG	Op	0.157751	0.665872	4.22103
OG5_136401	OG5_126742	VTG	Op	0.225547	1.75246	7.76983
OG5_136401	OG5_126745	VTG	Op	0.171175	0.866354	5.06122
OG5_136401	OG5_126746	VTG	Op	0.18868	0.352253	1.86694
OG5_136401	OG5_126750	VTG	Op	0.123629	0.952245	7.70247
OG5_136401	OG5_126752	VTG	Op	0.121922	0.898453	7.36906
OG5_136401	OG5_126755	VTG	Op	0.218812	0.862748	3.94288
OG5_136401	OG5_126758	VTG	Op	0.11963	0.323969	2.70809
OG5_136401	OG5_126764	VTG	Op	0.132387	0.536206	4.05028
OG5_136401	OG5_126775	VTG	Op	0.102553	0.272013	2.65241
OG5_136401	OG5_126777	VTG	Op	0.164961	0.776024	4.7043
OG5_136401	OG5_126778	VTG	Op	0.258184	0.910902	3.52811
OG5_136401	OG5_126784	VTG	Op	0.161954	1.27297	7.86007
OG5_136401	OG5_126787	VTG	Op	0.132273	0.970602	7.33787
OG5_136401	OG5_126793	VTG	Op	0.212048	2.98169	14.0614
OG5_136401	OG5_126796	VTG	Op	0.120164	0.912913	7.59724
OG5_136401	OG5_126799	VTG	Op	0.11621	0.663042	5.70553
OG5_136401	OG5_126835	VTG	Op	0.0924597	0.392742	4.2477
OG5_136401	OG5_126837	VTG	Op	0.197715	2.02841	10.2593
OG5_136401	OG5_126839	VTG	Op	0.0795513	0.542496	6.81944
OG5_136401	OG5_126848	VTG	Op	0.147322	0.707055	4.79938
OG5_136401	OG5_126851	VTG	Op	0.141278	0.785085	5.55703
OG5_136401	OG5_126853	VTG	Op	0.067199	0.508971	7.57409
OG5_136401	OG5_126865	VTG	Op	0.161038	0.423857	2.63204
OG5_136401	OG5_126870	VTG	Op	0.0755279	0.417707	5.53051
OG5_136401	OG5_126871	VTG	Op	0.193519	2.3373	12.0779
OG5_136401	OG5_126873	VTG	Op	0.180553	2.07697	11.5034
OG5_136401	OG5_126880	VTG	Op	0.185394	1.06804	5.76092
OG5_136401	OG5_126884	VTG	Op	0.0941618	0.732402	7.77813
OG5_136401	OG5_126889	VTG	Op	0.181413	0.75468	4.16
OG5_136401	OG5_126894	VTG	Op	0.115369	0.133509	1.15723
OG5_136401	OG5_126895	VTG	Op	0.17643	2.41437	13.6846
OG5_136401	OG5_126903	VTG	Op	0.14044	0.574563	4.09116
OG5_136401	OG5_126904	VTG	Op	0.157706	0.98204	6.22705
OG5_136401	OG5_126908	VTG	Op	0.204101	1.33702	6.55077
OG5_136401	OG5_126916	VTG	Op	0.151787	0.636506	4.19342
OG5_136401	OG5_126920	VTG	Op	0.152347	0.374437	2.45779
OG5_136401	OG5_126926	VTG	Op	0.0594122	0.673897	11.3427
OG5_136401	OG5_126932	VTG	Op	0.140322	1.63654	11.6628
OG5_136401	OG5_126934	VTG	Op	0.104868	0.720397	6.86955
OG5_136401	OG5_126936	VTG	Op	0.262349	1.58196	6.02999
OG5_136926	OG5_136926	LTG	Ex	0.564838	1.67529	2.96596
OG5_136926	OG5_126673	VTG	Ex	0.480061	0.849475	1.76952
OG5_136926	OG5_126677	VTG	Ex	0.314128	1.05542	3.35986
OG5_136926	OG5_126680	VTG	Ex	0.435873	1.01355	2.32535
OG5_136926	OG5_126690	VTG	Ex	0.639174	0.928522	1.45269
OG5_136926	OG5_126698	VTG	Ex	0.364717	1.21298	3.32582
OG5_136926	OG5_126700	VTG	Ex	0.2029	0.678089	3.34198
OG5_136926	OG5_126704	VTG	Ex	0.603071	1.7306	2.86965
OG5_136926	OG5_126710	VTG	Ex	0.199553	0.647594	3.24522
OG5_136926	OG5_126720	VTG	Ex	0.285205	0.570807	2.00139
OG5_136926	OG5_126736	VTG	Ex	0.678748	1.86722	2.75098
OG5_136926	OG5_126742	VTG	Ex	0.346222	1.24854	3.60619
OG5_136926	OG5_126745	VTG	Ex	0.277363	0.695653	2.5081
OG5_136926	OG5_126746	VTG	Ex	0.303358	0.927162	3.05633
OG5_136926	OG5_126750	VTG	Ex	0.416723	1.36339	3.27169
OG5_136926	OG5_126752	VTG	Ex	0.426668	1.36636	3.20239
OG5_136926	OG5_126755	VTG	Ex	0.495704	1.15539	2.33081
OG5_136926	OG5_126758	VTG	Ex	0.343712	0.689886	2.00716
OG5_136926	OG5_126762	VTG	Ex	0.329962	0.640593	1.94142
OG5_136926	OG5_126764	VTG	Ex	0.331583	0.896535	2.7038
OG5_136926	OG5_126768	VTG	Ex	0.395502	0.956849	2.41933
OG5_136926	OG5_126777	VTG	Ex	0.364251	0.99858	2.74146
OG5_136926	OG5_126787	VTG	Ex	0.449714	0.218258	0.485326
OG5_136926	OG5_126789	VTG	Ex	0.624966	0.744428	1.19115
OG5_136926	OG5_126796	VTG	Ex	0.359511	1.21623	3.38301
OG5_136926	OG5_126799	VTG	Ex	0.623443	1.77296	2.84382
OG5_136926	OG5_126810	VTG	Ex	0.372593	0.688662	1.8483
OG5_136926	OG5_126848	VTG	Ex	0.345696	1.29906	3.7578
OG5_136926	OG5_126880	VTG	Ex	0.622438	1.52098	2.44359
OG5_136926	OG5_126889	VTG	Ex	0.542976	0.614799	1.13228
OG5_136926	OG5_126895	VTG	Ex	0.617096	2.49099	4.03662
OG5_136926	OG5_126903	VTG	Ex	0.932173	0.735687	0.789217
OG5_136926	OG5_126908	VTG	Ex	0.480856	1.40554	2.92299
OG5_136926	OG5_126913	VTG	Ex	0.388014	0.881466	2.27173
OG5_136926	OG5_126916	VTG	Ex	0.415677	0.887421	2.13488
OG5_136926	OG5_126920	VTG	Ex	0.338669	0.825734	2.43817
OG5_136926	OG5_126926	VTG	Ex	0.251222	0.654585	2.6056
OG5_136926	OG5_126932	VTG	Ex	0.592337	2.14768	3.62577
OG5_136926	OG5_126934	VTG	Ex	0.283966	0.899797	3.16867
OG5_136926	OG5_126936	VTG	Ex	1.15461	2.11668	1.83325
OG5_136926	OG5_126941	VTG	Ex	0.613517	2.20617	3.59594
OG5_136926	OG5_126956	VTG	Ex	0.527922	1.92176	3.64024
OG5_136926	OG5_126966	VTG	Ex	0.435943	0.776605	1.78144
OG5_136926	OG5_126972	VTG	Ex	0.282029	0.750797	2.66213
OG5_136926	OG5_126979	VTG	Ex	0.166383	0.247364	1.48672
OG5_136926	OG5_126980	VTG	Ex	0.462685	1.8765	4.05568
OG5_136926	OG5_126992	VTG	Ex	0.57175	2.66296	4.65756
OG5_136926	OG5_127001	VTG	Ex	0.563539	0.667027	1.18364
OG5_136926	OG5_127002	VTG	Ex	0.179631	0.517803	2.88259
OG5_137709	OG5_126615	VTG	Op	0.415092	0.810841	1.9534
OG5_137709	OG5_126618	VTG	Op	0.192359	0.558548	2.90368
OG5_137709	OG5_126626	VTG	Op	0.235214	0.320301	1.36174
OG5_137709	OG5_126677	VTG	Op	0.412691	0.749235	1.81549
OG5_137709	OG5_126699	VTG	Op	0.487522	0.58686	1.20376
OG5_137709	OG5_126710	VTG	Op	0.34309	0.885574	2.58117
OG5_137709	OG5_126729	VTG	Op	0.392419	2.0545	5.23548
OG5_137709	OG5_126736	VTG	Op	0.266846	1.10161	4.12825
OG5_137709	OG5_126739	VTG	Op	0.655657	0.501879	0.76546
OG5_137709	OG5_126745	VTG	Op	0.251716	0.683714	2.71621
OG5_137709	OG5_126752	VTG	Op	0.413256	0.543342	1.31478
OG5_137709	OG5_126755	VTG	Op	0.213651	0.919499	4.30374
OG5_137709	OG5_126799	VTG	Op	0.252814	0.701518	2.77483
OG5_137709	OG5_126807	VTG	Op	0.194208	0.327374	1.68569
OG5_137709	OG5_126837	VTG	Op	0.286152	1.60242	5.59989
OG5_137709	OG5_126839	VTG	Op	0.109222	0.111187	1.01799
OG5_137709	OG5_126851	VTG	Op	0.218458	0.711927	3.25887
OG5_137709	OG5_126889	VTG	Op	0.335058	0.831785	2.48251
OG5_137709	OG5_126895	VTG	Op	0.346461	1.93273	5.5785
OG5_137709	OG5_126899	VTG	Op	0.180777	0.517975	2.86527
OG5_137709	OG5_126913	VTG	Op	0.307248	1.19212	3.87998
OG5_137709	OG5_126926	VTG	Op	0.0861084	0.503835	5.85117
OG5_137709	OG5_126932	VTG	Op	0.319567	1.85713	5.81139
OG5_137709	OG5_126966	VTG	Op	0.238862	0.512283	2.14468
OG5_137709	OG5_126973	VTG	Op	0.43823	1.45664	3.32391
OG5_137709	OG5_126977	VTG	Op	0.344139	1.05193	3.0567
OG5_137709	OG5_126982	VTG	Op	0.134681	0.210674	1.56424
OG5_137709	OG5_126985	VTG	Op	0.269385	0.319757	1.18699
OG5_137709	OG5_126989	VTG	Op	0.291697	0.635253	2.17779
OG5_137709	OG5_127011	VTG	Op	0.262015	0.662468	2.52836
OG5_137709	OG5_127019	VTG	Op	0.39388	0.606445	1.53967
OG5_137709	OG5_127058	VTG	Op	0.295333	1.54991	5.24799
OG5_137709	OG5_127093	VTG	Op	0.232797	0.255659	1.0982
OG5_137709	OG5_127109	VTG	Op	0.186802	1.25314	6.70837
OG5_137709	OG5_127113	VTG	Op	0.293767	2.51802	8.57149
OG5_137709	OG5_127126	VTG	Op	0.559216	1.10304	1.97248
OG5_137709	OG5_127186	VTG	Op	0.323424	1.64063	5.0727
OG5_137709	OG5_127189	VTG	Op	0.274285	0.536962	1.95768
OG5_137709	OG5_127239	VTG	Op	0.394691	0.799723	2.0262
OG5_137709	OG5_127246	VTG	Op	0.41631	0.453574	1.08951
OG5_137709	OG5_127265	VTG	Op	0.309131	1.17643	3.80559
OG5_137709	OG5_127282	VTG	Op	0.267467	0.383964	1.43556
OG5_137709	OG5_127284	VTG	Op	0.300569	0.760203	2.52921
OG5_137709	OG5_127290	VTG	Op	0.234992	0.372146	1.58365
OG5_137709	OG5_127324	VTG	Op	0.116584	0.944837	8.10433
OG5_137709	OG5_127325	VTG	Op	0.509099	0.838482	1.64699
OG5_137709	OG5_127344	VTG	Op	0.38548	1.10641	2.87022
OG5_137709	OG5_127348	VTG	Op	0.184052	0.424111	2.3043
OG5_137709	OG5_127383	VTG	Op	0.396774	0.722157	1.82007
OG5_137709	OG5_127399	VTG	Op	0.448597	0.399679	0.890952
OG5_137709	OG5_127412	VTG	Op	0.234651	0.528468	2.25214
OG5_137739	OG5_126626	VTG	Op	0.149495	0.367959	2.46134
OG5_137739	OG5_126664	VTG	Op	0.384058	0.53632	1.39646
OG5_137739	OG5_126673	VTG	Op	0.296511	0.351509	1.18548
OG5_137739	OG5_126677	VTG	Op	0.229419	0.305004	1.32946
OG5_137739	OG5_126694	VTG	Op	0.188242	2.02474	10.7561
OG5_137739	OG5_126700	VTG	Op	0.0580978	0.691796	11.9074
OG5_137739	OG5_126710	VTG	Op	0.44479	0.667071	1.49974
OG5_137739	OG5_126729	VTG	Op	0.224775	2.32697	10.3524
OG5_137739	OG5_126736	VTG	Op	0.256882	1.50863	5.87286
OG5_137739	OG5_126742	VTG	Op	0.176616	1.33186	7.54101
OG5_137739	OG5_126745	VTG	Op	0.16095	0.999662	6.211
OG5_137739	OG5_126746	VTG	Op	0.228715	0.358191	1.5661
OG5_137739	OG5_126752	VTG	Op	0.187867	0.659435	3.51012
OG5_137739	OG5_126755	VTG	Op	0.1846	0.877602	4.75406
OG5_137739	OG5_126758	VTG	Op	0.135347	0.349787	2.58437
OG5_137739	OG5_126764	VTG	Op	0.13749	0.746711	5.43101
OG5_137739	OG5_126768	VTG	Op	0.3079	1.11417	3.61862
OG5_137739	OG5_126775	VTG	Op	0.134984	0.322568	2.38967
OG5_137739	OG5_126777	VTG	Op	0.24131	1.10414	4.57558
OG5_137739	OG5_126784	VTG	Op	0.174659	0.56209	3.21821
OG5_137739	OG5_126787	VTG	Op	0.198349	0.577253	2.91029
OG5_137739	OG5_126796	VTG	Op	0.157731	1.17392	7.44249
OG5_137739	OG5_126799	VTG	Op	0.143744	0.646107	4.49486
OG5_137739	OG5_126835	VTG	Op	0.141159	1.24872	8.84619
OG5_137739	OG5_126839	VTG	Op	0.0862615	0.192025	2.22608
OG5_137739	OG5_126848	VTG	Op	0.218623	0.304727	1.39385
OG5_137739	OG5_126851	VTG	Op	0.172515	0.734366	4.25683
OG5_137739	OG5_126865	VTG	Op	0.218859	1.0501	4.79807
OG5_137739	OG5_126870	VTG	Op	0.131135	0.44551	3.39734
OG5_137739	OG5_126871	VTG	Op	0.24631	1.66252	6.74972
OG5_137739	OG5_126873	VTG	Op	0.153985	0.207877	1.34999
OG5_137739	OG5_126880	VTG	Op	0.211319	1.21528	5.75094
OG5_137739	OG5_126889	VTG	Op	0.221117	0.94833	4.28882
OG5_137739	OG5_126892	VTG	Op	0.0960619	0.379408	3.94962
OG5_137739	OG5_126894	VTG	Op	0.140642	0.256931	1.82685
OG5_137739	OG5_126895	VTG	Op	0.336455	1.37632	4.09066
OG5_137739	OG5_126903	VTG	Op	0.263186	1.27228	4.83415
OG5_137739	OG5_126904	VTG	Op	0.201078	0.235553	1.17145
OG5_137739	OG5_126908	VTG	Op	0.25925	1.36826	5.27776
OG5_137739	OG5_126926	VTG	Op	0.0822776	0.772056	9.38354
OG5_137739	OG5_126929	VTG	Op	0.25016	0.725196	2.89893
OG5_137739	OG5_126934	VTG	Op	0.121794	0.634926	5.21312
OG5_137739	OG5_126936	VTG	Op	0.400675	2.07296	5.17368
OG5_137739	OG5_126937	VTG	Op	0.146155	0.438612	3.001
OG5_137739	OG5_126941	VTG	Op	0.251364	1.19829	4.76715
OG5_137739	OG5_126947	VTG	Op	0.290997	0.34303	1.17881
OG5_137739	OG5_126960	VTG	Op	0.179738	1.27328	7.08408
OG5_137739	OG5_126966	VTG	Op	0.227893	0.538552	2.36318
OG5_137739	OG5_126972	VTG	Op	0.126131	0.710243	5.63098
OG5_137739	OG5_126973	VTG	Op	0.275522	1.63695	5.94125
OG5_137911	OG5_137911	LTG	Op	0.200069	0.623852	3.11818
OG5_137911	OG5_126615	VTG	Op	0.241283	1.15842	4.80109
OG5_137911	OG5_126626	VTG	Op	0.16021	0.371264	2.31737
OG5_137911	OG5_126664	VTG	Op	0.431777	0.416635	0.964931
OG5_137911	OG5_126673	VTG	Op	0.220222	0.561912	2.55157
OG5_137911	OG5_126677	VTG	Op	0.250868	0.428697	1.70886
OG5_137911	OG5_126691	VTG	Op	0.219772	1.81304	8.24963
OG5_137911	OG5_126694	VTG	Op	0.159467	1.19972	7.52332
OG5_137911	OG5_126700	VTG	Op	0.102953	0.795537	7.72718
OG5_137911	OG5_126704	VTG	Op	0.234866	1.18809	5.05859
OG5_137911	OG5_126729	VTG	Op	0.228965	1.78052	7.77641
OG5_137911	OG5_126736	VTG	Op	0.235742	1.57918	6.69878
OG5_137911	OG5_126742	VTG	Op	0.186253	1.36373	7.32194
OG5_137911	OG5_126745	VTG	Op	0.166787	0.774998	4.64664
OG5_137911	OG5_126746	VTG	Op	0.226782	0.406979	1.79458
OG5_137911	OG5_126750	VTG	Op	0.310241	0.531837	1.71427
OG5_137911	OG5_126752	VTG	Op	0.173344	0.735504	4.24303
OG5_137911	OG5_126755	VTG	Op	0.2117	1.04239	4.92392
OG5_137911	OG5_126758	VTG	Op	0.181758	1.02005	5.61215
OG5_137911	OG5_126764	VTG	Op	0.160118	0.874714	5.46292
OG5_137911	OG5_126768	VTG	Op	0.218007	1.15928	5.3176
OG5_137911	OG5_126777	VTG	Op	0.206226	0.992538	4.81285
OG5_137911	OG5_126787	VTG	Op	0.156624	0.454085	2.8992
OG5_137911	OG5_126796	VTG	Op	0.168125	0.775369	4.61185
OG5_137911	OG5_126799	VTG	Op	0.141436	0.626389	4.42878
OG5_137911	OG5_126817	VTG	Op	0.224805	0.795976	3.54075
OG5_137911	OG5_126835	VTG	Op	0.104018	0.538242	5.17448
OG5_137911	OG5_126837	VTG	Op	0.28691	1.82237	6.35171
OG5_137911	OG5_126839	VTG	Op	0.112099	0.91423	8.15556
OG5_137911	OG5_126848	VTG	Op	0.219221	0.540492	2.46551
OG5_137911	OG5_126851	VTG	Op	0.169174	0.843325	4.98495
OG5_137911	OG5_126853	VTG	Op	0.115599	0.230118	1.99065
OG5_137911	OG5_126865	VTG	Op	0.202347	1.12114	5.54067
OG5_137911	OG5_126870	VTG	Op	0.140562	0.575983	4.09771
OG5_137911	OG5_126871	VTG	Op	0.238201	1.94481	8.16456
OG5_137911	OG5_126873	VTG	Op	0.100918	0.208651	2.06752
OG5_137911	OG5_126880	VTG	Op	0.22156	1.20421	5.43515
OG5_137911	OG5_126884	VTG	Op	0.126728	0.645447	5.09317
OG5_137911	OG5_126889	VTG	Op	0.229654	1.01705	4.42862
OG5_137911	OG5_126894	VTG	Op	0.10257	0.114782	1.11906
OG5_137911	OG5_126895	VTG	Op	0.335075	1.39973	4.17736
OG5_137911	OG5_126903	VTG	Op	0.241163	0.391573	1.62369
OG5_137911	OG5_126904	VTG	Op	0.176805	0.425562	2.40696
OG5_137911	OG5_126908	VTG	Op	0.333825	2.22941	6.6784
OG5_137911	OG5_126913	VTG	Op	0.20515	1.12775	5.49716
OG5_137911	OG5_126916	VTG	Op	0.151808	0.868813	5.7231
OG5_137911	OG5_126926	VTG	Op	0.0985206	0.873881	8.87004
OG5_137911	OG5_126929	VTG	Op	0.289967	0.663267	2.28739
OG5_137911	OG5_126932	VTG	Op	0.243237	1.84871	7.60044
OG5_137911	OG5_126934	VTG	Op	0.100973	0.81841	8.10521
OG5_137911	OG5_126936	VTG	Op	0.38428	1.79376	4.66784
OG5_137911	OG5_126937	VTG	Op	0.115707	0.487121	4.20997
OG5_137913	OG5_137913	LTG	Sr	0.355806	2.4527	6.89338
OG5_137913	OG5_126700	VTG	Sr	0.167629	2.0377	12.156
OG5_137913	OG5_126710	VTG	Sr	0.195258	2.23421	11.4424
OG5_137913	OG5_126714	VTG	Sr	0.153567	0.461721	3.00663
OG5_137913	OG5_126745	VTG	Sr	0.136284	0.804523	5.90327
OG5_137913	OG5_126815	VTG	Sr	0.234839	0.658668	2.80477
OG5_137913	OG5_126848	VTG	Sr	0.222037	0.790492	3.56018
OG5_137913	OG5_126873	VTG	Sr	0.333721	1.66865	5.00014
OG5_137913	OG5_126889	VTG	Sr	0.367735	0.553612	1.50547
OG5_137913	OG5_126913	VTG	Sr	0.309198	1.44253	4.66541
OG5_137913	OG5_126934	VTG	Sr	0.217062	0.581939	2.68099
OG5_137913	OG5_126947	VTG	Sr	0.182878	0.168894	0.923536
OG5_137913	OG5_126955	VTG	Sr	0.201672	1.2058	5.97901
OG5_137913	OG5_126966	VTG	Sr	0.354929	0.274457	0.773275
OG5_137913	OG5_126980	VTG	Sr	0.142312	0.653589	4.59264
OG5_137913	OG5_126994	VTG	Sr	0.364445	0.53627	1.47147
OG5_137913	OG5_127004	VTG	Sr	0.213254	0.159579	0.748301
OG5_137913	OG5_127040	VTG	Sr	0.288741	0.82222	2.84761
OG5_137913	OG5_127067	VTG	Sr	0.266849	0.184883	0.692839
OG5_137913	OG5_127076	VTG	Sr	0.161662	1.26495	7.8247
OG5_137913	OG5_127078	VTG	Sr	0.349328	0.515764	1.47644
OG5_137913	OG5_127100	VTG	Sr	0.374859	4.12853	11.0135
OG5_137913	OG5_127112	VTG	Sr	0.272665	2.10499	7.72004
OG5_137913	OG5_127182	VTG	Sr	0.277812	0.546091	1.96568
OG5_137913	OG5_127257	VTG	Sr	0.102563	0.201836	1.96792
OG5_137913	OG5_127265	VTG	Sr	0.198628	1.06074	5.34034
OG5_137913	OG5_127281	VTG	Sr	0.154149	0.10341	0.670845
OG5_137913	OG5_127282	VTG	Sr	0.210667	1.03468	4.91147
OG5_137913	OG5_127332	VTG	Sr	0.1804	0.497417	2.7573
OG5_137913	OG5_127347	VTG	Sr	0.180029	0.329052	1.82777
OG5_137913	OG5_127363	VTG	Sr	0.200437	0.457194	2.28098
OG5_137913	OG5_127399	VTG	Sr	0.257435	0.309145	1.20086
OG5_137913	OG5_127466	VTG	Sr	0.21243	0.386804	1.82085
OG5_137913	OG5_127468	VTG	Sr	0.276593	0.655599	2.37026
OG5_137913	OG5_127477	VTG	Sr	0.485007	0.609082	1.25582
OG5_137913	OG5_127491	VTG	Sr	0.13603	0.167979	1.23486
OG5_137913	OG5_127541	VTG	Sr	0.18639	0.491978	2.6395
OG5_137913	OG5_127621	VTG	Sr	0.233611	0.410314	1.7564
OG5_137913	OG5_127775	VTG	Sr	0.222727	0.311017	1.39641
OG5_137913	OG5_127784	VTG	Sr	0.16567	1.3182	7.9568
OG5_137943	OG5_137943	LTG	Op	0.325732	0.124875	0.383367
OG5_137943	OG5_126673	VTG	Op	0.224118	0.504707	2.25197
OG5_137943	OG5_126704	VTG	Op	0.180654	1.09872	6.08189
OG5_137943	OG5_126729	VTG	Op	0.221208	2.30108	10.4023
OG5_137943	OG5_126736	VTG	Op	0.233856	1.3896	5.94212
OG5_137943	OG5_126742	VTG	Op	0.245939	2.25828	9.18224
OG5_137943	OG5_126745	VTG	Op	0.13976	0.953913	6.82539
OG5_137943	OG5_126752	VTG	Op	0.165347	0.957075	5.7883
OG5_137943	OG5_126755	VTG	Op	0.230491	1.3127	5.69522
OG5_137943	OG5_126758	VTG	Op	0.175229	0.962457	5.49256
OG5_137943	OG5_126764	VTG	Op	0.138084	0.904823	6.55268
OG5_137943	OG5_126777	VTG	Op	0.417987	1.5074	3.60633
OG5_137943	OG5_126796	VTG	Op	0.213931	1.70152	7.95363
OG5_137943	OG5_126799	VTG	Op	0.149156	0.873526	5.85647
OG5_137943	OG5_126837	VTG	Op	0.332429	1.83277	5.51326
OG5_137943	OG5_126839	VTG	Op	0.113065	1.18963	10.5217
OG5_137943	OG5_126851	VTG	Op	0.167852	0.752556	4.48346
OG5_137943	OG5_126870	VTG	Op	0.122851	0.578222	4.70668
OG5_137943	OG5_126880	VTG	Op	0.223597	1.01479	4.53849
OG5_137943	OG5_126889	VTG	Op	0.240997	1.22942	5.1014
OG5_137943	OG5_126894	VTG	Op	0.121455	0.150612	1.24006
OG5_137943	OG5_126903	VTG	Op	0.263832	1.54918	5.87185
OG5_137943	OG5_126904	VTG	Op	0.241573	0.567515	2.34925
OG5_137943	OG5_126908	VTG	Op	0.357697	2.17529	6.08139
OG5_137943	OG5_126926	VTG	Op	0.0648076	0.714825	11.0299
OG5_137943	OG5_126934	VTG	Op	0.123936	0.659371	5.32027
OG5_137943	OG5_126947	VTG	Op	0.283327	0.484759	1.71095
OG5_137943	OG5_126960	VTG	Op	0.233667	1.73333	7.41796
OG5_137943	OG5_126972	VTG	Op	0.114871	0.792267	6.89701
OG5_137943	OG5_126982	VTG	Op	0.180264	0.40706	2.25814
OG5_137943	OG5_127011	VTG	Op	0.130538	0.535941	4.10565
OG5_137943	OG5_127058	VTG	Op	0.184074	1.9126	10.3904
OG5_137943	OG5_127060	VTG	Op	0.268002	1.1909	4.44363
OG5_137943	OG5_127105	VTG	Op	0.155748	1.42168	9.12809
OG5_137943	OG5_127113	VTG	Op	0.288454	3.88765	13.4776
OG5_137943	OG5_127117	VTG	Op	0.181103	2.30086	12.7047
OG5_137943	OG5_127126	VTG	Op	0.370303	0.936676	2.52948
OG5_137943	OG5_127152	VTG	Op	0.14063	0.37658	2.6778
OG5_137943	OG5_127179	VTG	Op	0.262359	2.65365	10.1146
OG5_137943	OG5_127208	VTG	Op	0.173807	1.74342	10.0308
OG5_137943	OG5_127215	VTG	Op	0.181642	0.270519	1.4893
OG5_137943	OG5_127227	VTG	Op	0.179105	0.803467	4.48602
OG5_137943	OG5_127234	VTG	Op	0.313827	3.18412	10.1461
OG5_137943	OG5_127259	VTG	Op	0.163682	1.60572	9.80997
OG5_137943	OG5_127272	VTG	Op	0.15487	1.22256	7.89408
OG5_137943	OG5_127284	VTG	Op	0.245899	0.717427	2.91757
OG5_137943	OG5_127285	VTG	Op	0.23454	2.37689	10.1343
OG5_137943	OG5_127330	VTG	Op	0.321314	0.433066	1.3478
OG5_137943	OG5_127334	VTG	Op	0.164351	0.12016	0.731119
OG5_137943	OG5_127347	VTG	Op	0.143896	0.359907	2.50115
OG5_137943	OG5_127351	VTG	Op	0.165607	0.932187	5.62893
OG5_137943	OG5_127360	VTG	Op	0.177377	1.35686	7.64959
OG5_138619	OG5_138619	LTG	Op	0.30579	0.300334	0.982159
OG5_138619	OG5_126626	VTG	Op	0.343402	0.386419	1.12527
OG5_138619	OG5_126664	VTG	Op	0.454497	0.558266	1.22832
OG5_138619	OG5_126673	VTG	Op	0.40602	0.551567	1.35847
OG5_138619	OG5_126677	VTG	Op	0.244499	0.253198	1.03558
OG5_138619	OG5_126700	VTG	Op	0.212066	1.54881	7.30342
OG5_138619	OG5_126704	VTG	Op	0.346564	0.894164	2.58008
OG5_138619	OG5_126729	VTG	Op	0.147281	2.14338	14.553
OG5_138619	OG5_126742	VTG	Op	0.182706	2.89492	15.8447
OG5_138619	OG5_126745	VTG	Op	0.0951483	1.07854	11.3353
OG5_138619	OG5_126746	VTG	Op	0.181179	0.339384	1.8732
OG5_138619	OG5_126752	VTG	Op	0.147795	0.745324	5.04296
OG5_138619	OG5_126755	VTG	Op	0.164634	0.949432	5.76692
OG5_138619	OG5_126758	VTG	Op	0.262409	0.324168	1.23535
OG5_138619	OG5_126764	VTG	Op	0.121341	0.877021	7.22775
OG5_138619	OG5_126777	VTG	Op	0.261574	0.93404	3.57085
OG5_138619	OG5_126787	VTG	Op	0.341859	0.644996	1.88673
OG5_138619	OG5_126796	VTG	Op	0.151104	1.67312	11.0727
OG5_138619	OG5_126798	VTG	Op	0.537738	1.44688	2.69068
OG5_138619	OG5_126799	VTG	Op	0.264966	0.667477	2.5191
OG5_138619	OG5_126837	VTG	Op	0.282748	1.80743	6.39235
OG5_138619	OG5_126839	VTG	Op	0.092133	0.142873	1.55072
OG5_138619	OG5_126851	VTG	Op	0.127636	0.813793	6.37588
OG5_138619	OG5_126870	VTG	Op	0.116441	0.534803	4.59293
OG5_138619	OG5_126873	VTG	Op	0.174481	1.98042	11.3504
OG5_138619	OG5_126880	VTG	Op	0.202202	1.03279	5.1077
OG5_138619	OG5_126889	VTG	Op	0.175111	0.765498	4.37151
OG5_138619	OG5_126894	VTG	Op	0.115494	0.0636396	0.551019
OG5_138619	OG5_126903	VTG	Op	0.345585	0.318755	0.922364
OG5_138619	OG5_126904	VTG	Op	0.211489	0.0956438	0.452241
OG5_138619	OG5_126926	VTG	Op	0.0580282	0.636099	10.9619
OG5_138619	OG5_126929	VTG	Op	0.281168	0.57939	2.06065
OG5_138619	OG5_126936	VTG	Op	0.293076	1.21234	4.1366
OG5_138619	OG5_126937	VTG	Op	0.155018	0.497422	3.2088
OG5_138619	OG5_126947	VTG	Op	0.503502	0.483936	0.96114
OG5_138619	OG5_126960	VTG	Op	0.287534	1.0385	3.61173
OG5_138619	OG5_126972	VTG	Op	0.0938683	0.792773	8.4456
OG5_138619	OG5_126973	VTG	Op	0.2649	1.78347	6.73263
OG5_138619	OG5_126982	VTG	Op	0.150131	0.256698	1.70983
OG5_138619	OG5_127001	VTG	Op	0.449427	0.419557	0.933538
OG5_138619	OG5_127004	VTG	Op	0.410934	0.400218	0.973922
OG5_138619	OG5_127011	VTG	Op	0.105993	0.596645	5.62912
OG5_138619	OG5_127021	VTG	Op	0.440193	0.854668	1.94158
OG5_138619	OG5_127058	VTG	Op	0.146004	1.75003	11.9862
OG5_138619	OG5_127060	VTG	Op	0.576095	0.786732	1.36563
OG5_138619	OG5_127086	VTG	Op	0.255997	0.447808	1.74927
OG5_138619	OG5_127093	VTG	Op	0.212223	0.434873	2.04913
OG5_138619	OG5_127113	VTG	Op	0.498474	2.79726	5.61165
OG5_138619	OG5_127117	VTG	Op	0.160707	2.09969	13.0653
OG5_138619	OG5_127126	VTG	Op	0.271536	0.948708	3.49385
OG5_138619	OG5_127140	VTG	Op	0.234187	0.436038	1.86192
OG5_138619	OG5_127152	VTG	Op	0.101001	0.286881	2.84039
OG5_138619	OG5_127179	VTG	Op	0.364329	1.49407	4.10089
OG5_138619	OG5_127208	VTG	Op	0.142668	2.22242	15.5776
OG5_138619	OG5_127215	VTG	Op	0.123624	0.298564	2.4151
OG5_138619	OG5_127227	VTG	Op	0.134679	0.794012	5.89558
OG5_138619	OG5_127234	VTG	Op	0.920241	3.85663	4.19089
OG5_138619	OG5_127259	VTG	Op	0.13741	1.89602	13.7982
OG5_138619	OG5_127272	VTG	Op	0.126794	2.50921	19.7897
OG5_138619	OG5_127284	VTG	Op	0.173392	0.713178	4.1131
OG5_138619	OG5_127285	VTG	Op	0.198884	1.52111	7.64825
OG5_138619	OG5_127330	VTG	Op	0.268831	0.446035	1.65917
OG5_138619	OG5_127334	VTG	Op	0.145611	0.192209	1.32002
OG5_138619	OG5_127347	VTG	Op	0.118513	0.445914	3.76256
OG5_138619	OG5_127351	VTG	Op	0.16305	2.5163	15.4326
OG5_138619	OG5_127381	VTG	Op	0.22626	0.161013	0.711625
OG5_138619	OG5_127412	VTG	Op	0.167579	0.127564	0.761219
OG5_138619	OG5_127417	VTG	Op	0.173739	0.247548	1.42482
OG5_138619	OG5_127429	VTG	Op	0.145886	1.85697	12.7289
OG5_138619	OG5_127466	VTG	Op	0.239817	0.489836	2.04255
OG5_138619	OG5_127468	VTG	Op	0.281894	0.672285	2.38489
OG5_138668	OG5_138668	LTG	Op	0.319871	0.300417	0.939181
OG5_138668	OG5_126626	VTG	Op	0.196289	0.149121	0.759703
OG5_138668	OG5_126664	VTG	Op	0.355298	0.454924	1.2804
OG5_138668	OG5_126729	VTG	Op	0.231905	2.56981	11.0813
OG5_138668	OG5_126745	VTG	Op	0.203641	2.14961	10.5559
OG5_138668	OG5_126746	VTG	Op	0.194471	0.327236	1.6827
OG5_138668	OG5_126755	VTG	Op	0.214668	1.24435	5.79663
OG5_138668	OG5_126764	VTG	Op	0.153589	1.01722	6.62299
OG5_138668	OG5_126775	VTG	Op	0.135989	0.254461	1.87119
OG5_138668	OG5_126777	VTG	Op	0.305332	1.34072	4.39102
OG5_138668	OG5_126796	VTG	Op	0.19079	1.98726	10.416
OG5_138668	OG5_126799	VTG	Op	0.138308	0.63787	4.61196
OG5_138668	OG5_126839	VTG	Op	0.0976348	0.118443	1.21312
OG5_138668	OG5_126865	VTG	Op	0.247143	1.2068	4.88298
OG5_138668	OG5_126870	VTG	Op	0.142942	0.621819	4.35015
OG5_138668	OG5_126880	VTG	Op	0.219006	1.03813	4.7402
OG5_138668	OG5_126889	VTG	Op	0.20612	1.16133	5.63425
OG5_138668	OG5_126894	VTG	Op	0.120908	0.0585253	0.484047
OG5_138668	OG5_126926	VTG	Op	0.0598311	0.382598	6.39464
OG5_138668	OG5_126960	VTG	Op	0.196664	2.09933	10.6747
OG5_138668	OG5_126982	VTG	Op	0.155612	0.293765	1.8878
OG5_138668	OG5_127011	VTG	Op	0.112451	0.441799	3.92882
OG5_138668	OG5_127058	VTG	Op	0.16286	2.07598	12.747
OG5_138668	OG5_127117	VTG	Op	0.16604	2.25794	13.5987
OG5_138668	OG5_127126	VTG	Op	0.337197	0.965633	2.8637
OG5_138668	OG5_127152	VTG	Op	0.117672	0.349065	2.96643
OG5_138668	OG5_127208	VTG	Op	0.157401	1.28698	8.17644
OG5_138668	OG5_127215	VTG	Op	0.19744	0.694919	3.51965
OG5_138668	OG5_127272	VTG	Op	0.161247	2.43083	15.0752
OG5_138668	OG5_127284	VTG	Op	0.188303	0.481538	2.55725
OG5_138668	OG5_127285	VTG	Op	0.228958	3.63108	15.8591
OG5_138668	OG5_127330	VTG	Op	0.291983	0.341392	1.16922
OG5_138668	OG5_127334	VTG	Op	0.15554	0.178351	1.14666
OG5_138668	OG5_127347	VTG	Op	0.153389	0.382697	2.49494
OG5_138668	OG5_127351	VTG	Op	0.178703	2.22316	12.4406
OG5_138668	OG5_127412	VTG	Op	0.163656	0.324052	1.98009
OG5_138668	OG5_127429	VTG	Op	0.148487	1.43992	9.69729
OG5_138668	OG5_127466	VTG	Op	0.256509	0.500853	1.95257
OG5_138668	OG5_127468	VTG	Op	0.293301	0.625194	2.13158
OG5_138668	OG5_127471	VTG	Op	0.203299	1.29137	6.3521
OG5_138668	OG5_127507	VTG	Op	0.166632	0.553821	3.32361
OG5_138668	OG5_127533	VTG	Op	0.358873	1.18163	3.2926
OG5_138668	OG5_127618	VTG	Op	0.100617	0.243918	2.42423
OG5_138668	OG5_127715	VTG	Op	0.229479	0.918631	4.00312
OG5_138668	OG5_127763	VTG	Op	0.149012	0.352036	2.36246
OG5_138668	OG5_127789	VTG	Op	0.212595	2.06465	9.71168
OG5_138782	OG5_138782	LTG	Sr	0.368887	1.72689	4.68135
OG5_138782	OG5_126677	VTG	Sr	0.150507	0.599453	3.98289
OG5_138782	OG5_126720	VTG	Sr	0.177779	0.317787	1.78754
OG5_138782	OG5_126736	VTG	Sr	0.348837	1.53929	4.41263
OG5_138782	OG5_126745	VTG	Sr	0.133408	0.985311	7.38571
OG5_138782	OG5_126752	VTG	Sr	0.220589	0.512325	2.32253
OG5_138782	OG5_126823	VTG	Sr	0.302705	0.0918227	0.303341
OG5_138782	OG5_126886	VTG	Sr	0.222956	0.425111	1.9067
OG5_138782	OG5_126932	VTG	Sr	0.197098	0.986071	5.00293
OG5_138782	OG5_126972	VTG	Sr	0.147616	0.573755	3.88681
OG5_138782	OG5_126980	VTG	Sr	0.148083	0.174252	1.17672
OG5_138782	OG5_126992	VTG	Sr	0.151333	1.19415	7.89086
OG5_138782	OG5_127020	VTG	Sr	0.122105	0.174727	1.43096
OG5_138782	OG5_127100	VTG	Sr	0.216645	1.88315	8.69232
OG5_138782	OG5_127113	VTG	Sr	0.44373	2.64765	5.9668
OG5_138782	OG5_127165	VTG	Sr	0.118277	0.134499	1.13716
OG5_138782	OG5_127234	VTG	Sr	0.53476	4.57144	8.54857
OG5_138782	OG5_127259	VTG	Sr	0.288422	1.87214	6.49097
OG5_138782	OG5_127272	VTG	Sr	0.323432	1.34344	4.15369
OG5_138782	OG5_127324	VTG	Sr	0.297789	1.2149	4.07974
OG5_138782	OG5_127343	VTG	Sr	0.122593	0.991299	8.08613
OG5_138782	OG5_127534	VTG	Sr	0.410128	1.32394	3.22811
OG5_138782	OG5_127538	VTG	Sr	0.303242	1.46096	4.8178
OG5_138782	OG5_127541	VTG	Sr	0.146245	0.461621	3.15648
OG5_138782	OG5_127784	VTG	Sr	0.295597	1.7254	5.83699
OG5_139229	OG5_139229	LTG	Ex	0.427683	0.0783439	0.183182
OG5_139229	OG5_126750	VTG	Ex	0.269665	0.305789	1.13396
OG5_139229	OG5_126980	VTG	Ex	0.244633	0.986094	4.03091
OG5_139229	OG5_127001	VTG	Ex	0.338218	0.436549	1.29073
OG5_139229	OG5_127041	VTG	Ex	0.310973	0.969252	3.11683
OG5_139229	OG5_127045	VTG	Ex	0.335005	0.665067	1.98525
OG5_139229	OG5_127076	VTG	Ex	0.244956	1.4557	5.9427
OG5_139229	OG5_127191	VTG	Ex	0.162317	0.505576	3.11474
OG5_139229	OG5_127468	VTG	Ex	0.325765	0.721031	2.21334
OG5_139229	OG5_127490	VTG	Ex	0.359127	0.97124	2.70445
OG5_139229	OG5_127613	VTG	Ex	0.312637	0.594783	1.90248
OG5_139229	OG5_127776	VTG	Ex	0.597642	1.25468	2.09938
OG5_139279	OG5_139279	LTG	Op	0.129592	0.142259	1.09775
OG5_139279	OG5_126626	VTG	Op	0.143081	0.250117	1.74808
OG5_139279	OG5_126664	VTG	Op	0.30254	0.494485	1.63444
OG5_139279	OG5_126673	VTG	Op	0.229698	0.728913	3.17335
OG5_139279	OG5_126677	VTG	Op	0.25304	0.871516	3.44419
OG5_139279	OG5_126691	VTG	Op	0.156004	1.47045	9.42572
OG5_139279	OG5_126694	VTG	Op	0.131894	1.00744	7.63831
OG5_139279	OG5_126700	VTG	Op	0.110397	1.10445	10.0044
OG5_139279	OG5_126704	VTG	Op	0.214866	1.46715	6.82821
OG5_139279	OG5_126729	VTG	Op	0.207829	2.1375	10.2849
OG5_139279	OG5_126736	VTG	Op	0.183541	1.28306	6.99059
OG5_139279	OG5_126742	VTG	Op	0.223356	1.95563	8.75567
OG5_139279	OG5_126745	VTG	Op	0.185889	1.12449	6.04926
OG5_139279	OG5_126746	VTG	Op	0.205006	0.441933	2.15571
OG5_139279	OG5_126750	VTG	Op	0.233658	0.958604	4.1026
OG5_139279	OG5_126752	VTG	Op	0.161336	0.904734	5.60777
OG5_139279	OG5_126755	VTG	Op	0.199982	1.09742	5.48761
OG5_139279	OG5_126758	VTG	Op	0.153519	0.84561	5.50819
OG5_139279	OG5_126764	VTG	Op	0.161682	0.902953	5.58473
OG5_139279	OG5_126777	VTG	Op	0.250856	1.16805	4.65626
OG5_139279	OG5_126787	VTG	Op	0.16014	0.618836	3.86435
OG5_139279	OG5_126796	VTG	Op	0.18357	0.871863	4.74948
OG5_139279	OG5_126799	VTG	Op	0.133796	0.925344	6.91607
OG5_139279	OG5_126835	VTG	Op	0.0967282	0.770912	7.96988
OG5_139279	OG5_126837	VTG	Op	0.270979	2.25527	8.32267
OG5_139279	OG5_126839	VTG	Op	0.113364	1.13166	9.98251
OG5_139279	OG5_126848	VTG	Op	0.224521	0.846349	3.76957
OG5_139279	OG5_126851	VTG	Op	0.167593	0.912786	5.44645
OG5_139279	OG5_126853	VTG	Op	0.0906949	0.355766	3.92266
OG5_139279	OG5_126865	VTG	Op	0.228725	1.69533	7.41211
OG5_139279	OG5_126870	VTG	Op	0.101097	0.65701	6.49882
OG5_139279	OG5_126871	VTG	Op	0.240133	3.01743	12.5657
OG5_139279	OG5_126880	VTG	Op	0.184769	0.975714	5.28071
OG5_139279	OG5_126884	VTG	Op	0.129214	1.03238	7.98973
OG5_139279	OG5_126889	VTG	Op	0.221063	1.28465	5.81126
OG5_139279	OG5_126894	VTG	Op	0.10994	0.12475	1.13472
OG5_139279	OG5_126895	VTG	Op	0.320254	1.31628	4.11012
OG5_139279	OG5_126903	VTG	Op	0.268717	1.31864	4.90716
OG5_139279	OG5_126904	VTG	Op	0.203997	1.29474	6.34686
OG5_139279	OG5_126908	VTG	Op	0.273192	2.08553	7.63392
OG5_139279	OG5_126916	VTG	Op	0.149347	0.678398	4.54243
OG5_139279	OG5_126926	VTG	Op	0.0665378	0.809547	12.1667
OG5_139279	OG5_126932	VTG	Op	0.199879	2.31312	11.5726
OG5_139279	OG5_126934	VTG	Op	0.100128	1.01121	10.0992
OG5_139279	OG5_126936	VTG	Op	0.36278	2.22657	6.13751
OG5_139279	OG5_126937	VTG	Op	0.121018	0.824281	6.81123
OG5_139279	OG5_126947	VTG	Op	0.261463	0.672287	2.57125
OG5_139279	OG5_126955	VTG	Op	0.144427	1.82425	12.631
OG5_139279	OG5_126960	VTG	Op	0.175832	1.4281	8.12194
OG5_139279	OG5_126966	VTG	Op	0.240774	0.591858	2.45814
OG5_139279	OG5_126972	VTG	Op	0.111065	0.877092	7.89712
OG5_139279	OG5_126973	VTG	Op	0.244784	1.33545	5.45562
OG5_140286	OG5_140286	LTG	Op	0.166421	0.343036	2.06126
OG5_140286	OG5_126615	VTG	Op	0.160711	0.754395	4.6941
OG5_140286	OG5_126618	VTG	Op	0.129833	0.440071	3.38951
OG5_140286	OG5_126621	VTG	Op	0.230683	0.954519	4.13779
OG5_140286	OG5_126626	VTG	Op	0.113785	0.701058	6.16123
OG5_140286	OG5_126633	VTG	Op	0.366885	0.851453	2.32077
OG5_140286	OG5_126664	VTG	Op	0.197329	1.20994	6.13157
OG5_140286	OG5_126673	VTG	Op	0.174651	0.812378	4.65143
OG5_140286	OG5_126677	VTG	Op	0.166541	1.10047	6.60779
OG5_140286	OG5_126680	VTG	Op	0.156039	0.750436	4.80929
OG5_140286	OG5_126691	VTG	Op	0.131442	0.875242	6.65877
OG5_140286	OG5_126698	VTG	Op	0.10818	0.857502	7.92663
OG5_140286	OG5_126700	VTG	Op	0.0685225	0.562744	8.21255
OG5_140286	OG5_126704	VTG	Op	0.198113	1.56326	7.89074
OG5_140286	OG5_126710	VTG	Op	0.199409	1.09727	5.50262
OG5_140286	OG5_126720	VTG	Op	0.0891212	0.48471	5.43878
OG5_140286	OG5_126729	VTG	Op	0.233583	1.85788	7.95382
OG5_140286	OG5_126736	VTG	Op	0.228961	1.57904	6.89653
OG5_140286	OG5_126742	VTG	Op	0.192873	1.27219	6.596
OG5_140286	OG5_126745	VTG	Op	0.162994	1.43281	8.7906
OG5_140286	OG5_126746	VTG	Op	0.148035	0.854705	5.77368
OG5_140286	OG5_126750	VTG	Op	0.158523	0.894553	5.64307
OG5_140286	OG5_126752	VTG	Op	0.174743	1.198	6.85579
OG5_140286	OG5_126755	VTG	Op	0.155894	0.931345	5.97423
OG5_140286	OG5_126758	VTG	Op	0.0936246	0.539412	5.76143
OG5_140286	OG5_126764	VTG	Op	0.147881	1.1443	7.73798
OG5_140286	OG5_126775	VTG	Op	0.0949737	0.61915	6.51918
OG5_140286	OG5_126777	VTG	Op	0.178185	1.20821	6.78067
OG5_140286	OG5_126778	VTG	Op	0.16369	0.879991	5.37595
OG5_140286	OG5_126784	VTG	Op	0.236318	1.49788	6.33842
OG5_140286	OG5_126787	VTG	Op	0.146257	0.89447	6.11573
OG5_140286	OG5_126793	VTG	Op	0.432467	3.65474	8.45092
OG5_140286	OG5_126796	VTG	Op	0.19575	1.44682	7.39116
OG5_140286	OG5_126798	VTG	Op	0.264418	1.59189	6.02038
OG5_140286	OG5_126799	VTG	Op	0.11317	0.717374	6.33891
OG5_140286	OG5_126810	VTG	Op	0.211683	1.48495	7.01498
OG5_140286	OG5_126817	VTG	Op	0.207271	0.792649	3.8242
OG5_140286	OG5_126823	VTG	Op	0.0700465	0.366132	5.22699
OG5_140286	OG5_126826	VTG	Op	0.197574	1.27889	6.47296
OG5_140286	OG5_126835	VTG	Op	0.106167	0.720176	6.7834
OG5_140286	OG5_126837	VTG	Op	0.249957	1.89744	7.59105
OG5_140286	OG5_126839	VTG	Op	0.063548	0.298509	4.69737
OG5_140286	OG5_126847	VTG	Op	0.14753	0.337026	2.28446
OG5_140286	OG5_126848	VTG	Op	0.159162	0.880551	5.53242
OG5_140286	OG5_126851	VTG	Op	0.162528	1.01098	6.22037
OG5_140286	OG5_126853	VTG	Op	0.0992832	0.56244	5.66501
OG5_140286	OG5_126865	VTG	Op	0.194397	1.32029	6.7917
OG5_140286	OG5_126870	VTG	Op	0.113045	0.826493	7.3112
OG5_140286	OG5_126871	VTG	Op	0.245937	1.67079	6.79356
OG5_140286	OG5_126873	VTG	Op	0.0780307	0.300049	3.84527
OG5_140286	OG5_126880	VTG	Op	0.208089	1.40775	6.76513
OG5_140286	OG5_126884	VTG	Op	0.1268	0.863385	6.80901
OG5_140387	OG5_140387	LTG	Op	0.239707	0.453044	1.88999
OG5_140387	OG5_126615	VTG	Op	0.197955	1.01937	5.14952
OG5_140387	OG5_126618	VTG	Op	0.17752	0.602592	3.39451
OG5_140387	OG5_126621	VTG	Op	0.278091	1.10343	3.96785
OG5_140387	OG5_126626	VTG	Op	0.116756	0.770237	6.59695
OG5_140387	OG5_126633	VTG	Op	0.209286	1.02631	4.90387
OG5_140387	OG5_126664	VTG	Op	0.251266	1.31785	5.24485
OG5_140387	OG5_126673	VTG	Op	0.183984	0.950094	5.164
OG5_140387	OG5_126677	VTG	Op	0.251405	1.8846	7.49625
OG5_140387	OG5_126680	VTG	Op	0.130318	0.790616	6.06684
OG5_140387	OG5_126691	VTG	Op	0.240194	2.53371	10.5486
OG5_140387	OG5_126698	VTG	Op	0.0775133	0.739502	9.54033
OG5_140387	OG5_126700	VTG	Op	0.0735804	0.569496	7.73978
OG5_140387	OG5_126704	VTG	Op	0.197752	1.68776	8.53473
OG5_140387	OG5_126710	VTG	Op	0.27275	1.67686	6.14796
OG5_140387	OG5_126720	VTG	Op	0.078377	0.530543	6.76912
OG5_140387	OG5_126728	VTG	Op	0.2749	1.73356	6.30612
OG5_140387	OG5_126729	VTG	Op	0.214991	2.05442	9.55582
OG5_140387	OG5_126736	VTG	Op	0.276693	2.4522	8.86252
OG5_140387	OG5_126742	VTG	Op	0.188226	1.30354	6.92539
OG5_140387	OG5_126745	VTG	Op	0.231489	1.37022	5.91916
OG5_140387	OG5_126746	VTG	Op	0.138195	0.778713	5.63489
OG5_140387	OG5_126750	VTG	Op	0.175621	1.29675	7.38379
OG5_140387	OG5_126752	VTG	Op	0.165769	1.35729	8.18782
OG5_140387	OG5_126755	VTG	Op	0.19086	1.10127	5.77004
OG5_140387	OG5_126758	VTG	Op	0.141258	1.07382	7.60184
OG5_140387	OG5_126764	VTG	Op	0.158527	1.37824	8.69407
OG5_140387	OG5_126768	VTG	Op	0.231778	1.8676	8.05772
OG5_140387	OG5_126775	VTG	Op	0.0923069	0.586955	6.35873
OG5_140387	OG5_126777	VTG	Op	0.210596	1.53341	7.28129
OG5_140387	OG5_126778	VTG	Op	0.269928	0.661095	2.44915
OG5_140387	OG5_126784	VTG	Op	0.158797	0.930428	5.85924
OG5_140387	OG5_126787	VTG	Op	0.134072	1.07171	7.99355
OG5_140387	OG5_126789	VTG	Op	0.137563	1.02261	7.43374
OG5_140387	OG5_126793	VTG	Op	0.101661	0.568064	5.5878
OG5_140387	OG5_126796	VTG	Op	0.125553	0.941863	7.50169
OG5_140387	OG5_126799	VTG	Op	0.184848	1.51843	8.21447
OG5_140387	OG5_126810	VTG	Op	0.207991	1.2405	5.96421
OG5_140387	OG5_126817	VTG	Op	0.222473	1.56223	7.02209
OG5_140387	OG5_126823	VTG	Op	0.167568	1.60486	9.57737
OG5_140387	OG5_126826	VTG	Op	0.167619	1.3992	8.34752
OG5_140387	OG5_126835	VTG	Op	0.121968	1.13599	9.31386
OG5_140387	OG5_126837	VTG	Op	0.281651	2.50259	8.88543
OG5_140387	OG5_126839	VTG	Op	0.120612	1.25594	10.4131
OG5_140387	OG5_126847	VTG	Op	0.122101	0.439214	3.59713
OG5_140387	OG5_126848	VTG	Op	0.195863	0.85374	4.35886
OG5_140387	OG5_126851	VTG	Op	0.190259	1.03541	5.44211
OG5_140387	OG5_126853	VTG	Op	0.0694573	0.441047	6.3499
OG5_140387	OG5_126858	VTG	Op	0.205985	1.52007	7.37951
OG5_140387	OG5_126865	VTG	Op	0.193365	1.25907	6.51136
OG5_140387	OG5_126870	VTG	Op	0.0897016	0.744761	8.30264
OG5_140387	OG5_126871	VTG	Op	0.235338	2.31175	9.82307
OG5_140466	OG5_140466	LTG	Pl (EGT)	0.260358	0.389494	1.496
OG5_140466	OG5_126626	VTG	Pl (EGT)	0.268448	0.496995	1.85137
OG5_140466	OG5_126673	VTG	Pl (EGT)	0.180424	1.78175	9.87537
OG5_140466	OG5_126677	VTG	Pl (EGT)	0.204835	1.91393	9.3438
OG5_140466	OG5_126680	VTG	Pl (EGT)	0.142565	0.57362	4.02358
OG5_140466	OG5_126690	VTG	Pl (EGT)	0.295957	0.362865	1.22607
OG5_140466	OG5_126691	VTG	Pl (EGT)	0.138493	1.86882	13.494
OG5_140466	OG5_126698	VTG	Pl (EGT)	0.121998	1.15034	9.42922
OG5_140466	OG5_126699	VTG	Pl (EGT)	0.208439	1.02273	4.9066
OG5_140466	OG5_126700	VTG	Pl (EGT)	0.43882	10	22.7884
OG5_140466	OG5_126708	VTG	Pl (EGT)	0.169223	0.585837	3.46192
OG5_140466	OG5_126710	VTG	Pl (EGT)	0.367621	10	27.2019
OG5_140466	OG5_126728	VTG	Pl (EGT)	0.278933	2.61186	9.36377
OG5_140466	OG5_126729	VTG	Pl (EGT)	0.247248	2.74362	11.0966
OG5_140466	OG5_126745	VTG	Pl (EGT)	0.261477	4.71352	18.0265
OG5_140466	OG5_126750	VTG	Pl (EGT)	0.207989	1.72215	8.28
OG5_140466	OG5_126752	VTG	Pl (EGT)	0.183515	1.21706	6.63196
OG5_140466	OG5_126755	VTG	Pl (EGT)	0.335702	2.57635	7.67453
OG5_140466	OG5_126758	VTG	Pl (EGT)	0.284583	4.50933	15.8454
OG5_140466	OG5_126762	VTG	Pl (EGT)	0.0976497	1.23536	12.651
OG5_140466	OG5_126764	VTG	Pl (EGT)	0.195417	1.91402	9.79452
OG5_140466	OG5_126777	VTG	Pl (EGT)	0.604634	0.749173	1.23905
OG5_140466	OG5_126784	VTG	Pl (EGT)	0.146704	0.886464	6.04252
OG5_140466	OG5_126789	VTG	Pl (EGT)	0.201274	0.400135	1.98801
OG5_140466	OG5_126796	VTG	Pl (EGT)	0.327439	1.12623	3.43953
OG5_140466	OG5_126799	VTG	Pl (EGT)	0.178512	1.42396	7.9768
OG5_140466	OG5_126801	VTG	Pl (EGT)	0.163348	1.06297	6.50737
OG5_140466	OG5_126810	VTG	Pl (EGT)	0.232881	1.5967	6.85627
OG5_140466	OG5_126815	VTG	Pl (EGT)	0.202523	0.990867	4.89262
OG5_140466	OG5_126823	VTG	Pl (EGT)	0.137518	1.75258	12.7444
OG5_140466	OG5_126835	VTG	Pl (EGT)	0.141913	0.699109	4.92633
OG5_140466	OG5_126839	VTG	Pl (EGT)	0.0848493	0.900137	10.6087
OG5_140466	OG5_126847	VTG	Pl (EGT)	0.406301	1.05187	2.58889
OG5_140466	OG5_126853	VTG	Pl (EGT)	0.164217	1.31876	8.03056
OG5_140466	OG5_126858	VTG	Pl (EGT)	0.319267	2.4773	7.75933
OG5_140466	OG5_126870	VTG	Pl (EGT)	0.159197	1.55537	9.7701
OG5_140466	OG5_126880	VTG	Pl (EGT)	0.231108	0.965916	4.17949
OG5_140466	OG5_126884	VTG	Pl (EGT)	0.247539	1.23294	4.98078
OG5_140466	OG5_126887	VTG	Pl (EGT)	0.316158	5.5132	17.4381
OG5_140466	OG5_126889	VTG	Pl (EGT)	0.395097	3.89746	9.86455
OG5_140466	OG5_126894	VTG	Pl (EGT)	0.154373	0.243074	1.57459
OG5_140466	OG5_126904	VTG	Pl (EGT)	0.324541	3.53032	10.8779
OG5_140466	OG5_126908	VTG	Pl (EGT)	0.440874	8.95337	20.3082
OG5_140466	OG5_126911	VTG	Pl (EGT)	0.194141	0.544419	2.80424
OG5_140466	OG5_126913	VTG	Pl (EGT)	0.387305	2.53119	6.5354
OG5_140466	OG5_126916	VTG	Pl (EGT)	0.223505	1.7923	8.01905
OG5_140466	OG5_126920	VTG	Pl (EGT)	0.248718	2.64258	10.6248
OG5_140466	OG5_126928	VTG	Pl (EGT)	0.184384	1.88429	10.2194
OG5_140466	OG5_126932	VTG	Pl (EGT)	0.49781	4.4982	9.03599
OG5_140466	OG5_126934	VTG	Pl (EGT)	0.205438	3.51003	17.0856
OG5_140466	OG5_126935	VTG	Pl (EGT)	0.366228	1.85467	5.06426
OG5_140466	OG5_126937	VTG	Pl (EGT)	0.224906	1.54378	6.86409
OG5_141116	OG5_141116	LTG	Op	0.335622	0.0659441	0.196483
OG5_141116	OG5_126626	VTG	Op	0.216113	0.252356	1.1677
OG5_141116	OG5_126633	VTG	Op	0.5292	0.60898	1.15076
OG5_141116	OG5_126664	VTG	Op	0.549871	0.331141	0.602216
OG5_141116	OG5_126673	VTG	Op	0.339758	0.492913	1.45078
OG5_141116	OG5_126677	VTG	Op	0.337417	0.364214	1.07942
OG5_141116	OG5_126700	VTG	Op	0.108585	0.73436	6.76299
OG5_141116	OG5_126710	VTG	Op	0.384272	0.396948	1.03299
OG5_141116	OG5_126729	VTG	Op	0.280419	2.23196	7.95937
OG5_141116	OG5_126736	VTG	Op	0.332787	1.42231	4.27395
OG5_141116	OG5_126742	VTG	Op	0.238396	1.47936	6.20548
OG5_141116	OG5_126745	VTG	Op	0.222843	1.27807	5.73532
OG5_141116	OG5_126746	VTG	Op	0.243553	0.426809	1.75243
OG5_141116	OG5_126752	VTG	Op	0.233757	0.54565	2.33426
OG5_141116	OG5_126755	VTG	Op	0.283645	0.923789	3.25685
OG5_141116	OG5_126758	VTG	Op	0.196156	0.382803	1.95152
OG5_141116	OG5_126764	VTG	Op	0.21825	0.862438	3.95161
OG5_141116	OG5_126768	VTG	Op	0.320472	1.2133	3.78597
OG5_141116	OG5_126775	VTG	Op	0.167101	0.370921	2.21975
OG5_141116	OG5_126777	VTG	Op	0.320447	1.00303	3.13009
OG5_141116	OG5_126778	VTG	Op	0.355907	0.39599	1.11262
OG5_141116	OG5_126784	VTG	Op	0.174639	0.382175	2.18838
OG5_141116	OG5_126787	VTG	Op	0.248736	0.569427	2.28929
OG5_141116	OG5_126796	VTG	Op	0.176345	0.886854	5.02907
OG5_141116	OG5_126799	VTG	Op	0.18608	0.726191	3.90257
OG5_141116	OG5_126835	VTG	Op	0.154751	0.494628	3.19629
OG5_141116	OG5_126837	VTG	Op	0.310024	1.84969	5.96628
OG5_141116	OG5_126839	VTG	Op	0.0996545	0.160892	1.6145
OG5_141116	OG5_126848	VTG	Op	0.276401	0.225754	0.816762
OG5_141116	OG5_126851	VTG	Op	0.221245	0.707327	3.19703
OG5_141116	OG5_126865	VTG	Op	0.255757	1.20033	4.69324
OG5_141116	OG5_126870	VTG	Op	0.19029	0.510457	2.68251
OG5_141116	OG5_126871	VTG	Op	0.325897	1.69471	5.20015
OG5_141116	OG5_126880	VTG	Op	0.265411	1.07387	4.04605
OG5_141116	OG5_126889	VTG	Op	0.321896	1.07137	3.32829
OG5_141116	OG5_126892	VTG	Op	0.113513	0.369553	3.2556
OG5_141116	OG5_126894	VTG	Op	0.152401	0.146378	0.960481
OG5_141116	OG5_126895	VTG	Op	0.406889	1.40088	3.44292
OG5_141116	OG5_126903	VTG	Op	0.245644	0.402696	1.63935
OG5_141116	OG5_126904	VTG	Op	0.248459	0.289638	1.16574
OG5_141116	OG5_126908	VTG	Op	0.345557	1.52003	4.3988
OG5_141116	OG5_126926	VTG	Op	0.0963962	0.767442	7.96133
OG5_141116	OG5_126929	VTG	Op	0.261648	0.548738	2.09723
OG5_141116	OG5_126934	VTG	Op	0.161424	0.656963	4.06981
OG5_141116	OG5_126936	VTG	Op	0.417912	1.44574	3.45944
OG5_141116	OG5_126937	VTG	Op	0.210313	0.467838	2.22448
OG5_141116	OG5_126941	VTG	Op	0.306544	1.15952	3.78254
OG5_141116	OG5_126947	VTG	Op	0.357061	0.440913	1.23484
OG5_141116	OG5_126960	VTG	Op	0.243831	1.08759	4.46041
OG5_141116	OG5_126966	VTG	Op	0.283294	0.416883	1.47156
OG5_141116	OG5_126972	VTG	Op	0.182262	0.850844	4.66825
OG5_141116	OG5_126973	VTG	Op	0.353192	1.40264	3.97133
OG5_141290	OG5_141290	LTG	Am	0.281611	1.18617	4.2121
OG5_141290	OG5_126673	VTG	Am	0.355906	2.08724	5.86458
OG5_141290	OG5_126677	VTG	Am	0.110224	0.742632	6.7375
OG5_141290	OG5_126694	VTG	Am	0.329903	1.67821	5.08699
OG5_141290	OG5_126698	VTG	Am	0.0848016	0.555563	6.55133
OG5_141290	OG5_126700	VTG	Am	0.106962	0.758988	7.09588
OG5_141290	OG5_126708	VTG	Am	0.250501	1.48119	5.91292
OG5_141290	OG5_126710	VTG	Am	0.0985748	0.555155	5.63182
OG5_141290	OG5_126729	VTG	Am	0.352952	2.10324	5.95899
OG5_141290	OG5_126736	VTG	Am	0.21902	1.23533	5.64025
OG5_141290	OG5_126742	VTG	Am	0.156712	1.22002	7.78507
OG5_141290	OG5_126750	VTG	Am	0.261103	1.53684	5.88596
OG5_141290	OG5_126752	VTG	Am	0.157803	1.0438	6.61457
OG5_141290	OG5_126758	VTG	Am	0.112797	0.483462	4.28614
OG5_141290	OG5_126762	VTG	Am	0.228754	1.03234	4.51291
OG5_141290	OG5_126764	VTG	Am	0.14315	1.0156	7.09465
OG5_141290	OG5_126768	VTG	Am	0.190405	1.10312	5.79353
OG5_141290	OG5_126775	VTG	Am	0.165918	0.546795	3.29557
OG5_141290	OG5_126784	VTG	Am	0.319551	1.14784	3.59203
OG5_141290	OG5_126796	VTG	Am	0.165202	1.01308	6.1324
OG5_141290	OG5_126799	VTG	Am	0.176785	1.05306	5.95675
OG5_141290	OG5_126807	VTG	Am	0.209238	1.24357	5.94333
OG5_141290	OG5_126810	VTG	Am	0.182974	1.07696	5.88586
OG5_141290	OG5_126827	VTG	Am	0.145907	0.366324	2.51068
OG5_141290	OG5_126848	VTG	Am	0.225038	0.698706	3.10484
OG5_141290	OG5_126853	VTG	Am	0.0877015	0.281476	3.20948
OG5_141290	OG5_126858	VTG	Am	0.300128	1.01987	3.39812
OG5_141290	OG5_126865	VTG	Am	0.464368	2.49349	5.36963
OG5_141290	OG5_126870	VTG	Am	0.125208	0.751242	5.99997
OG5_141290	OG5_126871	VTG	Am	0.277004	1.54216	5.56729
OG5_141290	OG5_126880	VTG	Am	0.260173	1.48634	5.71289
OG5_141290	OG5_126895	VTG	Am	0.406342	2.92319	7.19392
OG5_141290	OG5_126903	VTG	Am	0.176994	0.249766	1.41115
OG5_141290	OG5_126908	VTG	Am	0.280371	1.4783	5.27266
OG5_141290	OG5_126911	VTG	Am	0.417565	2.47514	5.92754
OG5_141290	OG5_126913	VTG	Am	0.239084	1.01707	4.25402
OG5_141290	OG5_126916	VTG	Am	0.193667	0.848463	4.38104
OG5_141290	OG5_126920	VTG	Am	0.416624	1.28017	3.07272
OG5_141290	OG5_126926	VTG	Am	0.196734	1.46378	7.44038
OG5_141290	OG5_126928	VTG	Am	0.03431	0.13971	4.072
OG5_141290	OG5_126932	VTG	Am	0.363294	1.53377	4.22184
OG5_141290	OG5_126935	VTG	Am	0.241463	1.45969	6.04519
OG5_141290	OG5_126937	VTG	Am	0.437208	1.45129	3.31945
OG5_141290	OG5_126941	VTG	Am	0.325574	1.76281	5.41446
OG5_141290	OG5_126956	VTG	Am	0.353603	1.52986	4.32648
OG5_141290	OG5_126966	VTG	Am	0.183718	1.08736	5.91865
OG5_141290	OG5_126980	VTG	Am	0.0739468	0.319079	4.31497
OG5_141290	OG5_126992	VTG	Am	0.351563	0.681412	1.93823
OG5_141290	OG5_127001	VTG	Am	0.256009	1.7823	6.96185
OG5_141303	OG5_141303	LTG	Sr	0.276719	0.477142	1.72428
OG5_141303	OG5_126626	VTG	Sr	0.22802	0.683103	2.9958
OG5_141303	OG5_126673	VTG	Sr	0.437511	1.40804	3.21831
OG5_141303	OG5_126677	VTG	Sr	0.415307	1.73307	4.17297
OG5_141303	OG5_126680	VTG	Sr	0.351476	0.852673	2.42598
OG5_141303	OG5_126691	VTG	Sr	0.175649	0.630399	3.58897
OG5_141303	OG5_126698	VTG	Sr	0.251227	0.680675	2.7094
OG5_141303	OG5_126708	VTG	Sr	0.197821	0.622947	3.14905
OG5_141303	OG5_126710	VTG	Sr	0.762591	4.06428	5.32957
OG5_141303	OG5_126714	VTG	Sr	0.646089	2.48284	3.84288
OG5_141303	OG5_126720	VTG	Sr	0.380392	1.05136	2.76388
OG5_141303	OG5_126729	VTG	Sr	0.791896	2.05521	2.5953
OG5_141303	OG5_126736	VTG	Sr	0.638084	1.89231	2.96561
OG5_141303	OG5_126742	VTG	Sr	0.253279	1.06242	4.19468
OG5_141303	OG5_126745	VTG	Sr	0.29665	1.4868	5.01197
OG5_141303	OG5_126746	VTG	Sr	0.410158	0.846315	2.06339
OG5_141303	OG5_126750	VTG	Sr	0.836891	1.90981	2.28203
OG5_141303	OG5_126752	VTG	Sr	0.388731	1.39124	3.57893
OG5_141303	OG5_126755	VTG	Sr	0.485432	1.33412	2.74831
OG5_141303	OG5_126758	VTG	Sr	0.271934	0.848184	3.11908
OG5_141303	OG5_126762	VTG	Sr	0.71264	2.99506	4.20277
OG5_141303	OG5_126764	VTG	Sr	0.336868	1.22075	3.62384
OG5_141303	OG5_126775	VTG	Sr	0.255892	0.547569	2.13984
OG5_141303	OG5_126777	VTG	Sr	0.607019	2.01831	3.32495
OG5_141303	OG5_126784	VTG	Sr	0.36531	0.779077	2.13264
OG5_141303	OG5_126789	VTG	Sr	0.404309	0.54479	1.34746
OG5_141303	OG5_126796	VTG	Sr	0.303422	1.23205	4.06051
OG5_141303	OG5_126801	VTG	Sr	0.358014	0.560148	1.5646
OG5_141303	OG5_126807	VTG	Sr	0.380436	1.68368	4.42566
OG5_141303	OG5_126823	VTG	Sr	0.823905	4.26746	5.17955
OG5_141303	OG5_126826	VTG	Sr	0.485124	1.60635	3.31122
OG5_141303	OG5_126847	VTG	Sr	0.489182	0.277193	0.566646
OG5_141303	OG5_126851	VTG	Sr	0.783714	1.38999	1.77359
OG5_141303	OG5_126853	VTG	Sr	0.352428	0.709065	2.01194
OG5_141303	OG5_126865	VTG	Sr	0.676555	1.45192	2.14604
OG5_141303	OG5_126871	VTG	Sr	0.596417	1.99542	3.34568
OG5_141303	OG5_126880	VTG	Sr	0.58251	2.027	3.47977
OG5_141303	OG5_126887	VTG	Sr	0.386621	1.49653	3.87079
OG5_141303	OG5_126889	VTG	Sr	0.55316	1.43339	2.59127
OG5_141303	OG5_126895	VTG	Sr	0.667017	2.34036	3.5087
OG5_141303	OG5_126903	VTG	Sr	0.902445	3.92689	4.35139
OG5_141303	OG5_126908	VTG	Sr	0.856952	3.47634	4.05663
OG5_141303	OG5_126916	VTG	Sr	0.408613	0.954518	2.336
OG5_141303	OG5_126920	VTG	Sr	0.651007	1.59306	2.44706
OG5_141303	OG5_126932	VTG	Sr	0.953848	4.58869	4.81071
OG5_141303	OG5_126934	VTG	Sr	0.317628	1.06698	3.3592
OG5_141303	OG5_126936	VTG	Sr	1.00208	3.64487	3.6373
OG5_141303	OG5_126937	VTG	Sr	0.542911	2.225	4.09827
OG5_141387	OG5_141387	LTG	Op	0.373684	0.209171	0.559753
OG5_141387	OG5_126618	VTG	Op	0.155159	0.185811	1.19755
OG5_141387	OG5_126626	VTG	Op	0.0741219	0.317182	4.27919
OG5_141387	OG5_126633	VTG	Op	0.511461	0.675974	1.32165
OG5_141387	OG5_126664	VTG	Op	0.274022	0.956811	3.49173
OG5_141387	OG5_126673	VTG	Op	0.260723	0.838105	3.21454
OG5_141387	OG5_126677	VTG	Op	0.356948	1.69528	4.74938
OG5_141387	OG5_126680	VTG	Op	0.193686	0.750489	3.87478
OG5_141387	OG5_126690	VTG	Op	0.148551	1.0396	6.99827
OG5_141387	OG5_126691	VTG	Op	0.162635	0.39449	2.42561
OG5_141387	OG5_126700	VTG	Op	0.179418	2.33549	13.017
OG5_141387	OG5_126704	VTG	Op	0.257809	1.17048	4.54009
OG5_141387	OG5_126710	VTG	Op	0.471166	1.12674	2.3914
OG5_141387	OG5_126728	VTG	Op	0.309946	1.62551	5.2445
OG5_141387	OG5_126729	VTG	Op	0.255186	2.28423	8.95123
OG5_141387	OG5_126736	VTG	Op	0.290796	1.80451	6.2054
OG5_141387	OG5_126742	VTG	Op	0.507054	6.46707	12.7542
OG5_141387	OG5_126745	VTG	Op	0.296489	2.07196	6.9883
OG5_141387	OG5_126746	VTG	Op	0.235056	0.318048	1.35307
OG5_141387	OG5_126750	VTG	Op	0.219346	0.72363	3.29904
OG5_141387	OG5_126752	VTG	Op	0.209926	0.910241	4.33601
OG5_141387	OG5_126755	VTG	Op	0.293649	1.07202	3.6507
OG5_141387	OG5_126758	VTG	Op	0.196828	1.03057	5.23588
OG5_141387	OG5_126762	VTG	Op	0.139967	0.945102	6.75233
OG5_141387	OG5_126764	VTG	Op	0.200062	0.737044	3.68408
OG5_141387	OG5_126768	VTG	Op	0.377024	1.76097	4.67071
OG5_141387	OG5_126775	VTG	Op	0.119773	0.474609	3.96256
OG5_141387	OG5_126777	VTG	Op	0.365345	1.72245	4.71458
OG5_141387	OG5_126778	VTG	Op	0.34455	0.619549	1.79814
OG5_141387	OG5_126784	VTG	Op	0.189701	0.363799	1.91774
OG5_141387	OG5_126787	VTG	Op	0.21902	0.868705	3.96632
OG5_141387	OG5_126789	VTG	Op	0.23318	0.472999	2.02847
OG5_141387	OG5_126793	VTG	Op	0.206821	0.135257	0.653981
OG5_141387	OG5_126796	VTG	Op	0.22462	1.60872	7.16196
OG5_141387	OG5_126799	VTG	Op	0.17738	1.03745	5.84877
OG5_141387	OG5_126810	VTG	Op	0.223043	1.51653	6.79928
OG5_141387	OG5_126827	VTG	Op	0.201309	0.514877	2.55764
OG5_141387	OG5_126835	VTG	Op	0.139834	0.852909	6.09943
OG5_141387	OG5_126837	VTG	Op	0.357597	2.24	6.26404
OG5_141387	OG5_126839	VTG	Op	0.13167	0.96555	7.33311
OG5_141387	OG5_126848	VTG	Op	0.262807	0.446927	1.70059
OG5_141387	OG5_126851	VTG	Op	0.245037	1.28817	5.25703
OG5_141387	OG5_126853	VTG	Op	0.134525	0.412595	3.06705
OG5_141387	OG5_126858	VTG	Op	0.336133	1.92105	5.71515
OG5_141387	OG5_126865	VTG	Op	0.280174	1.90372	6.79478
OG5_141387	OG5_126870	VTG	Op	0.144068	0.928343	6.44378
OG5_141387	OG5_126871	VTG	Op	0.29282	2.22032	7.58256
OG5_141387	OG5_126880	VTG	Op	0.24413	1.14334	4.68332
OG5_141387	OG5_126884	VTG	Op	0.168747	0.987541	5.85221
OG5_141387	OG5_126889	VTG	Op	0.265947	1.29352	4.86381
OG5_141387	OG5_126892	VTG	Op	0.0968362	0.723392	7.47026
OG5_141387	OG5_126894	VTG	Op	0.169986	0.413783	2.43421
OG5_141824	OG5_141824	LTG	Am	0.14757	1.21929	8.26246
OG5_141824	OG5_126621	VTG	Am	0.168512	1.52072	9.02438
OG5_141824	OG5_126673	VTG	Am	0.226951	2.12874	9.37974
OG5_141824	OG5_126677	VTG	Am	0.0814553	0.744899	9.14487
OG5_141824	OG5_126693	VTG	Am	0.37802	1.25278	3.31405
OG5_141824	OG5_126694	VTG	Am	0.157069	1.25616	7.99751
OG5_141824	OG5_126698	VTG	Am	0.068658	0.641143	9.3382
OG5_141824	OG5_126700	VTG	Am	0.054794	0.535401	9.77115
OG5_141824	OG5_126710	VTG	Am	0.0786594	0.634995	8.07271
OG5_141824	OG5_126736	VTG	Am	0.229615	2.0802	9.05951
OG5_141824	OG5_126742	VTG	Am	0.130088	1.44292	11.0918
OG5_141824	OG5_126752	VTG	Am	0.118358	1.11819	9.44749
OG5_141824	OG5_126758	VTG	Am	0.107273	0.775699	7.23106
OG5_141824	OG5_126762	VTG	Am	0.146888	1.0451	7.11494
OG5_141824	OG5_126764	VTG	Am	0.147605	1.38444	9.3793
OG5_141824	OG5_126775	VTG	Am	0.0942736	0.432179	4.58431
OG5_141824	OG5_126784	VTG	Am	0.226514	1.00332	4.42939
OG5_141824	OG5_126796	VTG	Am	0.0971564	0.547151	5.63166
OG5_141824	OG5_126827	VTG	Am	0.108554	0.276614	2.54817
OG5_141824	OG5_126848	VTG	Am	0.106476	0.417007	3.91644
OG5_141824	OG5_126853	VTG	Am	0.0759655	0.38838	5.11259
OG5_141824	OG5_126858	VTG	Am	0.213301	1.01426	4.75504
OG5_141824	OG5_126865	VTG	Am	0.298209	2.08627	6.996
OG5_141824	OG5_126871	VTG	Am	0.215678	1.77351	8.22292
OG5_141824	OG5_126873	VTG	Am	0.228935	1.67264	7.30618
OG5_141824	OG5_126886	VTG	Am	0.104581	0.532272	5.08958
OG5_141824	OG5_126895	VTG	Am	0.317601	3.22203	10.1449
OG5_141824	OG5_126903	VTG	Am	0.142912	0.401563	2.80987
OG5_141824	OG5_126908	VTG	Am	0.284684	1.93936	6.81233
OG5_141824	OG5_126913	VTG	Am	0.216831	1.21425	5.59999
OG5_141824	OG5_126916	VTG	Am	0.123453	0.770279	6.23944
OG5_141824	OG5_126920	VTG	Am	0.236661	1.20656	5.09825
OG5_141824	OG5_126926	VTG	Am	0.0939678	0.823638	8.76511
OG5_141824	OG5_126928	VTG	Am	0.0271897	0.168316	6.19042
OG5_141824	OG5_126929	VTG	Am	0.110655	0.648828	5.86353
OG5_141824	OG5_126932	VTG	Am	0.389182	3.00968	7.73334
OG5_141824	OG5_126935	VTG	Am	0.206394	1.65715	8.02907
OG5_141824	OG5_126936	VTG	Am	0.315223	2.18571	6.93383
OG5_141824	OG5_126937	VTG	Am	0.57941	0.278726	0.481052
OG5_141824	OG5_126941	VTG	Am	0.198933	1.31129	6.5916
OG5_141824	OG5_126956	VTG	Am	0.271418	1.71644	6.324
OG5_141824	OG5_126980	VTG	Am	0.0538066	0.271564	5.04704
OG5_141824	OG5_126992	VTG	Am	0.274879	0.795849	2.89527
OG5_141824	OG5_127001	VTG	Am	0.15206	1.33882	8.80458
OG5_141824	OG5_127002	VTG	Am	0.0885425	0.800059	9.03587
OG5_141824	OG5_127015	VTG	Am	0.18632	1.2391	6.6504
OG5_141824	OG5_127029	VTG	Am	0.0941365	0.798093	8.47804
OG5_141824	OG5_127035	VTG	Am	0.11285	0.784335	6.95025
OG5_141824	OG5_127043	VTG	Am	0.0732225	0.761182	10.3955
OG5_141824	OG5_127045	VTG	Am	0.16451	1.1169	6.78926
OG5_141824	OG5_127058	VTG	Am	0.204091	2.01303	9.86336
OG5_142333	OG5_142333	LTG	Pl (EGT)	0.215178	0.598461	2.78123
OG5_142333	OG5_126677	VTG	Pl (EGT)	0.158712	0.434328	2.73657
OG5_142333	OG5_126680	VTG	Pl (EGT)	0.122078	0.209095	1.7128
OG5_142333	OG5_126700	VTG	Pl (EGT)	0.119117	1.53635	12.8978
OG5_142333	OG5_126764	VTG	Pl (EGT)	0.173613	0.762715	4.3932
OG5_142333	OG5_126775	VTG	Pl (EGT)	0.13478	0.411693	3.05454
OG5_142333	OG5_126799	VTG	Pl (EGT)	0.151704	0.416583	2.74603
OG5_142333	OG5_126887	VTG	Pl (EGT)	0.159396	0.304491	1.91027
OG5_142333	OG5_126932	VTG	Pl (EGT)	0.207362	1.87101	9.02291
OG5_142333	OG5_126934	VTG	Pl (EGT)	0.125182	0.249361	1.99198
OG5_142333	OG5_126972	VTG	Pl (EGT)	0.148298	1.01308	6.8314
OG5_142333	OG5_126982	VTG	Pl (EGT)	0.165678	0.375744	2.26791
OG5_142333	OG5_127011	VTG	Pl (EGT)	0.15076	0.587234	3.89517
OG5_142333	OG5_127152	VTG	Pl (EGT)	0.157555	0.826639	5.24668
OG5_142333	OG5_127226	VTG	Pl (EGT)	0.0938207	0.492832	5.25292
OG5_142333	OG5_127272	VTG	Pl (EGT)	0.161014	1.04061	6.46281
OG5_142333	OG5_127284	VTG	Pl (EGT)	0.209447	0.644413	3.07674
OG5_142333	OG5_127309	VTG	Pl (EGT)	0.251153	2.36181	9.40389
OG5_142333	OG5_127343	VTG	Pl (EGT)	0.0797278	1.02814	12.8956
OG5_142333	OG5_127413	VTG	Pl (EGT)	0.174217	0.275441	1.58102
OG5_142333	OG5_127466	VTG	Pl (EGT)	0.177001	0.243542	1.37594
OG5_142333	OG5_127531	VTG	Pl (EGT)	0.157148	0.21198	1.34892
OG5_142333	OG5_127538	VTG	Pl (EGT)	0.191025	1.34752	7.05419
OG5_142333	OG5_127656	VTG	Pl (EGT)	0.118194	0.776841	6.57261
OG5_142333	OG5_127662	VTG	Pl (EGT)	0.163637	0.0995047	0.608082
OG5_142333	OG5_127715	VTG	Pl (EGT)	0.142073	0.0262055	0.184451
OG5_142333	OG5_127763	VTG	Pl (EGT)	0.144853	0.578699	3.99507
OG5_142333	OG5_127766	VTG	Pl (EGT)	0.177824	2.69092	15.1325
OG5_142333	OG5_127775	VTG	Pl (EGT)	0.129756	0.20182	1.55539
OG5_142333	OG5_127793	VTG	Pl (EGT)	0.214119	0.707737	3.30534
OG5_142768	OG5_142768	LTG	Op	0.520812	0.170767	0.327886
OG5_142768	OG5_126626	VTG	Op	0.171169	0.474577	2.77257
OG5_142768	OG5_126633	VTG	Op	0.556884	0.53641	0.963234
OG5_142768	OG5_126673	VTG	Op	0.192892	0.752918	3.90331
OG5_142768	OG5_126677	VTG	Op	0.246213	0.947182	3.84699
OG5_142768	OG5_126680	VTG	Op	0.198207	0.767896	3.87422
OG5_142768	OG5_126690	VTG	Op	0.163436	0.978938	5.98973
OG5_142768	OG5_126691	VTG	Op	0.155358	0.561415	3.61369
OG5_142768	OG5_126698	VTG	Op	0.0818205	0.585594	7.15706
OG5_142768	OG5_126700	VTG	Op	0.093022	0.622259	6.68937
OG5_142768	OG5_126704	VTG	Op	0.210892	1.50256	7.12479
OG5_142768	OG5_126710	VTG	Op	0.30628	1.19315	3.89564
OG5_142768	OG5_126720	VTG	Op	0.115977	0.746928	6.44031
OG5_142768	OG5_126728	VTG	Op	0.262548	1.91256	7.28462
OG5_142768	OG5_126729	VTG	Op	0.253898	2.06929	8.1501
OG5_142768	OG5_126736	VTG	Op	0.250859	1.05921	4.22234
OG5_142768	OG5_126742	VTG	Op	0.251817	1.43364	5.69318
OG5_142768	OG5_126745	VTG	Op	0.216509	1.08321	5.00308
OG5_142768	OG5_126750	VTG	Op	0.15779	0.677626	4.29449
OG5_142768	OG5_126755	VTG	Op	0.236867	0.972198	4.1044
OG5_142768	OG5_126758	VTG	Op	0.179886	0.954352	5.30532
OG5_142768	OG5_126762	VTG	Op	0.115255	0.66144	5.73894
OG5_142768	OG5_126775	VTG	Op	0.100823	0.558905	5.54341
OG5_142768	OG5_126777	VTG	Op	0.225372	1.23863	5.49593
OG5_142768	OG5_126778	VTG	Op	0.207009	0.395958	1.91275
OG5_142768	OG5_126784	VTG	Op	0.131101	0.400406	3.05418
OG5_142768	OG5_126787	VTG	Op	0.178656	0.907266	5.07829
OG5_142768	OG5_126789	VTG	Op	0.159718	0.922929	5.7785
OG5_142768	OG5_126793	VTG	Op	0.17339	0.295168	1.70233
OG5_142768	OG5_126796	VTG	Op	0.156476	0.750576	4.79675
OG5_142768	OG5_126799	VTG	Op	0.186806	0.933676	4.9981
OG5_142768	OG5_126801	VTG	Op	0.112923	0.443278	3.92549
OG5_142768	OG5_126810	VTG	Op	0.190296	1.28384	6.74653
OG5_142768	OG5_126817	VTG	Op	0.377112	1.58902	4.21365
OG5_142768	OG5_126823	VTG	Op	0.0779755	0.257356	3.30048
OG5_142768	OG5_126826	VTG	Op	0.154337	1.05802	6.85528
OG5_142768	OG5_126827	VTG	Op	0.167347	0.497291	2.97162
OG5_142768	OG5_126835	VTG	Op	0.085611	0.559695	6.53765
OG5_142768	OG5_126837	VTG	Op	0.266886	2.00936	7.5289
OG5_142768	OG5_126839	VTG	Op	0.0744161	0.196667	2.6428
OG5_142768	OG5_126847	VTG	Op	0.132624	0.572168	4.31422
OG5_142768	OG5_126848	VTG	Op	0.204829	0.753841	3.68034
OG5_142768	OG5_126851	VTG	Op	0.237415	0.952825	4.01332
OG5_142768	OG5_126853	VTG	Op	0.0919347	0.480573	5.22733
OG5_144205	OG5_144205	LTG	Op	0.223757	0.34732	1.55222
OG5_144205	OG5_126618	VTG	Op	0.170676	0.598877	3.50885
OG5_144205	OG5_126626	VTG	Op	0.224952	0.250517	1.11364
OG5_144205	OG5_126677	VTG	Op	0.450606	0.784591	1.74119
OG5_144205	OG5_126694	VTG	Op	0.192318	1.27323	6.62048
OG5_144205	OG5_126699	VTG	Op	0.4537	0.438967	0.967525
OG5_144205	OG5_126710	VTG	Op	0.620824	1.00117	1.61265
OG5_144205	OG5_126729	VTG	Op	0.367946	2.34991	6.38656
OG5_144205	OG5_126736	VTG	Op	0.267078	0.982466	3.67857
OG5_144205	OG5_126739	VTG	Op	0.551564	0.489981	0.888348
OG5_144205	OG5_126755	VTG	Op	0.320021	1.55727	4.86616
OG5_144205	OG5_126768	VTG	Op	0.273687	1.03859	3.7948
OG5_144205	OG5_126799	VTG	Op	0.243725	0.47185	1.93599
OG5_144205	OG5_126837	VTG	Op	0.28864	2.15634	7.47069
OG5_144205	OG5_126839	VTG	Op	0.141357	0.19966	1.41246
OG5_144205	OG5_126851	VTG	Op	0.215079	0.685982	3.18943
OG5_144205	OG5_126889	VTG	Op	0.442012	1.49174	3.37489
OG5_144205	OG5_126895	VTG	Op	0.310767	1.48918	4.79193
OG5_144205	OG5_126899	VTG	Op	0.185304	0.363121	1.9596
OG5_144205	OG5_126913	VTG	Op	0.26808	0.835298	3.11586
OG5_144205	OG5_126926	VTG	Op	0.11573	1.04026	8.98869
OG5_144205	OG5_126928	VTG	Op	0.238276	0.353907	1.48528
OG5_144205	OG5_126932	VTG	Op	0.290983	1.87955	6.45932
OG5_144205	OG5_126977	VTG	Op	0.318482	1.18336	3.71561
OG5_144205	OG5_126985	VTG	Op	0.272974	0.26733	0.979323
OG5_144205	OG5_127011	VTG	Op	0.287269	0.516297	1.79726
OG5_144205	OG5_127058	VTG	Op	0.284425	1.75304	6.16345
OG5_144205	OG5_127093	VTG	Op	0.228386	0.200016	0.875782
OG5_144205	OG5_127109	VTG	Op	0.162095	1.01537	6.26407
OG5_144205	OG5_127113	VTG	Op	0.379242	3.44481	9.08342
OG5_144205	OG5_127126	VTG	Op	0.908556	0.974765	1.07287
OG5_144205	OG5_127179	VTG	Op	0.25805	1.8609	7.21138
OG5_144205	OG5_127189	VTG	Op	0.241386	0.429733	1.78027
OG5_144205	OG5_127246	VTG	Op	0.459116	0.34298	0.747046
OG5_144205	OG5_127284	VTG	Op	0.409678	0.772905	1.88662
[truncated: 1,425 more rows]
