# Supplementary material for: Old genes in new places: A taxon-rich analysis of interdomain lateral gene transfer events
Source: PLoS Genet. 2022 Jun 22;18(6):e1010239. doi: 10.1371/journal.pgen.1010239 (PMC9255765; doi:10.1371/journal.pgen.1010239)
Supplement: S12 Table — For each LGT (column A) we provide distance for all comparison trees (Column B) for both LGT and VGT trees (column C). All subsampled VTG measurements are given for each corresponding LTG; these LTGs match those at the bottom of Fig 3C. (XLSX) [file pgen.1010239.s012.xlsx]

## Sheet: Table_S12_IntradomainBLCs
LTG	Comparison Tree	Type	Average Ingroup Branch Length	Distance Between Eukaryotic Groups	Ratio
OG5_134039	OG5_126677	VTG	0.190201	0.160233	0.842437
OG5_134039	OG5_126700	VTG	0.173452	0.130938	0.754896
OG5_134039	OG5_126764	VTG	0.226617	0.232358	1.02533
OG5_134039	OG5_126908	VTG	0.358223	0.00046171	0.00128889
OG5_134039	OG5_126956	VTG	0.255642	0.0973089	0.380646
OG5_134039	OG5_127002	VTG	0.17723	0.276195	1.5584
OG5_134039	OG5_127191	VTG	0.170641	0.0709847	0.415989
OG5_134039	OG5_127227	VTG	0.198141	0.228089	1.15115
OG5_134039	OG5_127324	VTG	0.168264	0.0864521	0.513788
OG5_134039	OG5_127349	VTG	0.331627	0.0640608	0.193171
OG5_134039	OG5_127351	VTG	0.177677	0.0369021	0.207692
OG5_134039	OG5_127471	VTG	0.243056	0.393133	1.61746
OG5_134039	OG5_127528	VTG	0.142689	0.0805138	0.564261
OG5_134039	OG5_127564	VTG	0.263536	0.131215	0.497903
OG5_134039	OG5_127579	VTG	0.226265	0.150155	0.663623
OG5_134039	OG5_127673	VTG	0.38448	0.0467865	0.121688
OG5_134039	OG5_127744	VTG	0.269844	0.124338	0.460778
OG5_134039	OG5_134039	LTG	0.30176	0.214538	0.710954
OG5_134500	OG5_126673	VTG	0.429597	0.162725	0.378786
OG5_134500	OG5_126677	VTG	0.303307	0.0320923	0.105808
OG5_134500	OG5_126720	VTG	0.301952	2.23e-06	7.39e-06
OG5_134500	OG5_126742	VTG	0.254936	0.0319701	0.125404
OG5_134500	OG5_126764	VTG	0.354482	0.0724282	0.204321
OG5_134500	OG5_126796	VTG	0.210242	0.0292682	0.139212
OG5_134500	OG5_126916	VTG	0.354834	0.0195993	0.0552351
OG5_134500	OG5_126932	VTG	0.419407	0.0257738	0.0614528
OG5_134500	OG5_127029	VTG	0.124646	2.29e-06	1.84e-05
OG5_134500	OG5_127076	VTG	0.236647	0.181955	0.76889
OG5_134500	OG5_127100	VTG	0.386789	0.0934108	0.241503
OG5_134500	OG5_127227	VTG	0.298229	0.0808998	0.271267
OG5_134500	OG5_127324	VTG	0.196887	0.0803365	0.408033
OG5_134500	OG5_127343	VTG	0.191572	0.0443105	0.231299
OG5_134500	OG5_127356	VTG	0.548186	0.0772658	0.140948
OG5_134500	OG5_127471	VTG	0.342007	0.0895772	0.261917
OG5_134500	OG5_127528	VTG	0.0930866	0.0572225	0.614723
OG5_134500	OG5_127541	VTG	0.342009	0.126607	0.370187
OG5_134500	OG5_127590	VTG	0.507923	0.0633371	0.124698
OG5_134500	OG5_127600	VTG	0.296824	0.00885291	0.0298254
OG5_134500	OG5_127613	VTG	0.381804	0.0847101	0.221868
OG5_134500	OG5_127744	VTG	0.605703	2.5e-06	4.12e-06
OG5_134500	OG5_127765	VTG	0.362576	0.0895101	0.246872
OG5_134500	OG5_134500	LTG	0.344491	2.71e-06	7.88e-06
OG5_135386	OG5_126700	VTG	0.110406	0.62314	5.64407
OG5_135386	OG5_126701	VTG	0.36544	0.795908	2.17794
OG5_135386	OG5_126742	VTG	0.143521	1.27424	8.87842
OG5_135386	OG5_126764	VTG	0.177422	1.15515	6.51076
OG5_135386	OG5_126796	VTG	0.181891	0.859575	4.72578
OG5_135386	OG5_126865	VTG	0.331968	1.53731	4.63091
OG5_135386	OG5_126895	VTG	0.313721	1.73885	5.54268
OG5_135386	OG5_126908	VTG	0.249477	1.08466	4.34775
OG5_135386	OG5_126916	VTG	0.279776	1.12813	4.03227
OG5_135386	OG5_126926	VTG	0.120041	0.416947	3.47336
OG5_135386	OG5_127058	VTG	0.257898	1.47412	5.71591
OG5_135386	OG5_127104	VTG	0.261259	1.7767	6.80052
OG5_135386	OG5_127117	VTG	0.240316	1.69946	7.07178
OG5_135386	OG5_127234	VTG	0.260193	1.42733	5.48567
OG5_135386	OG5_127349	VTG	0.272067	1.81584	6.67426
OG5_135386	OG5_127351	VTG	0.180735	1.18139	6.53661
OG5_135386	OG5_127415	VTG	0.290821	1.88104	6.46802
OG5_135386	OG5_127456	VTG	0.0668259	0.480844	7.19548
OG5_135386	OG5_127528	VTG	0.112792	0.928517	8.23215
OG5_135386	OG5_127564	VTG	0.325267	1.57991	4.85727
OG5_135386	OG5_127585	VTG	0.214874	1.51625	7.05645
OG5_135386	OG5_127673	VTG	0.249558	1.40293	5.62167
OG5_135386	OG5_127749	VTG	0.264479	1.41164	5.33743
OG5_135386	OG5_127765	VTG	0.293114	0.77063	2.62911
OG5_135386	OG5_135386	LTG	0.508962	2.59938	5.10722
OG5_135734	OG5_126677	VTG	0.22011	0.0969223	0.440336
OG5_135734	OG5_126764	VTG	0.245313	0.150886	0.615074
OG5_135734	OG5_126926	VTG	0.157304	0.00490665	0.031192
OG5_135734	OG5_127002	VTG	0.20526	0.0932517	0.454311
OG5_135734	OG5_127100	VTG	0.201142	0.102944	0.511796
OG5_135734	OG5_127112	VTG	0.261894	0.180146	0.68786
OG5_135734	OG5_127227	VTG	0.210331	0.213686	1.01595
OG5_135734	OG5_127256	VTG	0.209888	0.584113	2.78298
OG5_135734	OG5_127272	VTG	0.254909	0.144115	0.565358
OG5_135734	OG5_127301	VTG	0.25745	0.25161	0.977316
OG5_135734	OG5_127343	VTG	0.143485	0.121771	0.848668
OG5_135734	OG5_127471	VTG	0.231064	0.500695	2.16691
OG5_135734	OG5_127579	VTG	0.129955	0.627993	4.8324
OG5_135734	OG5_135734	LTG	0.396896	0.268393	0.676229
OG5_136758	OG5_126677	VTG	0.130533	0.93222	7.14162
OG5_136758	OG5_126700	VTG	0.107876	0.648371	6.01033
OG5_136758	OG5_126764	VTG	0.145309	0.719351	4.95047
OG5_136758	OG5_127002	VTG	0.152125	0.647722	4.25783
OG5_136758	OG5_127100	VTG	0.245186	1.06297	4.33537
OG5_136758	OG5_127112	VTG	0.186171	0.391089	2.1007
OG5_136758	OG5_127191	VTG	0.0951497	0.227047	2.38621
OG5_136758	OG5_127227	VTG	0.154781	0.332308	2.14696
OG5_136758	OG5_127272	VTG	0.147209	0.881086	5.98527
OG5_136758	OG5_127301	VTG	0.201645	1.3742	6.81494
OG5_136758	OG5_127349	VTG	0.331881	1.44223	4.34561
OG5_136758	OG5_127456	VTG	0.058157	0.379527	6.5259
OG5_136758	OG5_127471	VTG	0.153864	1.28273	8.33676
OG5_136758	OG5_127534	VTG	0.37095	2.0557	5.54171
OG5_136758	OG5_127556	VTG	0.405113	1.15982	2.86296
OG5_136758	OG5_127744	VTG	0.151043	0.570182	3.77497
OG5_136758	OG5_127766	VTG	0.324023	0.773477	2.38711
OG5_136758	OG5_136758	LTG	0.485196	2.15981	4.45142
OG5_137223	OG5_126677	VTG	0.100953	1.18368	11.725
OG5_137223	OG5_126698	VTG	0.0744245	0.827408	11.1174
OG5_137223	OG5_126700	VTG	0.0577312	0.700695	12.1372
OG5_137223	OG5_126701	VTG	0.0999135	0.634118	6.34667
OG5_137223	OG5_126710	VTG	0.0794708	0.814794	10.2527
OG5_137223	OG5_126736	VTG	0.133276	1.43698	10.782
OG5_137223	OG5_126742	VTG	0.262577	0.940147	3.58046
OG5_137223	OG5_126743	VTG	0.139733	1.51326	10.8297
OG5_137223	OG5_126745	VTG	0.14741	1.73308	11.7569
OG5_137223	OG5_126755	VTG	0.146639	1.64248	11.2008
OG5_137223	OG5_126764	VTG	0.108265	1.17788	10.8797
OG5_137223	OG5_126768	VTG	0.242469	2.54098	10.4796
OG5_137223	OG5_126796	VTG	0.161153	1.51876	9.42433
OG5_137223	OG5_126805	VTG	0.260513	1.60686	6.16805
OG5_137223	OG5_126810	VTG	0.150587	1.25966	8.36501
OG5_137223	OG5_126880	VTG	0.170227	1.60507	9.42895
OG5_137223	OG5_126895	VTG	0.199555	2.06638	10.3549
OG5_137223	OG5_126908	VTG	0.159787	1.57411	9.85125
OG5_137223	OG5_126913	VTG	0.171265	1.71294	10.0017
OG5_137223	OG5_126916	VTG	0.137384	1.45853	10.6164
OG5_137223	OG5_126926	VTG	0.0608526	0.673092	11.061
OG5_137223	OG5_126956	VTG	0.299234	3.55978	11.8963
OG5_137223	OG5_127001	VTG	0.177965	2.00719	11.2786
OG5_137223	OG5_127002	VTG	0.113746	1.25171	11.0044
OG5_137223	OG5_127027	VTG	0.133757	1.36535	10.2077
OG5_137223	OG5_127045	VTG	0.115346	1.35083	11.7111
OG5_137223	OG5_127058	VTG	0.147519	1.71195	11.6049
OG5_137223	OG5_127073	VTG	0.350987	1.44067	4.10463
OG5_137223	OG5_127076	VTG	0.113605	1.20154	10.5765
OG5_137223	OG5_127078	VTG	0.221511	1.82471	8.23759
OG5_137223	OG5_127100	VTG	0.141427	1.74917	12.368
OG5_137223	OG5_127104	VTG	0.255071	3.06986	12.0353
OG5_137223	OG5_127105	VTG	0.1058	1.30631	12.347
OG5_137223	OG5_127112	VTG	0.152058	1.30654	8.5924
OG5_137223	OG5_127113	VTG	0.1639	1.87986	11.4696
OG5_137223	OG5_127117	VTG	0.224396	0.913091	4.06911
OG5_137223	OG5_127157	VTG	0.180266	1.8635	10.3375
OG5_137223	OG5_127189	VTG	0.198668	2.17807	10.9634
OG5_137223	OG5_127191	VTG	0.0964173	0.794801	8.24335
OG5_137223	OG5_127208	VTG	0.273987	3.04492	11.1134
OG5_137223	OG5_127218	VTG	0.315129	3.26342	10.3558
OG5_137223	OG5_127225	VTG	0.126711	1.33278	10.5183
OG5_137223	OG5_127226	VTG	0.108052	1.07899	9.98584
OG5_137223	OG5_127227	VTG	0.0986046	1.12589	11.4182
OG5_137223	OG5_127234	VTG	0.148986	1.73881	11.671
OG5_137223	OG5_127247	VTG	0.303048	1.89032	6.2377
OG5_137223	OG5_127256	VTG	0.132571	1.27454	9.614
OG5_137223	OG5_127259	VTG	0.128752	1.51765	11.7874
OG5_137223	OG5_127263	VTG	0.188475	2.0386	10.8163
OG5_137223	OG5_127265	VTG	0.172316	1.45583	8.44863
OG5_137223	OG5_127272	VTG	0.131851	1.59401	12.0895
OG5_137223	OG5_137223	LTG	0.27868	2.49394	8.94909
OG5_140190	OG5_126677	VTG	0.152029	0.823733	5.41825
OG5_140190	OG5_126700	VTG	0.165574	0.787938	4.75882
OG5_140190	OG5_126710	VTG	0.139731	0.593088	4.2445
OG5_140190	OG5_126764	VTG	0.198292	1.19086	6.00556
OG5_140190	OG5_126768	VTG	0.30294	1.22055	4.02902
OG5_140190	OG5_127002	VTG	0.174734	0.83423	4.77428
OG5_140190	OG5_127100	VTG	0.195584	0.940923	4.81085
OG5_140190	OG5_127112	VTG	0.231497	1.18468	5.11748
OG5_140190	OG5_127191	VTG	0.156663	0.898593	5.73583
OG5_140190	OG5_127227	VTG	0.166597	0.887091	5.32479
OG5_140190	OG5_127272	VTG	0.212323	1.08453	5.10791
OG5_140190	OG5_127301	VTG	0.211701	1.43442	6.77568
OG5_140190	OG5_127324	VTG	0.169043	0.860404	5.08984
OG5_140190	OG5_127343	VTG	0.11395	0.593125	5.20514
OG5_140190	OG5_127349	VTG	0.345828	1.82146	5.26696
OG5_140190	OG5_127356	VTG	0.321848	2.1637	6.72274
OG5_140190	OG5_127456	VTG	0.115167	0.927471	8.0533
OG5_140190	OG5_127471	VTG	0.223543	1.26187	5.64488
OG5_140190	OG5_127534	VTG	0.298366	0.814147	2.72869
OG5_140190	OG5_127556	VTG	0.526473	0.310394	0.589573
OG5_140190	OG5_127564	VTG	0.284557	1.39214	4.89229
OG5_140190	OG5_127579	VTG	0.232488	1.19821	5.15387
OG5_140190	OG5_127744	VTG	0.454808	2.39709	5.27055
OG5_140190	OG5_127766	VTG	0.224404	1.02177	4.55324
OG5_140190	OG5_140190	LTG	0.361737	1.22242	3.37929
